# Supplementary material for: Genomic network analysis of environmental and livestock F-type plasmid populations
Source: ISME J. 2021 Mar 1;15(8):2322–35. doi: 10.1038/s41396-021-00926-w (PMC8319146; doi:10.1038/s41396-021-00926-w)
Supplement: Supplementary file 2 — Table S1 [file 41396_2021_926_MOESM2_ESM.csv]

table_s1	plasmid_name	old_plasmid_name	num_contigs	total_length	gc	rep_type(s)	rep_type_accession(s)	relaxase_type(s)	relaxase_type_accession(s)	mpf_type	mpf_type_accession(s)	orit_type(s)	orit_accession(s)	PredictedMobility	mash_nearest_neighbor	mash_neighbor_distance	mash_neighbor_cluster	host_name	old_host_name	MALDI.species	timepoint	type	compartment1	compartment2	compartment3	long.read.type	mlst.species	mlst.ST	manual.genus	host_length	host_gc_content
1	RH11|T1-C02_4	RHB01-C02_4	1	90645	49.102542887087	IncFIA,IncFIB,IncFII	000095__NZ_CP014273_00094,000136__AP014877_00014,000121__CP024805	MOBF	NC_017627_00068	MPF_F	08-5333_00200,NC_008460_00107,NC_014615_00033	-	-	Conjugative	CP001162	0.0411434	541	RH11|T1-C02	RHB01-C02	Escherichia coli	1	Animal	Sheep	Faeces	RH11	PacBio	ecoli	446	Escherichia	NA	NA
2	RH11|T1-C02_5	RHB01-C02_5	1	74290	50.3822856373671	IncFII,IncI1	000145__HE610900_00001,000121__CP024805	MOBF	NC_011413_00081	MPF_F	NC_011413_00056,NC_011413_00058,NC_011413_00060,NC_011413_00063,NC_011413_00064,NC_011413_00068,NC_011413_00069,NC_011413_00074,NC_011413_00075,NC_011413_00080	-	-	Conjugative	AP009242	0.0723061	1012	RH11|T1-C02	RHB01-C02	Escherichia coli	1	Animal	Sheep	Faeces	RH11	PacBio	ecoli	446	Escherichia	NA	NA
3	RH11|T1-C04_2	RHB01-C04_2	1	143511	47.9405759837225	IncFIA,IncFIB,IncFII	000095__NZ_CP014273_00094,000136__AP014877_00014,000121__CP024805	MOBP,MOBF	NC_011416_00039,NC_017627_00068	MPF_F	08-5333_00200,NC_008460_00107,NC_014615_00033,NC_010488_00021,NC_018966_00040,NC_017639_00100,NC_007675_00027,NC_013437_00116,NC_017639_00094,NC_019094_00090,NC_010409_00124,NC_022651_00077	-	-	Conjugative	CP012928	0.0583726	529	RH11|T1-C04	RHB01-C04	Escherichia coli	1	Animal	Sheep	Faeces	RH11	PacBio	ecoli	2144	Escherichia	4843636	50.836293230953
4	RH11|T1-C05_3	RHB01-C05_3	1	90645	49.102542887087	IncFIA,IncFIB,IncFII	000095__NZ_CP014273_00094,000136__AP014877_00014,000121__CP024805	MOBF	NC_017627_00068	MPF_F	08-5333_00200,NC_008460_00107,NC_014615_00033	-	-	Conjugative	CP001162	0.0411434	541	RH11|T1-C05	RHB01-C05	Escherichia coli	1	Animal	Sheep	Faeces	RH11	PacBio	ecoli	446	Escherichia	NA	NA
5	RH11|T1-C05_4	RHB01-C05_4	1	74290	50.3822856373671	IncFII,IncI1	000145__HE610900_00001,000121__CP024805	MOBF	NC_011413_00081	MPF_F	NC_011413_00056,NC_011413_00058,NC_011413_00060,NC_011413_00063,NC_011413_00064,NC_011413_00068,NC_011413_00069,NC_011413_00074,NC_011413_00075,NC_011413_00080	-	-	Conjugative	AP009242	0.0723061	1012	RH11|T1-C05	RHB01-C05	Escherichia coli	1	Animal	Sheep	Faeces	RH11	PacBio	ecoli	446	Escherichia	NA	NA
6	RH11|T1-C06_3	RHB01-C06_3	1	90032	49.4601919317576	IncFIB,IncFII,IncI1	000095__NZ_CP014273_00094,000144__CP015838_00058,000121__CP024805	MOBF	NC_017627_00068	MPF_F	08-5333_00200,NC_008460_00107,NC_014615_00033,NC_010488_00021,NC_018966_00040,NC_017639_00100,NC_007675_00027,NC_013437_00116,NC_017639_00094,NC_019094_00090,NC_010409_00124,NC_022651_00077	-	-	Conjugative	MF370216	0.0397669	542	RH11|T1-C06	RHB01-C06	Escherichia coli	1	Animal	Sheep	Faeces	RH11	PacBio	ecoli	1844	Escherichia	NA	NA
7	RH11|T1-C07_3	RHB01-C07_3	1	90645	49.101439682277	IncFIA,IncFIB,IncFII	000095__NZ_CP014273_00094,000136__AP014877_00014,000121__CP024805	MOBF	NC_017627_00068	MPF_F	08-5333_00200,NC_008460_00107,NC_014615_00033	-	-	Conjugative	CP001162	0.0411434	541	RH11|T1-C07	RHB01-C07	Escherichia coli	1	Animal	Sheep	Faeces	RH11	Nanopore	ecoli	446	Escherichia	NA	NA
8	RH11|T1-C07_4	RHB01-C07_4	1	74290	50.3822856373671	IncFII,IncI1	000145__HE610900_00001,000121__CP024805	MOBF	NC_011413_00081	MPF_F	NC_011413_00056,NC_011413_00058,NC_011413_00060,NC_011413_00063,NC_011413_00064,NC_011413_00068,NC_011413_00069,NC_011413_00074,NC_011413_00075,NC_011413_00080	-	-	Conjugative	AP009242	0.0723061	1012	RH11|T1-C07	RHB01-C07	Escherichia coli	1	Animal	Sheep	Faeces	RH11	Nanopore	ecoli	446	Escherichia	NA	NA
9	RH11|T1-C08_2	RHB01-C08_2	1	90645	49.102542887087	IncFIA,IncFIB,IncFII	000095__NZ_CP014273_00094,000136__AP014877_00014,000121__CP024805	MOBF	NC_017627_00068	MPF_F	08-5333_00200,NC_008460_00107,NC_014615_00033	-	-	Conjugative	CP001162	0.0411434	541	RH11|T1-C08	RHB01-C08	Escherichia coli	1	Animal	Sheep	Faeces	RH11	Nanopore	ecoli	446	Escherichia	5127928	50.6258083186815
10	RH11|T1-C08_3	RHB01-C08_3	1	74290	50.3822856373671	IncFII,IncI1	000145__HE610900_00001,000121__CP024805	MOBF	NC_011413_00081	MPF_F	NC_011413_00056,NC_011413_00058,NC_011413_00060,NC_011413_00063,NC_011413_00064,NC_011413_00068,NC_011413_00069,NC_011413_00074,NC_011413_00075,NC_011413_00080	-	-	Conjugative	AP009242	0.0723061	1012	RH11|T1-C08	RHB01-C08	Escherichia coli	1	Animal	Sheep	Faeces	RH11	Nanopore	ecoli	446	Escherichia	5127928	50.6258083186815
11	RH11|T1-C09_2	RHB01-C09_2	1	143511	47.9405759837225	IncFIA,IncFIB,IncFII	000095__NZ_CP014273_00094,000136__AP014877_00014,000121__CP024805	MOBP,MOBF	NC_011416_00039,NC_017627_00068	MPF_F	08-5333_00200,NC_008460_00107,NC_014615_00033,NC_010488_00021,NC_018966_00040,NC_017639_00100,NC_007675_00027,NC_013437_00116,NC_017639_00094,NC_019094_00090,NC_010409_00124,NC_022651_00077	-	-	Conjugative	CP012928	0.0583726	529	RH11|T1-C09	RHB01-C09	Escherichia coli	1	Animal	Sheep	Faeces	RH11	PacBio	ecoli	2144	Escherichia	4843407	50.8358475758903
12	RH11|T1-C17_2	RHB01-C17_2	1	90645	49.101439682277	IncFIA,IncFIB,IncFII	000095__NZ_CP014273_00094,000136__AP014877_00014,000121__CP024805	MOBF	NC_017627_00068	MPF_F	08-5333_00200,NC_008460_00107,NC_014615_00033	-	-	Conjugative	CP001162	0.0411434	541	RH11|T1-C17	RHB01-C17	Escherichia coli	1	Animal	Sheep	Faeces	RH11	Nanopore	ecoli	446	Escherichia	5127691	50.6259835079766
13	RH11|T1-C17_3	RHB01-C17_3	1	74290	50.3822856373671	IncFII,IncI1	000145__HE610900_00001,000121__CP024805	MOBF	NC_011413_00081	MPF_F	NC_011413_00056,NC_011413_00058,NC_011413_00060,NC_011413_00063,NC_011413_00064,NC_011413_00068,NC_011413_00069,NC_011413_00074,NC_011413_00075,NC_011413_00080	-	-	Conjugative	AP009242	0.0723061	1012	RH11|T1-C17	RHB01-C17	Escherichia coli	1	Animal	Sheep	Faeces	RH11	Nanopore	ecoli	446	Escherichia	5127691	50.6259835079766
14	RH11|T1-C18_2	RHB01-C18_2	1	90645	49.102542887087	IncFIA,IncFIB,IncFII	000095__NZ_CP014273_00094,000136__AP014877_00014,000121__CP024805	MOBF	NC_017627_00068	MPF_F	08-5333_00200,NC_008460_00107,NC_014615_00033	-	-	Conjugative	CP001162	0.0411434	541	RH11|T1-C18	RHB01-C18	Escherichia coli	1	Animal	Sheep	Faeces	RH11	Nanopore	ecoli	446	Escherichia	5139188	50.6215378771899
15	RH11|T1-C18_3	RHB01-C18_3	1	74290	50.3822856373671	IncFII,IncI1	000145__HE610900_00001,000121__CP024805	MOBF	NC_011413_00081	MPF_F	NC_011413_00056,NC_011413_00058,NC_011413_00060,NC_011413_00063,NC_011413_00064,NC_011413_00068,NC_011413_00069,NC_011413_00074,NC_011413_00075,NC_011413_00080	-	-	Conjugative	AP009242	0.0723061	1012	RH11|T1-C18	RHB01-C18	Escherichia coli	1	Animal	Sheep	Faeces	RH11	Nanopore	ecoli	446	Escherichia	5139188	50.6215378771899
16	RH11|T1-C20_2	RHB01-C20_2	1	94230	50.8383741908097	IncFIA	000136__AP014877_00014	MOBP	NC_011416_00039	MPF_I	NC_017643_00021,NC_017643_00033,NC_017643_00037,NC_017643_00038,NC_017643_00039,NC_017643_00041,NC_017643_00042,NC_017643_00047	-	-	Conjugative	NC_017643	0.052714	522	RH11|T1-C20	RHB01-C20	Escherichia coli	1	Animal	Sheep	Faeces	RH11	PacBio	ecoli	28	Escherichia	NA	NA
17	RH11|T1-C20_3	RHB01-C20_3	1	85330	51.4098206961209	IncFIA,IncFII	000136__AP014877_00014,000121__CP024805	MOBF	NC_011413_00081	MPF_F	NC_011413_00056,NC_011413_00058,NC_011413_00060,NC_011413_00063,NC_011413_00064,NC_011413_00068,NC_011413_00069,NC_011413_00074,NC_011413_00075,NC_011413_00080	-	-	Conjugative	AP009242	0.0759181	1012	RH11|T1-C20	RHB01-C20	Escherichia coli	1	Animal	Sheep	Faeces	RH11	PacBio	ecoli	28	Escherichia	NA	NA
18	RH11|T1-C21_2	RHB01-C21_2	1	190736	47.9332690210553	IncFIA,IncFIB,IncFII	000096__NC_019117_00097,000136__AP014877_00014,000121__CP024805	MOBP,MOBF	NC_011416_00039,NC_017627_00068	MPF_F	08-5333_00200,NC_008460_00107,NC_014615_00033,NC_010488_00021,NC_018966_00040,NC_017639_00100,NC_007675_00027,NC_013437_00116,NC_017639_00094,NC_019094_00090,NC_010409_00124,NC_022651_00077	MOBF	DQ286390	Conjugative	CP019909	0.0565317	969	RH11|T1-C21	RHB01-C21	Escherichia coli	1	Animal	Sheep	Faeces	RH11	PacBio	ecoli	1665	Escherichia	4766443	50.6937773094108
19	RH11|T1-C23_2	RHB01-C23_2	1	90645	49.101439682277	IncFIA,IncFIB,IncFII	000095__NZ_CP014273_00094,000136__AP014877_00014,000121__CP024805	MOBF	NC_017627_00068	MPF_F	08-5333_00200,NC_008460_00107,NC_014615_00033	-	-	Conjugative	CP001162	0.0411434	541	RH11|T1-C23	RHB01-C23	Escherichia coli	1	Animal	Sheep	Faeces	RH11	Nanopore	ecoli	446	Escherichia	5138962	50.6213317008376
20	RH11|T1-C23_3	RHB01-C23_3	1	74290	50.3822856373671	IncFII,IncI1	000145__HE610900_00001,000121__CP024805	MOBF	NC_011413_00081	MPF_F	NC_011413_00056,NC_011413_00058,NC_011413_00060,NC_011413_00063,NC_011413_00064,NC_011413_00068,NC_011413_00069,NC_011413_00074,NC_011413_00075,NC_011413_00080	-	-	Conjugative	AP009242	0.0723061	1012	RH11|T1-C23	RHB01-C23	Escherichia coli	1	Animal	Sheep	Faeces	RH11	Nanopore	ecoli	446	Escherichia	5138962	50.6213317008376
21	RH02|T1-C01_4	RHB02-C01_4	1	116772	50.3151440413798	IncFIA,IncFIB,IncFII	000095__NZ_CP014273_00094,000136__AP014877_00014,000121__CP024805	MOBP,MOBF	NC_011416_00039,NC_017627_00068	MPF_F	08-5333_00200,NC_008460_00107,NC_014615_00033,NC_010488_00021,NC_018966_00040,NC_017639_00100,NC_007675_00027,NC_013437_00116,NC_017639_00094,NC_019094_00090,NC_010409_00124,NC_022651_00077	MOBF	FN868248	Conjugative	KX276657	0.0192445	971	RH02|T1-C01	RHB02-C01	Escherichia coli	1	Animal	Pig	Faeces	RH02	PacBio	ecoli	10	Escherichia	NA	NA
22	RH02|T1-C02_2	RHB02-C02_2	1	116772	50.3151440413798	IncFIA,IncFIB,IncFII	000095__NZ_CP014273_00094,000136__AP014877_00014,000121__CP024805	MOBP,MOBF	NC_011416_00039,NC_017627_00068	MPF_F	08-5333_00200,NC_008460_00107,NC_014615_00033,NC_010488_00021,NC_018966_00040,NC_017639_00100,NC_007675_00027,NC_013437_00116,NC_017639_00094,NC_019094_00090,NC_010409_00124,NC_022651_00077	MOBF	FN868248	Conjugative	KX276657	0.0192445	971	RH02|T1-C02	RHB02-C02	Escherichia coli	1	Animal	Pig	Faeces	RH02	PacBio	ecoli	10	Escherichia	4837018	50.6512690256683
23	RH02|T1-C03_3	RHB02-C03_3	1	116772	50.3160004110574	IncFIA,IncFIB,IncFII	000095__NZ_CP014273_00094,000136__AP014877_00014,000121__CP024805	MOBP,MOBF	NC_011416_00039,NC_017627_00068	MPF_F	08-5333_00200,NC_008460_00107,NC_014615_00033,NC_010488_00021,NC_018966_00040,NC_017639_00100,NC_007675_00027,NC_013437_00116,NC_017639_00094,NC_019094_00090,NC_010409_00124,NC_022651_00077	MOBF	FN868248	Conjugative	KX276657	0.0192445	971	RH02|T1-C03	RHB02-C03	Escherichia coli	1	Animal	Pig	Faeces	RH02	PacBio	ecoli	10	Escherichia	NA	NA
24	RH02|T1-C04_2	RHB02-C04_2	1	116772	50.3151440413798	IncFIA,IncFIB,IncFII	000095__NZ_CP014273_00094,000136__AP014877_00014,000121__CP024805	MOBP,MOBF	NC_011416_00039,NC_017627_00068	MPF_F	08-5333_00200,NC_008460_00107,NC_014615_00033,NC_010488_00021,NC_018966_00040,NC_017639_00100,NC_007675_00027,NC_013437_00116,NC_017639_00094,NC_019094_00090,NC_010409_00124,NC_022651_00077	MOBF	FN868248	Conjugative	KX276657	0.0192445	971	RH02|T1-C04	RHB02-C04	Escherichia coli	1	Animal	Pig	Faeces	RH02	Nanopore	ecoli	10	Escherichia	4837731	50.6508112997602
25	RH02|T1-C06_2	RHB02-C06_2	1	113309	50.1187019565966	IncFIA,IncFIB,IncFII	000095__NZ_CP014273_00094,000136__AP014877_00014,000121__CP024805	MOBP,MOBF	NC_011416_00039,NC_017627_00068	MPF_F	08-5333_00200,NC_008460_00107,NC_014615_00033,NC_010488_00021,NC_018966_00040,NC_017639_00100,NC_007675_00027,NC_013437_00116,NC_017639_00094,NC_019094_00090,NC_010409_00124,NC_022651_00077	MOBF	FN868248	Conjugative	KX276657	0.0185579	971	RH02|T1-C06	RHB02-C06	Escherichia coli	1	Animal	Pig	Faeces	RH02	Nanopore	ecoli	10	Escherichia	4836715	50.6506585564789
26	RH02|T1-C09_2	RHB02-C09_2	1	116772	50.3151440413798	IncFIA,IncFIB,IncFII	000095__NZ_CP014273_00094,000136__AP014877_00014,000121__CP024805	MOBP,MOBF	NC_011416_00039,NC_017627_00068	MPF_F	08-5333_00200,NC_008460_00107,NC_014615_00033,NC_010488_00021,NC_018966_00040,NC_017639_00100,NC_007675_00027,NC_013437_00116,NC_017639_00094,NC_019094_00090,NC_010409_00124,NC_022651_00077	MOBF	FN868248	Conjugative	KX276657	0.0192445	971	RH02|T1-C09	RHB02-C09	Escherichia coli	1	Animal	Pig	Faeces	RH02	PacBio	ecoli	10	Escherichia	4836991	50.6507454737873
27	RH02|T1-C10_2	RHB02-C10_2	1	116772	50.3160004110574	IncFIA,IncFIB,IncFII	000095__NZ_CP014273_00094,000136__AP014877_00014,000121__CP024805	MOBP,MOBF	NC_011416_00039,NC_017627_00068	MPF_F	08-5333_00200,NC_008460_00107,NC_014615_00033,NC_010488_00021,NC_018966_00040,NC_017639_00100,NC_007675_00027,NC_013437_00116,NC_017639_00094,NC_019094_00090,NC_010409_00124,NC_022651_00077	MOBF	FN868248	Conjugative	KX276657	0.0192445	971	RH02|T1-C10	RHB02-C10	Escherichia coli	1	Animal	Pig	Faeces	RH02	PacBio	ecoli	10	Escherichia	4835121	50.651059197898
28	RH02|T1-C19_3	RHB02-C19_3	1	100803	49.8397865142902	IncFIA,IncFIB,IncFII	000096__NC_019117_00097,000136__AP014877_00014,000121__CP024805	-	-	-	-	-	-	Non-mobilizable	CP010241	0.0719629	525	RH02|T1-C19	RHB02-C19	Escherichia coli	1	Animal	Pig	Faeces	RH02	Nanopore	ecoli	10	Escherichia	5091098	50.8545700750604
29	RH01|T1-C02_2	RHB03-C02_2	1	50161	51.3247343553757	IncFIA,IncFIB,rep_cluster_1760	000107__CP014778_00094,001178__CP006640_00046,000093__KX023259_00112	-	-	-	-	-	-	Non-mobilizable	CP018462	0.064825	1547	RH01|T1-C02	RHB03-C02	Escherichia coli	1	Animal	Pig	Faeces	RH01	PacBio	ecoli	-	Escherichia	4480497	50.9488121518662
30	RH01|T1-C04_2	RHB03-C04_2	1	50161	51.3247343553757	IncFIA,IncFIB,rep_cluster_1760	000107__CP014778_00094,001178__CP006640_00046,000093__KX023259_00112	-	-	-	-	-	-	Non-mobilizable	CP018462	0.064825	1547	RH01|T1-C04	RHB03-C04	Escherichia coli	1	Animal	Pig	Faeces	RH01	PacBio	ecoli	-	Escherichia	4481625	50.9498005745684
31	RH01|T1-C05_2	RHB03-C05_2	1	50161	51.3247343553757	IncFIA,IncFIB,rep_cluster_1760	000107__CP014778_00094,001178__CP006640_00046,000093__KX023259_00112	-	-	-	-	-	-	Non-mobilizable	CP018462	0.064825	1547	RH01|T1-C05	RHB03-C05	Escherichia coli	1	Animal	Pig	Faeces	RH01	Nanopore	ecoli	-	Escherichia	4480850	50.9495296651305
32	RH01|T1-C06_2	RHB03-C06_2	1	50161	51.3247343553757	IncFIA,IncFIB,rep_cluster_1760	000107__CP014778_00094,001178__CP006640_00046,000093__KX023259_00112	-	-	-	-	-	-	Non-mobilizable	CP018462	0.064825	1547	RH01|T1-C06	RHB03-C06	Escherichia coli	1	Animal	Pig	Faeces	RH01	Nanopore	ecoli	-	Escherichia	4438921	50.9542521707415
33	RH01|T1-C12_2	RHB03-C12_2	1	120225	48.394260761073	IncFIB	000103__CP010244_00032	-	-	-	-	-	-	Non-mobilizable	CP010244	0.0157789	87	RH01|T1-C12	RHB03-C12	Escherichia coli	1	Animal	Pig	Faeces	RH01	PacBio	ecoli	1121	Escherichia	4662184	50.7179467820232
34	RH01|T1-C16_2	RHB03-C16_2	1	81777	50.8859459261161	IncFIA,IncFIB,IncFII	000095__NZ_CP014273_00094,000136__AP014877_00014,000121__CP024805	MOBF	NC_017627_00068	MPF_F	08-5333_00200,NC_008460_00107,NC_014615_00033,NC_010488_00021,NC_018966_00040,NC_017639_00100,NC_007675_00027,NC_013437_00116,NC_017639_00094,NC_019094_00090,NC_010409_00124,NC_022651_00077	MOBF	FN868248	Conjugative	AY214164	0.0389696	540	RH01|T1-C16	RHB03-C16	Escherichia coli	1	Animal	Pig	Faeces	RH01	Nanopore	ecoli	542	Escherichia	4567596	50.8504911555225
35	RH01|T1-C22_2	RHB03-C22_2	1	94956	49.3818189477232	IncFIA,IncFIB,IncFII	000095__NZ_CP014273_00094,000136__AP014877_00014,000121__CP024805	MOBF	NC_017627_00068	MPF_F	08-5333_00200,NC_010719_00096,NC_014615_00033,NC_010488_00021,NC_018966_00040,NC_017639_00100,NC_007675_00027,NC_013437_00116,NC_017639_00094,NC_019094_00090,NC_010409_00124,NC_022651_00077	MOBF	DQ286390	Conjugative	KU254579	0.0381928	529	RH01|T1-C22	RHB03-C22	Escherichia coli	1	Animal	Pig	Faeces	RH01	PacBio	ecoli	6438	Escherichia	4872128	50.5833180080655
36	RH01|T1-C22_3	RHB03-C22_3	1	89222	52.6327587366345	IncFIA,IncFII	000136__AP014877_00014,000121__CP024805	MOBF	NC_017627_00068	MPF_F	NC_022651_00077,NC_010409_00124,NC_019094_00090,NC_017639_00094,NC_013437_00116,NC_007675_00027,NC_017639_00100,NC_019037_00027,NC_010488_00021,NC_014615_00033,NC_008460_00107,08-5333_00200	MOBP	AP014804	Conjugative	KY749247	0.0349268	1548	RH01|T1-C22	RHB03-C22	Escherichia coli	1	Animal	Pig	Faeces	RH01	PacBio	ecoli	6438	Escherichia	4872128	50.5833180080655
37	RH01|T1-C24_2	RHB03-C24_2	1	184904	50.7117206766755	IncFIA,IncFIB,IncFII	000095__NZ_CP014273_00094,000094__NZ_CP015070_00117,000121__CP024805,000136__AP014877_00014	MOBF	NC_011980_00044	MPF_F	NC_022651_00077,NC_010409_00124,NC_019094_00090,NC_017639_00094,NC_013437_00116,NC_007675_00027,NC_017639_00100,NC_018966_00040,NC_010488_00021,NC_014615_00033,NC_008460_00107,08-5333_00200	-	-	Conjugative	CP022166	0.00766986	973	RH01|T1-C24	RHB03-C24	Escherichia coli	1	Animal	Pig	Faeces	RH01	Nanopore	ecoli	1308	Escherichia	NA	NA
38	RH13|T1-C01_2	RHB04-C01_2	1	88012	49.6648184338499	IncFIA,IncFIB,IncFII	000096__NC_019117_00097,000136__AP014877_00014,000121__CP024805	MOBF	NC_017627_00068	MPF_F	08-5333_00200,NC_010719_00096,NC_014615_00033,NC_010488_00021,NC_018966_00040,NC_017639_00100,NC_007675_00027,NC_013437_00116,NC_017639_00094,NC_019094_00090,NC_010409_00124,NC_022651_00077	-	-	Conjugative	CP009167	0.0317837	541	RH13|T1-C01	RHB04-C01	Escherichia coli	1	Animal	Sheep	Faeces	RH13	PacBio	ecoli	118	Escherichia	5165461	50.5565911735661
39	RH13|T1-C05_2	RHB04-C05_2	1	149559	47.9576621935156	IncFIA,IncFIB,IncFII	000096__NC_019117_00097,000136__AP014877_00014,000121__CP024805	MOBP,MOBF	NC_011416_00039,NC_017627_00068	MPF_F	08-5333_00200,NC_008460_00107,NC_014615_00033,NC_010488_00021,NC_018966_00040,NC_017639_00100,NC_007675_00027,NC_013437_00116,NC_017630_00031,NC_019094_00090,NC_010409_00124,NC_022651_00077	MOBF	NZ_CP012164	Conjugative	CP021733	0.0586096	1555	RH13|T1-C05	RHB04-C05	Escherichia coli	1	Animal	Sheep	Faeces	RH13	PacBio	ecoli	8501	Escherichia	4924035	50.7594686065392
40	RH13|T1-C06_2	RHB04-C06_2	1	143696	48.1189455517203	IncFIA,IncFIB,IncFII	000096__NC_019117_00097,000136__AP014877_00014,000121__CP024805	MOBP,MOBF	NC_011416_00039,NC_017627_00068	MPF_F	08-5333_00200,NC_008460_00107,NC_014615_00033,NC_010488_00021,NC_018966_00040,NC_017639_00100,NC_007675_00027,NC_013437_00116,NC_017639_00094,NC_019094_00090,NC_010409_00124,NC_022651_00077	-	-	Conjugative	CP010345	0.0501998	541	RH13|T1-C06	RHB04-C06	Escherichia coli	1	Animal	Sheep	Faeces	RH13	Nanopore	ecoli	906	Escherichia	4840589	50.7919594082456
41	RH13|T1-C08_2	RHB04-C08_2	1	100878	49.2753623188406	IncFIA,IncFIB,IncFII	000095__NZ_CP014273_00094,000136__AP014877_00014,000121__CP024805	MOBF	NC_017627_00068	MPF_F	08-5333_00200,NC_008460_00107,NC_014615_00033,NC_010488_00021,NC_018966_00040,NC_017639_00100,NC_007675_00027,NC_013437_00116,NC_017639_00094,NC_019094_00090,NC_010409_00124,NC_022651_00077	-	-	Conjugative	CP001162	0.0269907	541	RH13|T1-C08	RHB04-C08	Escherichia coli	1	Animal	Sheep	Faeces	RH13	Nanopore	ecoli	1326	Escherichia	4832699	50.8581229660693
42	RH13|T1-C10_2	RHB04-C10_2	1	102502	48.7814871904938	IncFIA,IncFIB,IncFII	000095__NZ_CP014273_00094,000136__AP014877_00014,000121__CP024805	-	-	MPF_F	NC_013437_00116,NC_017639_00094,NC_019094_00090,NC_010409_00124,NC_022651_00077	MOBF	CP015086	Mobilizable	HF922624	0.0184352	973	RH13|T1-C10	RHB04-C10	Escherichia coli	1	Animal	Sheep	Faeces	RH13	PacBio	ecoli	23	Escherichia	4777222	50.7034004281149
43	RH13|T1-C11_4	RHB04-C11_4	1	102811	49.5676532666738	IncFIA,IncFIB,IncFII	000095__NZ_CP014273_00094,000136__AP014877_00014,000121__CP024805	MOBF	NC_017627_00068	MPF_F	08-5333_00200,NC_010719_00096,NC_014615_00033,NC_010488_00021,NC_018966_00040,NC_017639_00100,NC_007675_00027,NC_013437_00116,NC_017639_00094,NC_019094_00090,NC_010409_00124,NC_022651_00077	-	-	Conjugative	CP001162	0.0266484	541	RH13|T1-C11	RHB04-C11	Escherichia coli	1	Animal	Sheep	Faeces	RH13	Nanopore	ecoli	54	Escherichia	NA	NA
44	RH13|T1-C13_2	RHB04-C13_2	1	71233	50.854238906125	IncFIA,IncFII	000136__AP014877_00014,000121__CP024805	MOBF	NC_017627_00068	MPF_F	NC_022651_00077,NC_010409_00124,NC_019094_00090,NC_017639_00094,NC_013437_00116,NC_007675_00027,NC_017639_00100,NC_018966_00040,NC_010488_00021,NC_014615_00033,NC_010719_00096,08-5333_00200	MOBF	FN868248	Conjugative	CP012928	0.0196919	529	RH13|T1-C13	RHB04-C13	Escherichia coli	1	Animal	Sheep	Faeces	RH13	PacBio	ecoli	1640	Escherichia	4973800	50.721199083196
45	RH13|T1-C17_3	RHB04-C17_3	1	44810	51.2229413077438	IncFIA,IncFII	000136__AP014877_00014,000121__CP024805	-	-	-	-	-	-	Non-mobilizable	CP018969	0.0790711	1554	RH13|T1-C17	RHB04-C17	Escherichia coli	1	Animal	Sheep	Faeces	RH13	Nanopore	ecoli	-	Escherichia	4567039	50.8390666250058
46	RH13|T1-C20_2	RHB04-C20_2	1	102502	48.7814871904938	IncFIA,IncFIB,IncFII	000095__NZ_CP014273_00094,000136__AP014877_00014,000121__CP024805	-	-	MPF_F	NC_013437_00116,NC_017639_00094,NC_019094_00090,NC_010409_00124,NC_022651_00077	MOBF	CP015086	Mobilizable	HF922624	0.0184352	973	RH13|T1-C20	RHB04-C20	Escherichia coli	1	Animal	Sheep	Faeces	RH13	PacBio	ecoli	23	Escherichia	4777111	50.7033644393023
47	RH13|T1-C21_3	RHB04-C21_3	1	71233	50.854238906125	IncFIA,IncFII	000136__AP014877_00014,000121__CP024805	MOBF	NC_017627_00068	MPF_F	NC_022651_00077,NC_010409_00124,NC_019094_00090,NC_017639_00094,NC_013437_00116,NC_007675_00027,NC_017639_00100,NC_018966_00040,NC_010488_00021,NC_014615_00033,NC_010719_00096,08-5333_00200	MOBF	FN868248	Conjugative	CP012928	0.0196919	529	RH13|T1-C21	RHB04-C21	Escherichia coli	1	Animal	Sheep	Faeces	RH13	Nanopore	ecoli	1640	Escherichia	NA	NA
48	RH13|T1-C22_2	RHB04-C22_2	1	71233	50.854238906125	IncFIA,IncFII	000136__AP014877_00014,000121__CP024805	MOBF	NC_017627_00068	MPF_F	NC_022651_00077,NC_010409_00124,NC_019094_00090,NC_017639_00094,NC_013437_00116,NC_007675_00027,NC_017639_00100,NC_018966_00040,NC_010488_00021,NC_014615_00033,NC_010719_00096,08-5333_00200	MOBF	FN868248	Conjugative	CP012928	0.0196919	529	RH13|T1-C22	RHB04-C22	Escherichia coli	1	Animal	Sheep	Faeces	RH13	Nanopore	ecoli	1640	Escherichia	4973701	50.7212234913196
49	RH12|T1-C01_2	RHB05-C01_2	1	99232	48.8098597226701	IncFIA,IncFIB,IncFII	000095__NZ_CP014273_00094,000136__AP014877_00014,000121__CP024805	MOBF	NC_017627_00068	MPF_F	08-5333_00200,NC_008460_00107,NC_014615_00033,NC_010488_00021,NC_018966_00040,NC_017639_00100,NC_007675_00027,NC_013437_00116,NC_017639_00094,NC_019094_00090,NC_010409_00124,NC_022651_00077	-	-	Conjugative	MF370216	0.0287714	542	RH12|T1-C01	RHB05-C01	Escherichia coli	1	Animal	Sheep	Faeces	RH12	PacBio	ecoli	297	Escherichia	5048010	50.706119837322
50	RH12|T1-C02_4	RHB05-C02_4	1	99232	48.810867462109	IncFIA,IncFIB,IncFII	000095__NZ_CP014273_00094,000136__AP014877_00014,000121__CP024805	MOBF	NC_017627_00068	MPF_F	08-5333_00200,NC_008460_00107,NC_014615_00033,NC_010488_00021,NC_018966_00040,NC_017639_00100,NC_007675_00027,NC_013437_00116,NC_017639_00094,NC_019094_00090,NC_010409_00124,NC_022651_00077	-	-	Conjugative	MF370216	0.0287714	542	RH12|T1-C02	RHB05-C02	Escherichia coli	1	Animal	Sheep	Faeces	RH12	PacBio	ecoli	297	Escherichia	NA	NA
51	RH12|T1-C03_4	RHB05-C03_4	1	67843	50.5579057529885	IncFIA,IncFII	000136__AP014877_00014,000121__CP024805	MOBF	NC_017627_00068	MPF_F	NC_022651_00077,NC_010409_00124,NC_019094_00090,NC_017639_00094,NC_013437_00116,NC_007675_00027,NC_017054_00096,NC_019037_00027,NC_019094_00068,NC_010719_00097,NC_008460_00107,08-5333_00200	MOBF	NZ_CP016039	Conjugative	NC_013362	0.047688	528	RH12|T1-C03	RHB05-C03	Escherichia coli	1	Animal	Sheep	Faeces	RH12	Nanopore	ecoli	69	Escherichia	NA	NA
52	RH12|T1-C09_4	RHB05-C09_4	1	99232	48.8098597226701	IncFIA,IncFIB,IncFII	000095__NZ_CP014273_00094,000136__AP014877_00014,000121__CP024805	MOBF	NC_017627_00068	MPF_F	08-5333_00200,NC_008460_00107,NC_014615_00033,NC_010488_00021,NC_018966_00040,NC_017639_00100,NC_007675_00027,NC_013437_00116,NC_017639_00094,NC_019094_00090,NC_010409_00124,NC_022651_00077	-	-	Conjugative	MF370216	0.0287714	542	RH12|T1-C09	RHB05-C09	Escherichia coli	1	Animal	Sheep	Faeces	RH12	PacBio	ecoli	297	Escherichia	NA	NA
53	RH12|T1-C17_4	RHB05-C17_4	1	99232	48.8098597226701	IncFIA,IncFIB,IncFII	000095__NZ_CP014273_00094,000136__AP014877_00014,000121__CP024805	MOBF	NC_017627_00068	MPF_F	08-5333_00200,NC_008460_00107,NC_014615_00033,NC_010488_00021,NC_018966_00040,NC_017639_00100,NC_007675_00027,NC_013437_00116,NC_017639_00094,NC_019094_00090,NC_010409_00124,NC_022651_00077	-	-	Conjugative	MF370216	0.0287714	542	RH12|T1-C17	RHB05-C17	Escherichia coli	1	Animal	Sheep	Faeces	RH12	Nanopore	ecoli	297	Escherichia	NA	NA
54	RH12|T1-C24_3	RHB05-C24_3	1	67764	51.4830883655038	IncFIA,IncFII	000136__AP014877_00014,000121__CP024805	MOBF	NC_017627_00068	MPF_F	NC_022651_00077,NC_010409_00124,NC_019094_00090,NC_017639_00094,NC_013437_00116,NC_007675_00027,NC_017639_00100,NC_018966_00040,NC_010488_00021,NC_014615_00033,NC_008460_00107,08-5333_00200	-	-	Conjugative	CP012928	0.0221335	529	RH12|T1-C24	RHB05-C24	Escherichia coli	1	Animal	Sheep	Faeces	RH12	Nanopore	ecoli	1102	Escherichia	4386486	50.879177546674
55	RH12|T1-C24_4	RHB05-C24_4	1	67142	50.9159691400316	IncFIA,IncFII	000136__AP014877_00014,000121__CP024805	MOBF	NC_017627_00068	MPF_F	NC_022651_00077,NC_010409_00124,NC_019094_00090,NC_017639_00094,NC_013437_00116,NC_007675_00027,NC_017639_00100,NC_018966_00040,NC_010488_00021,NC_014615_00033,NC_010719_00096,08-5333_00200	MOBF	NZ_CP012164	Conjugative	CP017726	0.0303826	529	RH12|T1-C24	RHB05-C24	Escherichia coli	1	Animal	Sheep	Faeces	RH12	Nanopore	ecoli	1102	Escherichia	4386486	50.879177546674
56	RH14|T1-C03_2	RHB06-C03_2	1	141909	48.0124586883143	IncFIA,IncFIB,IncFII	000095__NZ_CP014273_00094,000136__AP014877_00014,000121__CP024805	MOBP,MOBF	NC_011416_00039,NC_017627_00068	MPF_F	08-5333_00200,NC_008460_00107,NC_014615_00033,NC_010488_00021,NC_018966_00040,NC_017639_00100,NC_007675_00027,NC_013437_00116,NC_017639_00094,NC_019094_00090,NC_010409_00124,NC_022651_00077	-	-	Conjugative	CP010345	0.0583726	541	RH14|T1-C03	RHB06-C03	Escherichia coli	1	Animal	Sheep	Faeces	RH14	PacBio	ecoli	2598	Escherichia	4829557	50.7958597444859
57	RH14|T1-C05_2	RHB06-C05_2	1	67718	50.5626273664314	IncFIA,IncFII	000136__AP014877_00014,000121__CP024805	MOBF	NC_017627_00068	MPF_F	NC_022651_00077,NC_010409_00124,NC_019094_00090,NC_017630_00031,NC_013437_00116,NC_007675_00027,NC_017639_00100,NC_018966_00040,NC_010488_00021,NC_014615_00033,NC_008460_00107,08-5333_00200	-	-	Conjugative	CP017726	0.0298988	529	RH14|T1-C05	RHB06-C05	Escherichia coli	1	Animal	Sheep	Faeces	RH14	PacBio	ecoli	-	Escherichia	NA	NA
58	RH14|T1-C09_2	RHB06-C09_2	1	140434	47.9584715951977	IncFIA,IncFIB,IncFII	000096__NC_019117_00097,000136__AP014877_00014,000121__CP024805	MOBP,MOBF	NC_011416_00039,NC_017627_00068	MPF_F	08-5333_00200,NC_010719_00096,NC_014615_00033,NC_010488_00021,NC_018966_00040,NC_017639_00100,NC_007675_00027,NC_013437_00116,NC_017639_00094,NC_019094_00090,NC_010409_00124,NC_022651_00077	-	-	Conjugative	CP009167	0.0554283	541	RH14|T1-C09	RHB06-C09	Escherichia coli	1	Animal	Sheep	Faeces	RH14	PacBio	ecoli	7428	Escherichia	NA	NA
59	RH14|T1-C11_2	RHB06-C11_2	1	119308	49.1710530727193	IncFIA,IncFII	000136__AP014877_00014,000121__CP024805	MOBF	NC_011413_00081	MPF_F	NC_011413_00056,NC_011413_00058,NC_011413_00060,NC_011413_00063,NC_011413_00064,NC_011413_00068,NC_011413_00069,NC_011413_00074,NC_011413_00075,NC_011413_00080	-	-	Conjugative	AP009242	0.0786628	1012	RH14|T1-C11	RHB06-C11	Escherichia coli	1	Animal	Sheep	Faeces	RH14	PacBio	ecoli	154	Escherichia	4874806	50.656826138312
60	RH14|T1-C11_3	RHB06-C11_3	1	63949	52.5778354626343	IncFIA,IncFII	000136__AP014877_00014,000121__CP024805	MOBF	NC_011413_00081	MPF_F	NC_011413_00056,NC_011413_00058,NC_011413_00060,NC_011413_00063,NC_011413_00064,NC_011413_00068,NC_011413_00069,NC_011413_00074,NC_011413_00075,NC_011413_00080	-	-	Conjugative	AP009242	0.0545702	1012	RH14|T1-C11	RHB06-C11	Escherichia coli	1	Animal	Sheep	Faeces	RH14	PacBio	ecoli	154	Escherichia	4874806	50.656826138312
61	RH14|T1-C17_2	RHB06-C17_2	1	119308	49.1710530727193	IncFIA,IncFII	000136__AP014877_00014,000121__CP024805	MOBF	NC_011413_00081	MPF_F	NC_011413_00056,NC_011413_00058,NC_011413_00060,NC_011413_00063,NC_011413_00064,NC_011413_00068,NC_011413_00069,NC_011413_00074,NC_011413_00075,NC_011413_00080	-	-	Conjugative	AP009242	0.0790711	1012	RH14|T1-C17	RHB06-C17	Escherichia coli	1	Animal	Sheep	Faeces	RH14	Nanopore	ecoli	154	Escherichia	4874806	50.6567030564909
62	RH14|T1-C17_3	RHB06-C17_3	1	63949	52.5778354626343	IncFIA,IncFII	000136__AP014877_00014,000121__CP024805	MOBF	NC_011413_00081	MPF_F	NC_011413_00056,NC_011413_00058,NC_011413_00060,NC_011413_00063,NC_011413_00064,NC_011413_00068,NC_011413_00069,NC_011413_00074,NC_011413_00075,NC_011413_00080	-	-	Conjugative	AP009242	0.0545702	1012	RH14|T1-C17	RHB06-C17	Escherichia coli	1	Animal	Sheep	Faeces	RH14	Nanopore	ecoli	154	Escherichia	4874806	50.6567030564909
63	RH14|T1-C19_2	RHB06-C19_2	1	122017	49.3218158125507	IncFIA,IncFII	000136__AP014877_00014,000121__CP024805	MOBF	NC_011413_00081	MPF_F	NC_011413_00056,NC_011413_00058,NC_011413_00060,NC_011413_00063,NC_011413_00064,NC_011413_00068,NC_011413_00069,NC_011413_00074,NC_011413_00075,NC_011413_00080	-	-	Conjugative	AP009242	0.0799006	1012	RH14|T1-C19	RHB06-C19	Escherichia coli	1	Animal	Sheep	Faeces	RH14	Nanopore	ecoli	154	Escherichia	4874806	50.6568876792225
64	RH14|T1-C19_3	RHB06-C19_3	1	63949	52.5778354626343	IncFIA,IncFII	000136__AP014877_00014,000121__CP024805	MOBF	NC_011413_00081	MPF_F	NC_011413_00056,NC_011413_00058,NC_011413_00060,NC_011413_00063,NC_011413_00064,NC_011413_00068,NC_011413_00069,NC_011413_00074,NC_011413_00075,NC_011413_00080	-	-	Conjugative	AP009242	0.0545702	1012	RH14|T1-C19	RHB06-C19	Escherichia coli	1	Animal	Sheep	Faeces	RH14	Nanopore	ecoli	154	Escherichia	4874806	50.6568876792225
65	RH14|T1-C20_2	RHB06-C20_2	1	119308	49.1710530727193	IncFIA,IncFII	000136__AP014877_00014,000121__CP024805	MOBF	NC_011413_00081	MPF_F	NC_011413_00056,NC_011413_00058,NC_011413_00060,NC_011413_00063,NC_011413_00064,NC_011413_00068,NC_011413_00069,NC_011413_00074,NC_011413_00075,NC_011413_00080	-	-	Conjugative	AP009242	0.0790711	1012	RH14|T1-C20	RHB06-C20	Escherichia coli	1	Animal	Sheep	Faeces	RH14	Nanopore	ecoli	154	Escherichia	4874806	50.6567440837646
66	RH14|T1-C20_3	RHB06-C20_3	1	63949	52.5778354626343	IncFIA,IncFII	000136__AP014877_00014,000121__CP024805	MOBF	NC_011413_00081	MPF_F	NC_011413_00056,NC_011413_00058,NC_011413_00060,NC_011413_00063,NC_011413_00064,NC_011413_00068,NC_011413_00069,NC_011413_00074,NC_011413_00075,NC_011413_00080	-	-	Conjugative	AP009242	0.0545702	1012	RH14|T1-C20	RHB06-C20	Escherichia coli	1	Animal	Sheep	Faeces	RH14	Nanopore	ecoli	154	Escherichia	4874806	50.6567440837646
67	RH07|T1-C02_4	RHB07-C02_4	1	95110	48.6909893807171	IncFIA,IncFIB,IncFII	000095__NZ_CP014273_00094,000136__AP014877_00014,000121__CP024805	MOBF	NC_017627_00068	MPF_F	08-5333_00200,NC_008460_00107,NC_014615_00033,NC_010488_00021,NC_018966_00040,NC_017639_00100,NC_007675_00027,NC_013437_00116,NC_017639_00094,NC_019094_00090,NC_010409_00124,NC_022651_00077	MOBF	DQ286390	Conjugative	AP001918	0.00537869	541	RH07|T1-C02	RHB07-C02	Escherichia coli	1	Animal	Cattle	Faeces	RH07	PacBio	ecoli	906	Escherichia	NA	NA
68	RH07|T1-C03_2	RHB07-C03_2	1	101099	48.334800542043	IncFIA,IncFIB,IncFII	000096__NC_019117_00097,000136__AP014877_00014,000121__CP024805,000094__NZ_CP015070_00117	MOBF	NC_017627_00068	MPF_F	08-5333_00200,NC_008460_00107,NC_014615_00033,NC_010488_00021,NC_018966_00040,NC_017639_00100,NC_007675_00027,NC_013437_00116,NC_017639_00094,NC_019094_00090,NC_010409_00124,NC_022651_00077	-	-	Conjugative	CP009167	0.0108269	541	RH07|T1-C03	RHB07-C03	Escherichia coli	1	Animal	Cattle	Faeces	RH07	PacBio	ecoli	13	Escherichia	4882461	50.8060586659064
69	RH07|T1-C04_3	RHB07-C04_3	1	90123	52.9465286330903	IncFIA	000136__AP014877_00014	MOBP	NC_013728_00087	MPF_I	NC_011754_00087,NC_014843_00047,NC_007365_00035,NC_011754_00109,NC_014843_00041,NC_022371_00084,NC_012487_00131,NC_022992_00098,NC_014843_00033	MOBP	FR821780	Conjugative	HE603110	0.0117112	487	RH07|T1-C04	RHB07-C04	Escherichia coli	1	Animal	Cattle	Faeces	RH07	PacBio	ecoli	648	Escherichia	5172297	50.5355164252942
70	RH07|T1-C05_5	RHB07-C05_5	1	153833	47.4787594339316	IncFIA,IncFIB,IncFII	000095__NZ_CP014273_00094,000136__AP014877_00014,000121__CP024805	MOBF	NC_017627_00068	MPF_F	08-5333_00200,NC_010719_00096,NC_019037_00027,NC_017639_00100,NC_007675_00027,NC_013437_00116,NC_017630_00031,NC_019094_00090,NC_010409_00124,NC_022651_00077	MOBF	LN824137	Conjugative	CP012928	0.0515304	529	RH07|T1-C05	RHB07-C05	Escherichia coli	1	Animal	Cattle	Faeces	RH07	Nanopore	ecoli	5082	Escherichia	NA	NA
71	RH07|T1-C06_2	RHB07-C06_2	1	94695	49.1652146364644	IncFIA,IncFIB,IncFII	000096__NC_019117_00097,000136__AP014877_00014,000121__CP024805	MOBF	NC_017627_00068	MPF_F	08-5333_00200,NC_008460_00107,NC_014615_00033,NC_010488_00021,NC_018966_00040,NC_017639_00100,NC_007675_00027,NC_013437_00116,NC_017639_00094,NC_019094_00090,NC_010409_00124,NC_022651_00077	-	-	Conjugative	CP012683	0.0394988	540	RH07|T1-C06	RHB07-C06	Escherichia coli	1	Animal	Cattle	Faeces	RH07	PacBio	ecoli	201	Escherichia	4854279	50.8258796002455
72	RH07|T1-C08_3	RHB07-C08_3	1	153833	47.4787594339316	IncFIA,IncFIB,IncFII	000095__NZ_CP014273_00094,000136__AP014877_00014,000121__CP024805	MOBF	NC_017627_00068	MPF_F	08-5333_00200,NC_010719_00096,NC_019037_00027,NC_017639_00100,NC_007675_00027,NC_013437_00116,NC_017630_00031,NC_019094_00090,NC_010409_00124,NC_022651_00077	MOBF	LN824137	Conjugative	CP012928	0.0515304	529	RH07|T1-C08	RHB07-C08	Escherichia coli	1	Animal	Cattle	Faeces	RH07	Nanopore	ecoli	5082	Escherichia	NA	NA
73	RH07|T1-C09_2	RHB07-C09_2	1	160376	48.7504364742854	IncFIA,IncFII	000136__AP014877_00014,000121__CP024805	MOBF	NC_017627_00068	MPF_F	NC_022651_00077,NC_010409_00124,NC_019094_00090,NC_017639_00094,NC_013437_00116,NC_007675_00027,NC_017639_00100,NC_018966_00040,NC_010488_00021,NC_014615_00033,NC_008460_00107,08-5333_00200	-	-	Conjugative	MF370216	0.0487413	542	RH07|T1-C09	RHB07-C09	Escherichia coli	1	Animal	Cattle	Faeces	RH07	Nanopore	ecoli	224	Escherichia	4813832	50.8528548565883
74	RH07|T1-C12_2	RHB07-C12_2	1	153833	47.4787594339316	IncFIA,IncFIB,IncFII	000095__NZ_CP014273_00094,000136__AP014877_00014,000121__CP024805	MOBF	NC_017627_00068	MPF_F	08-5333_00200,NC_010719_00096,NC_019037_00027,NC_017639_00100,NC_007675_00027,NC_013437_00116,NC_017630_00031,NC_019094_00090,NC_010409_00124,NC_022651_00077	MOBF	LN824137	Conjugative	CP012928	0.0515304	529	RH07|T1-C12	RHB07-C12	Escherichia coli	1	Animal	Cattle	Faeces	RH07	Nanopore	ecoli	5082	Escherichia	5131790	50.6965210969272
75	RH07|T1-C12_3	RHB07-C12_3	1	105374	49.8149448630592	IncFIA,IncFII	000136__AP014877_00014,000094__NZ_CP015070_00117,000121__CP024805	MOBF	NC_011413_00081	MPF_F	NC_011413_00056,NC_011413_00058,NC_011413_00060,NC_011413_00063,NC_011413_00064,NC_011413_00068,NC_011413_00069,NC_011413_00074,NC_011413_00075,NC_011413_00080	-	-	Conjugative	AP009242	0.0683793	1012	RH07|T1-C12	RHB07-C12	Escherichia coli	1	Animal	Cattle	Faeces	RH07	Nanopore	ecoli	5082	Escherichia	5131790	50.6965210969272
76	RH07|T1-C14_2	RHB07-C14_2	1	140458	47.264662746159	IncFIA,IncFIB,IncFII	000095__NZ_CP014273_00094,000136__AP014877_00014,000121__CP024805,000094__NZ_CP015070_00117	MOBF	NC_017627_00068	MPF_F	08-5333_00200,NC_008460_00107,NC_014615_00033,NC_010488_00021,NC_018966_00040,NC_017639_00100,NC_007675_00027,NC_013437_00116,NC_017639_00094,NC_019094_00090,NC_010409_00124,NC_022651_00077	-	-	Conjugative	CP009167	0.0360949	541	RH07|T1-C14	RHB07-C14	Escherichia coli	1	Animal	Cattle	Faeces	RH07	Nanopore	ecoli	58	Escherichia	5000573	50.8024380406006
77	RH07|T1-C16_2	RHB07-C16_2	1	153833	47.4787594339316	IncFIA,IncFIB,IncFII	000095__NZ_CP014273_00094,000136__AP014877_00014,000121__CP024805	MOBF	NC_017627_00068	MPF_F	08-5333_00200,NC_010719_00096,NC_019037_00027,NC_017639_00100,NC_007675_00027,NC_013437_00116,NC_017630_00031,NC_019094_00090,NC_010409_00124,NC_022651_00077	MOBF	LN824137	Conjugative	CP012928	0.0515304	529	RH07|T1-C16	RHB07-C16	Escherichia coli	1	Animal	Cattle	Faeces	RH07	PacBio	ecoli	5082	Escherichia	NA	NA
78	RH07|T1-C17_2	RHB07-C17_2	1	101913	48.6954559280955	IncFIA,IncFIB,IncFII	000095__NZ_CP014273_00094,000136__AP014877_00014,000121__CP024805	MOBF	NC_017627_00068	MPF_F	08-5333_00200,NC_008460_00107,NC_014615_00033,NC_010488_00021,NC_018966_00040,NC_017639_00100,NC_007675_00027,NC_013437_00116,NC_017639_00094,NC_019094_00090,NC_010409_00124,NC_022651_00077	-	-	Conjugative	CP010345	0.0293293	541	RH07|T1-C17	RHB07-C17	Escherichia coli	1	Animal	Cattle	Faeces	RH07	PacBio	ecoli	1001	Escherichia	4817832	50.8117344066792
79	RH07|T1-C17_3	RHB07-C17_3	1	74773	51.3942198387118	IncFIA,IncFII	000136__AP014877_00014,000121__CP024805	MOBF	NC_017627_00068	MPF_F	NC_022651_00077,NC_010409_00124,NC_019094_00090,NC_017639_00094,NC_013437_00116,NC_007675_00027,NC_017639_00100,NC_018966_00040,NC_010488_00021,NC_014615_00033,NC_010719_00096,08-5333_00200	-	-	Conjugative	CP018107	0.0425838	528	RH07|T1-C17	RHB07-C17	Escherichia coli	1	Animal	Cattle	Faeces	RH07	PacBio	ecoli	1001	Escherichia	4817832	50.8117344066792
80	RH07|T1-C22_2	RHB07-C22_2	1	153833	47.4787594339316	IncFIA,IncFIB,IncFII	000095__NZ_CP014273_00094,000136__AP014877_00014,000121__CP024805	MOBF	NC_017627_00068	MPF_F	08-5333_00200,NC_010719_00096,NC_019037_00027,NC_017639_00100,NC_007675_00027,NC_013437_00116,NC_017630_00031,NC_019094_00090,NC_010409_00124,NC_022651_00077	MOBF	LN824137	Conjugative	CP012928	0.0515304	529	RH07|T1-C22	RHB07-C22	Escherichia coli	1	Animal	Cattle	Faeces	RH07	Nanopore	ecoli	5082	Escherichia	5146150	50.6909048511994
81	RH06|T1-C02_3	RHB08-C02_3	1	104143	48.8549398423322	IncFIA,IncFIB,IncFII	000096__NC_019117_00097,000136__AP014877_00014,000121__CP024805	MOBF	NC_017627_00068	MPF_F	08-5333_00200,NC_010719_00096,NC_014615_00033,NC_010488_00021,NC_018966_00040,NC_017639_00100,NC_007675_00027,NC_013437_00116,NC_017639_00094,NC_019094_00090,NC_010409_00124,NC_022651_00077	-	-	Conjugative	CP009167	0.0210181	541	RH06|T1-C02	RHB08-C02	Escherichia coli	1	Animal	Cattle	Faeces	RH06	PacBio	ecoli	3381	Escherichia	NA	NA
82	RH06|T1-C09_2	RHB08-C09_2	1	100061	48.2375750792017	IncFIA,IncFIB,IncFII	000095__NZ_CP014273_00094,000136__AP014877_00014,000121__CP024805,000094__NZ_CP015070_00117	MOBF	NC_017627_00068	MPF_F	08-5333_00200,NC_008460_00107,NC_014615_00033,NC_010488_00021,NC_018966_00040,NC_017639_00100,NC_007675_00027,NC_013437_00116,NC_017639_00094,NC_019094_00090,NC_010409_00124,NC_022651_00077	-	-	Conjugative	CP010345	0.000191626	541	RH06|T1-C09	RHB08-C09	Escherichia coli	1	Animal	Cattle	Faeces	RH06	PacBio	ecoli	164	Escherichia	4859071	50.8177797772455
83	RH06|T1-C13_5	RHB08-C13_5	1	104143	48.8549398423322	IncFIA,IncFIB,IncFII	000096__NC_019117_00097,000136__AP014877_00014,000121__CP024805	MOBF	NC_017627_00068	MPF_F	08-5333_00200,NC_010719_00096,NC_014615_00033,NC_010488_00021,NC_018966_00040,NC_017639_00100,NC_007675_00027,NC_013437_00116,NC_017639_00094,NC_019094_00090,NC_010409_00124,NC_022651_00077	-	-	Conjugative	CP009167	0.0210181	541	RH06|T1-C13	RHB08-C13	Escherichia coli	1	Animal	Cattle	Faeces	RH06	PacBio	ecoli	3381	Escherichia	NA	NA
84	RH06|T1-C14_5	RHB08-C14_5	1	129717	49.027498323273	IncFIB,IncFII,IncI1	000096__NC_019117_00097,000145__HE610900_00001,000121__CP024805	MOBF	NC_011413_00081	MPF_F	NC_011413_00080,NC_011413_00075,NC_011413_00074,NC_011413_00069,NC_011413_00068,NC_011413_00064,NC_011413_00063,NC_011413_00060,NC_011413_00058,NC_011413_00056	-	-	Conjugative	AP009242	0.0857608	1012	RH06|T1-C14	RHB08-C14	Escherichia coli	1	Animal	Cattle	Faeces	RH06	PacBio	ecoli	1101	Escherichia	NA	NA
85	RH06|T1-C14_7	RHB08-C14_7	1	78153	48.5074149424846	IncFII,IncI1	000145__HE610900_00001,000121__CP024805	MOBF	NC_017627_00068	MPF_F	NC_017639_00094,NC_013437_00116,NC_007675_00027,NC_017639_00100,NC_019037_00027,NC_010488_00021,NC_010719_00097,NC_010719_00096,08-5333_00200	-	-	Conjugative	CP012928	0.064825	529	RH06|T1-C14	RHB08-C14	Escherichia coli	1	Animal	Cattle	Faeces	RH06	PacBio	ecoli	1101	Escherichia	NA	NA
86	RH06|T1-C16_2	RHB08-C16_2	1	128235	49.2486450656997	IncFIA,IncFIB,IncFII	000095__NZ_CP014273_00094,000136__AP014877_00014,000121__CP024805	MOBF,MOBP	NC_017627_00068,NC_011416_00039	MPF_F	NC_008460_00107,NC_014615_00033,NC_010488_00021,NC_018966_00040,NC_017639_00100,NC_007675_00027,NC_013437_00116,NC_017639_00094,NC_019094_00090,NC_010409_00124,NC_022651_00077	-	-	Conjugative	CP001162	0.0297077	541	RH06|T1-C16	RHB08-C16	Escherichia coli	1	Animal	Cattle	Faeces	RH06	Nanopore	ecoli	3042	Escherichia	5213353	50.2892668115894
87	RH06|T1-C19_3	RHB08-C19_3	1	104143	48.8568602786553	IncFIA,IncFIB,IncFII	000096__NC_019117_00097,000136__AP014877_00014,000121__CP024805	MOBF	NC_017627_00068	MPF_F	08-5333_00200,NC_010719_00096,NC_014615_00033,NC_010488_00021,NC_018966_00040,NC_017639_00100,NC_007675_00027,NC_013437_00116,NC_017639_00094,NC_019094_00090,NC_010409_00124,NC_022651_00077	-	-	Conjugative	CP009167	0.0210181	541	RH06|T1-C19	RHB08-C19	Escherichia coli	1	Animal	Cattle	Faeces	RH06	PacBio	ecoli	3381	Escherichia	NA	NA
88	RH06|T1-C20_2	RHB08-C20_2	1	128127	49.2363046040257	IncFIA,IncFIB,IncFII	000095__NZ_CP014273_00094,000136__AP014877_00014,000121__CP024805	MOBF,MOBP	NC_017627_00068,NC_011416_00039	MPF_F	NC_008460_00107,NC_014615_00033,NC_010488_00021,NC_018966_00040,NC_017639_00100,NC_007675_00027,NC_013437_00116,NC_017639_00094,NC_019094_00090,NC_010409_00124,NC_022651_00077	-	-	Conjugative	CP001162	0.0297077	541	RH06|T1-C20	RHB08-C20	Escherichia coli	1	Animal	Cattle	Faeces	RH06	Nanopore	ecoli	3042	Escherichia	NA	NA
89	RH06|T1-C21_2	RHB08-C21_2	1	95782	49.8830677997954	IncFIA,IncFIB,IncFII,IncI1	000101__NZ_CP012345_00042,000144__CP015838_00058,000121__CP024805,000094__NZ_CP015070_00117	MOBF	NC_017627_00068	MPF_F	08-5333_00200,NC_008460_00107,NC_014615_00033,NC_010488_00021,NC_018966_00040,NC_017639_00100,NC_007675_00027,NC_013437_00116,NC_017639_00094,NC_019094_00090,NC_010409_00124,NC_022651_00077	-	-	Conjugative	MF370216	0.0274249	542	RH06|T1-C21	RHB08-C21	Escherichia coli	1	Animal	Cattle	Faeces	RH06	Nanopore	ecoli	1611	Escherichia	4771837	50.8127163605966
90	RH06|T1-C24_2	RHB08-C24_2	1	156576	48.9046852646638	IncFIA,IncFIB,IncFII	000096__NC_019117_00097,000136__AP014877_00014,000121__CP024805,000094__NZ_CP015070_00117	MOBP,MOBF	NC_011416_00039,NC_017627_00068	MPF_F	08-5333_00200,NC_008460_00107,NC_014615_00033,NC_010488_00021,NC_018966_00040,NC_017639_00100,NC_007675_00027,NC_013437_00116,NC_017639_00094,NC_019094_00090,NC_010409_00124,NC_022651_00077	MOBF	NZ_CP012164	Conjugative	CP001162	0.0344723	541	RH06|T1-C24	RHB08-C24	Escherichia coli	1	Animal	Cattle	Faeces	RH06	Nanopore	ecoli	1300	Escherichia	5122426	50.5179186580733
91	RH08|T1-C08_4	RHB09-C08_4	1	145592	49.1036595417331	IncFIA,IncFIB,IncFII	000096__NC_019117_00097,000136__AP014877_00014,000121__CP024805	MOBF,MOBP	NC_017627_00068,NC_011416_00039	MPF_F	08-5333_00200,NC_008460_00107,NC_014615_00033,NC_010488_00021,NC_018966_00040,NC_017639_00100,NC_007675_00027,NC_013437_00116,NC_017639_00094,NC_019094_00090,NC_010409_00124,NC_022651_00077	MOBF	DQ286390	Conjugative	CP001162	0.0289561	541	RH08|T1-C08	RHB09-C08	Escherichia coli	1	Animal	Cattle	Faeces	RH08	PacBio	ecoli	58	Escherichia	NA	NA
92	RH08|T1-C09_3	RHB09-C09_3	1	145570	49.1028371230336	IncFIA,IncFIB,IncFII	000096__NC_019117_00097,000136__AP014877_00014,000121__CP024805	MOBF,MOBP	NC_017627_00068,NC_011416_00039	MPF_F	08-5333_00200,NC_008460_00107,NC_014615_00033,NC_010488_00021,NC_018966_00040,NC_017639_00100,NC_007675_00027,NC_013437_00116,NC_017639_00094,NC_019094_00090,NC_010409_00124,NC_022651_00077	MOBF	DQ286390	Conjugative	CP001162	0.0289561	541	RH08|T1-C09	RHB09-C09	Escherichia coli	1	Animal	Cattle	Faeces	RH08	PacBio	ecoli	58	Escherichia	NA	NA
93	RH08|T1-C13_2	RHB09-C13_2	1	102634	48.2939376814701	IncFIA,IncFIB,IncFII	000095__NZ_CP014273_00094,000136__AP014877_00014,000121__CP024805	MOBF,MOBP	NC_017627_00068,NC_011416_00039	MPF_F	08-5333_00200,NC_008460_00107,NC_014615_00033,NZ_CM001154_00091,NC_022651_00077	MOBF	NZ_CP012164	Conjugative	CP001162	0.0391011	541	RH08|T1-C13	RHB09-C13	Escherichia coli	1	Animal	Cattle	Faeces	RH08	PacBio	ecoli	154	Escherichia	4861249	50.710588986493
94	RH08|T1-C14_3	RHB09-C14_3	1	145592	49.1043463926589	IncFIA,IncFIB,IncFII	000096__NC_019117_00097,000136__AP014877_00014,000121__CP024805	MOBF,MOBP	NC_017627_00068,NC_011416_00039	MPF_F	08-5333_00200,NC_008460_00107,NC_014615_00033,NC_010488_00021,NC_018966_00040,NC_017639_00100,NC_007675_00027,NC_013437_00116,NC_017639_00094,NC_019094_00090,NC_010409_00124,NC_022651_00077	MOBF	DQ286390	Conjugative	CP001162	0.0289561	541	RH08|T1-C14	RHB09-C14	Escherichia coli	1	Animal	Cattle	Faeces	RH08	PacBio	ecoli	58	Escherichia	NA	NA
95	RH08|T1-C15_2	RHB09-C15_2	1	145571	49.1052476111313	IncFIA,IncFIB,IncFII	000096__NC_019117_00097,000136__AP014877_00014,000121__CP024805	MOBF,MOBP	NC_017627_00068,NC_011416_00039	MPF_F	08-5333_00200,NC_008460_00107,NC_014615_00033,NC_010488_00021,NC_018966_00040,NC_017639_00100,NC_007675_00027,NC_013437_00116,NC_017639_00094,NC_019094_00090,NC_010409_00124,NC_022651_00077	MOBF	DQ286390	Conjugative	CP001162	0.0289561	541	RH08|T1-C15	RHB09-C15	Escherichia coli	1	Animal	Cattle	Faeces	RH08	Nanopore	ecoli	58	Escherichia	4961185	50.8724427732487
96	RH08|T1-C20_2	RHB09-C20_2	1	136645	49.504921511947	IncFIA,IncFIB,IncFII	000095__NZ_CP014273_00094,000136__AP014877_00014,000121__CP024805	MOBF,MOBP	NC_017627_00068,NC_011416_00039	MPF_F	08-5333_00200,NC_010719_00096,NC_014615_00033,NC_010488_00021,NC_018966_00040,NC_017639_00100,NC_007675_00027,NC_013437_00116,NC_017639_00094,NC_019094_00090,NC_010409_00124,NC_022651_00077	MOBF	DQ286390	Conjugative	CP001162	0.0336937	541	RH08|T1-C20	RHB09-C20	Escherichia coli	1	Animal	Cattle	Faeces	RH08	Nanopore	ecoli	2521	Escherichia	5023615	50.7256626950911
97	RH08|T1-C22_2	RHB09-C22_2	1	98472	48.1741002518482	IncFIA,IncFIB,IncFII	000095__NZ_CP014273_00094,000136__AP014877_00014,000121__CP024805,000094__NZ_CP015070_00117	MOBF	NC_017627_00068	MPF_F	08-5333_00200,NC_008460_00107,NC_014615_00033,NC_010488_00021,NC_018966_00040,NC_017639_00100,NC_007675_00027,NC_013437_00116,NC_017639_00094,NC_019094_00090,NC_010409_00124,NC_022651_00077	-	-	Conjugative	CP010345	0.000631368	541	RH08|T1-C22	RHB09-C22	Escherichia coli	1	Animal	Cattle	Faeces	RH08	Nanopore	ecoli	164	Escherichia	4801723	50.8542246189545
98	RH08|T1-C23_2	RHB09-C23_2	1	102796	48.2888439238881	IncFIA,IncFIB,IncFII	000095__NZ_CP014273_00094,000136__AP014877_00014,000121__CP024805	MOBF,MOBP	NC_017627_00068,NC_011416_00039	MPF_F	08-5333_00200,NC_008460_00107,NC_014615_00033,NZ_CM001154_00091,NC_022651_00077	MOBF	NZ_CP012164	Conjugative	CP001162	0.0391011	541	RH08|T1-C23	RHB09-C23	Escherichia coli	1	Animal	Cattle	Faeces	RH08	Nanopore	ecoli	154	Escherichia	4861291	50.7099451565438
99	RH08|T1-C24_2	RHB09-C24_2	1	146777	49.5281958344972	IncFIA,IncFIB,IncFII	000096__NC_019117_00097,000136__AP014877_00014,000121__CP024805	MOBF,MOBP	NC_017627_00068,NC_011416_00039	MPF_F	08-5333_00200,NC_008460_00107,NC_014615_00033,NC_010488_00021,NC_018966_00040,NC_017639_00100,NC_007675_00027,NC_013437_00116,NC_017639_00094,NC_019094_00090,NC_010409_00124,NC_022651_00077	-	-	Conjugative	CP001162	0.0274249	541	RH08|T1-C24	RHB09-C24	Escherichia coli	1	Animal	Cattle	Faeces	RH08	Nanopore	ecoli	-	Escherichia	5108746	50.7119751109176
100	RH15|T1-C05_2	RHB10-C05_2	1	99864	48.9075142193383	IncFIA,IncFIB,IncFII	000095__NZ_CP014273_00094,000136__AP014877_00014,000121__CP024805	MOBF	NC_017627_00068	MPF_F	08-5333_00200,NC_010719_00096,NC_014615_00033,NC_010488_00021,NC_018966_00040,NC_017639_00100,NC_007675_00027,NC_013437_00116,NC_017639_00094,NC_019094_00090,NC_010409_00124,NC_022651_00077	-	-	Conjugative	CP009167	0.0325113	541	RH15|T1-C05	RHB10-C05	Escherichia coli	1	Animal	Sheep	Faeces	RH15	Nanopore	ecoli	5966	Escherichia	5138147	50.8813391286781
101	RH15|T1-C08_2	RHB10-C08_2	1	102859	49.4871620373521	IncFIA,IncFIB,IncFII	000095__NZ_CP014273_00094,000136__AP014877_00014,000121__CP024805	MOBF	NC_017627_00068	MPF_F	08-5333_00200,NC_008460_00107,NC_014615_00033,NC_010488_00021,NC_018966_00040,NC_017639_00100,NC_007675_00027,NC_013437_00116,NC_017639_00094,NC_019094_00090,NC_010409_00124,NC_022651_00077	-	-	Conjugative	CP001162	0.0244475	541	RH15|T1-C08	RHB10-C08	Escherichia coli	1	Animal	Sheep	Faeces	RH15	PacBio	ecoli	1629	Escherichia	NA	NA
102	RH15|T1-C09_2	RHB10-C09_2	1	195368	48.043180049957	IncFIB,IncFII	000096__NC_019117_00097,000121__CP024805	MOBP,MOBF	NC_011416_00039,NC_017627_00068	MPF_F	08-5333_00200,NC_008460_00107,NC_014615_00033,NC_010488_00021,NC_018966_00040,NC_017639_00100,NC_007675_00027,NC_013437_00116,NC_017639_00094,NC_019094_00090,NC_010409_00124,NC_022651_00077	MOBF	DQ286390	Conjugative	CP021733	0.0563082	1555	RH15|T1-C09	RHB10-C09	Escherichia coli	1	Animal	Sheep	Faeces	RH15	PacBio	ecoli	1665	Escherichia	4984026	50.7461839083504
103	RH15|T1-C12_2	RHB10-C12_2	1	102859	49.4871620373521	IncFIA,IncFIB,IncFII	000095__NZ_CP014273_00094,000136__AP014877_00014,000121__CP024805	MOBF	NC_017627_00068	MPF_F	08-5333_00200,NC_008460_00107,NC_014615_00033,NC_010488_00021,NC_018966_00040,NC_017639_00100,NC_007675_00027,NC_013437_00116,NC_017639_00094,NC_019094_00090,NC_010409_00124,NC_022651_00077	-	-	Conjugative	CP001162	0.0244475	541	RH15|T1-C12	RHB10-C12	Escherichia coli	1	Animal	Sheep	Faeces	RH15	Nanopore	ecoli	1629	Escherichia	5452986	50.5574927205021
104	RH15|T1-C14_2	RHB10-C14_2	1	155392	48.1234555189456	IncFIA,IncFIB,IncFII	000095__NZ_CP014273_00094,000136__AP014877_00014,000121__CP024805	MOBP,MOBF	NC_011416_00039,NC_017627_00068	MPF_F	08-5333_00200,NC_008460_00107,NC_014615_00033,NC_010488_00021,NC_018966_00040,NC_017639_00100,NC_007675_00027,NC_013437_00116,NC_017639_00094,NC_019094_00090,NC_010409_00124,NC_022651_00077	-	-	Conjugative	NC_009602	0.0593303	1558	RH15|T1-C14	RHB10-C14	Escherichia coli	1	Animal	Sheep	Faeces	RH15	Nanopore	ecoli	28	Escherichia	NA	NA
105	RH15|T1-C14_3	RHB10-C14_3	1	111276	51.0271756713038	IncFIA,IncFII	000136__AP014877_00014,000121__CP024805	MOBF	NC_011413_00081	MPF_F	NC_011413_00056,NC_011413_00058,NC_011413_00060,NC_011413_00063,NC_011413_00064,NC_011413_00068,NC_011413_00069,NC_011413_00074,NC_011413_00075,NC_011413_00080	-	-	Conjugative	AP009242	0.0872439	1012	RH15|T1-C14	RHB10-C14	Escherichia coli	1	Animal	Sheep	Faeces	RH15	Nanopore	ecoli	28	Escherichia	NA	NA
106	RH15|T1-C14_4	RHB10-C14_4	1	20924	48.7765245650927	IncFIA,IncFII	000136__AP014877_00014,000121__CP024805	-	-	-	-	-	-	Non-mobilizable	KX528699	0.0824989	979	RH15|T1-C14	RHB10-C14	Escherichia coli	1	Animal	Sheep	Faeces	RH15	Nanopore	ecoli	28	Escherichia	NA	NA
107	RH15|T1-C18_2	RHB10-C18_2	1	195367	48.0434259624195	IncFIB,IncFII	000096__NC_019117_00097,000121__CP024805	MOBP,MOBF	NC_011416_00039,NC_017627_00068	MPF_F	08-5333_00200,NC_008460_00107,NC_014615_00033,NC_010488_00021,NC_018966_00040,NC_017639_00100,NC_007675_00027,NC_013437_00116,NC_017639_00094,NC_019094_00090,NC_010409_00124,NC_022651_00077	MOBF	DQ286390	Conjugative	CP021733	0.0563082	1555	RH15|T1-C18	RHB10-C18	Escherichia coli	1	Animal	Sheep	Faeces	RH15	Nanopore	ecoli	1665	Escherichia	NA	NA
108	RH15|T1-C19_2	RHB10-C19_2	1	195368	48.0436919045084	IncFIB,IncFII	000096__NC_019117_00097,000121__CP024805	MOBP,MOBF	NC_011416_00039,NC_017627_00068	MPF_F	08-5333_00200,NC_008460_00107,NC_014615_00033,NC_010488_00021,NC_018966_00040,NC_017639_00100,NC_007675_00027,NC_013437_00116,NC_017639_00094,NC_019094_00090,NC_010409_00124,NC_022651_00077	MOBF	DQ286390	Conjugative	CP021733	0.0563082	1555	RH15|T1-C19	RHB10-C19	Escherichia coli	1	Animal	Sheep	Faeces	RH15	Nanopore	ecoli	1665	Escherichia	4986153	50.7465374608441
109	RH10|T1-C04_2	RHB11-C04_2	1	220911	47.1266709217739	IncFIA,IncQ1	000093__KX023259_00112,000195__NC_013728_00014	MOBH,MOBP	NC_013365_00169,NC_011416_00039	MPF_F	NC_019360_00278,NC_005211_00030,NC_002305_00127,NC_002305_00120,NC_019360_00255,NC_019360_00256,NC_009981_00239	-	-	Conjugative	KF362121	0.00165343	841	RH10|T1-C04	RHB11-C04	Escherichia coli	1	Animal	Cattle	Faeces	RH10	PacBio	ecoli	3858	Escherichia	4712803	50.7880766499257
110	RH10|T1-C04_3	RHB11-C04_3	1	69882	46.6128616811196	IncFIB	000103__CP010244_00032	-	-	-	-	-	-	Non-mobilizable	CP010244	0.0371871	87	RH10|T1-C04	RHB11-C04	Escherichia coli	1	Animal	Cattle	Faeces	RH10	PacBio	ecoli	3858	Escherichia	4712803	50.7880766499257
111	RH10|T1-C05_5	RHB11-C05_5	1	216648	46.9448137070271	IncFIA,IncQ1	000093__KX023259_00112,000195__NC_013728_00014	MOBH,MOBP	NC_013365_00169,NC_011416_00039	MPF_F	NC_019360_00278,NC_005211_00030,NC_002305_00127,NC_002305_00120,NC_019360_00255,NC_019360_00256,NC_009981_00239	-	-	Conjugative	KF362121	0.00221642	841	RH10|T1-C05	RHB11-C05	Escherichia coli	1	Animal	Cattle	Faeces	RH10	PacBio	ecoli	206	Escherichia	NA	NA
112	RH10|T1-C05_6	RHB11-C05_6	1	68623	48.1514943969223	IncFIA,IncFII	000136__AP014877_00014,000121__CP024805	MOBP	NC_011416_00039	-	-	-	-	Mobilizable	CP006028	0.0517248	1557	RH10|T1-C05	RHB11-C05	Escherichia coli	1	Animal	Cattle	Faeces	RH10	PacBio	ecoli	206	Escherichia	NA	NA
113	RH10|T1-C06_3	RHB11-C06_3	1	216332	46.9311058927944	IncFIA,IncQ1	000093__KX023259_00112,000195__NC_013728_00014	MOBH,MOBP	NC_013365_00169,NC_011416_00039	MPF_F	NC_019360_00278,NC_005211_00030,NC_002305_00127,NC_002305_00120,NC_019360_00255,NC_019360_00256,NC_009981_00239	-	-	Conjugative	KF362121	0.00216198	841	RH10|T1-C06	RHB11-C06	Escherichia coli	1	Animal	Cattle	Faeces	RH10	Nanopore	ecoli	206	Escherichia	NA	NA
114	RH10|T1-C06_4	RHB11-C06_4	1	68623	48.1514943969223	IncFIA,IncFII	000136__AP014877_00014,000121__CP024805	MOBP	NC_011416_00039	-	-	-	-	Mobilizable	CP006028	0.0517248	1557	RH10|T1-C06	RHB11-C06	Escherichia coli	1	Animal	Cattle	Faeces	RH10	Nanopore	ecoli	206	Escherichia	NA	NA
115	RH10|T1-C12_2	RHB11-C12_2	1	136978	50.6125071179313	IncFIA,IncFIB,IncFII	000136__AP014877_00014,000096__NC_019117_00097,000121__CP024805	MOBF	NC_011413_00081	MPF_F	NC_011413_00056,NC_011413_00058,NC_011413_00060,NC_011413_00063,NC_011413_00064,NC_011413_00068,NC_011413_00069,NC_011413_00074,NC_011413_00075,NC_011413_00080	-	-	Conjugative	AP009242	0.0723061	1012	RH10|T1-C12	RHB11-C12	Escherichia coli	1	Animal	Cattle	Faeces	RH10	PacBio	ecoli	154	Escherichia	NA	NA
116	RH10|T1-C13_2	RHB11-C13_2	1	139143	47.26216913535	IncFIA,IncFIB,IncFII	000095__NZ_CP014273_00094,000136__AP014877_00014,000121__CP024805	MOBF	NC_017627_00068	-	-	-	-	Mobilizable	CP012683	0.0770708	540	RH10|T1-C13	RHB11-C13	Escherichia coli	1	Animal	Cattle	Faeces	RH10	Nanopore	ecoli	101	Escherichia	4755202	50.5566955935836
117	RH10|T1-C15_2	RHB11-C15_2	1	112865	48.3205599610154	IncFIA,IncFIB,IncFII	000096__NC_019117_00097,000136__AP014877_00014,000121__CP024805,000094__NZ_CP015070_00117	MOBF	NC_017627_00068	MPF_F	08-5333_00200,NC_008460_00107,NC_014615_00033,NC_010488_00021,NC_018966_00040,NC_017639_00100,NC_007675_00027,NC_013437_00116,NC_017639_00094,NC_019094_00090,NC_010409_00124,NC_022651_00077	MOBF	DQ286390	Conjugative	AP001918	0.0198213	541	RH10|T1-C15	RHB11-C15	Escherichia coli	1	Animal	Cattle	Faeces	RH10	PacBio	ecoli	8852	Escherichia	5217899	50.6762587777188
118	RH10|T1-C16_2	RHB11-C16_2	1	104067	48.1747335850942	IncFIA,IncFIB,IncFII	000095__NZ_CP014273_00094,000136__AP014877_00014,000121__CP024805	MOBF	NC_017627_00068	MPF_F	08-5333_00200,NC_010719_00096,NC_014615_00033,NC_010488_00021,NC_018966_00040,NC_017639_00100,NC_007675_00027,NC_013437_00116,NC_017639_00094,NC_019094_00090,NC_010409_00124,NC_022651_00077	MOBF	CP010383	Conjugative	CP009167	0.0131603	541	RH10|T1-C16	RHB11-C16	Escherichia coli	1	Animal	Cattle	Faeces	RH10	PacBio	ecoli	3891	Escherichia	4987156	50.6745728427184
119	RH10|T1-C17_2	RHB11-C17_2	1	107065	48.0035492457853	IncFIA,IncFIB,IncFII	000096__NC_019117_00097,000136__AP014877_00014,000121__CP024805	MOBF	NC_017627_00068	MPF_F	08-5333_00200,NC_010719_00096,NC_014615_00033,NC_010488_00021,NC_018966_00040,NC_017639_00100,NC_007675_00027,NC_013437_00116,NC_017639_00094,NC_019094_00090,NC_010409_00124,NC_022651_00077	-	-	Conjugative	CP009167	0.0133547	541	RH10|T1-C17	RHB11-C17	Escherichia coli	1	Animal	Cattle	Faeces	RH10	Nanopore	ecoli	-	Escherichia	4802990	50.836374841505
120	RH10|T1-C23_2	RHB11-C23_2	1	112865	48.3205599610154	IncFIA,IncFIB,IncFII	000096__NC_019117_00097,000136__AP014877_00014,000121__CP024805,000094__NZ_CP015070_00117	MOBF	NC_017627_00068	MPF_F	08-5333_00200,NC_008460_00107,NC_014615_00033,NC_010488_00021,NC_018966_00040,NC_017639_00100,NC_007675_00027,NC_013437_00116,NC_017639_00094,NC_019094_00090,NC_010409_00124,NC_022651_00077	MOBF	DQ286390	Conjugative	AP001918	0.0198213	541	RH10|T1-C23	RHB11-C23	Escherichia coli	1	Animal	Cattle	Faeces	RH10	PacBio	ecoli	8852	Escherichia	5217899	50.6762779425205
121	RH09|T1-C01_2	RHB12-C01_2	1	105598	48.4952366522093	IncFIA,IncFIB,IncFII	000096__NC_019117_00097,000136__AP014877_00014,000121__CP024805,000094__NZ_CP015070_00117	MOBF	NC_017627_00068	MPF_F	08-5333_00200,NC_008460_00107,NC_014615_00033,NC_010488_00021,NC_018966_00040,NC_017639_00100,NC_007675_00027,NC_013437_00116,NC_017639_00094,NC_019094_00090,NC_010409_00124,NC_022651_00077	-	-	Conjugative	CP009167	0.0106545	541	RH09|T1-C01	RHB12-C01	Escherichia coli	1	Animal	Cattle	Faeces	RH09	PacBio	ecoli	58	Escherichia	4826363	50.8113459348168
122	RH09|T1-C02_2	RHB12-C02_2	1	105119	48.2890818976588	IncFIA,IncFIB,IncFII	000095__NZ_CP014273_00094,000136__AP014877_00014,000121__CP024805,000094__NZ_CP015070_00117	MOBF	NC_017627_00068	MPF_F	08-5333_00200,NC_008460_00107,NC_014615_00033,NC_010488_00021,NC_018966_00040,NC_017639_00100,NC_007675_00027,NC_013437_00116,NC_017639_00094,NC_019094_00090,NC_010409_00124,NC_022651_00077	-	-	Conjugative	CP009167	0.0116661	541	RH09|T1-C02	RHB12-C02	Escherichia coli	1	Animal	Cattle	Faeces	RH09	Nanopore	ecoli	10	Escherichia	4751208	50.7883889739199
123	RH09|T1-C04_2	RHB12-C04_2	1	72463	45.0698977409161	IncFIA,IncFIB,IncFII	000095__NZ_CP014273_00094,000136__AP014877_00014,000121__CP024805,000094__NZ_CP015070_00117	-	-	-	-	-	-	Non-mobilizable	CP009167	0.0224927	541	RH09|T1-C04	RHB12-C04	Escherichia coli	1	Animal	Cattle	Faeces	RH09	Nanopore	ecoli	1508	Escherichia	4875664	50.4629523281342
124	RH09|T1-C09_2	RHB12-C09_2	1	108124	48.3158225740816	IncFIA,IncFIB,IncFII	000095__NZ_CP014273_00094,000136__AP014877_00014,000121__CP024805,000094__NZ_CP015070_00117	MOBF	NC_017627_00068	MPF_F	08-5333_00200,NC_008460_00107,NC_014615_00033,NC_010488_00021,NC_018966_00040,NC_017639_00100,NC_007675_00027,NC_013437_00116,NC_017639_00094,NC_019094_00090,NC_010409_00124,NC_022651_00077	-	-	Conjugative	CP009167	0.0127293	541	RH09|T1-C09	RHB12-C09	Escherichia coli	1	Animal	Cattle	Faeces	RH09	PacBio	ecoli	5971	Escherichia	5072844	50.5810350170437
125	RH09|T1-C14_2	RHB12-C14_2	1	108124	48.3158225740816	IncFIA,IncFIB,IncFII	000095__NZ_CP014273_00094,000136__AP014877_00014,000121__CP024805,000094__NZ_CP015070_00117	MOBF	NC_017627_00068	MPF_F	08-5333_00200,NC_008460_00107,NC_014615_00033,NC_010488_00021,NC_018966_00040,NC_017639_00100,NC_007675_00027,NC_013437_00116,NC_017639_00094,NC_019094_00090,NC_010409_00124,NC_022651_00077	-	-	Conjugative	CP009167	0.0127293	541	RH09|T1-C14	RHB12-C14	Escherichia coli	1	Animal	Cattle	Faeces	RH09	PacBio	ecoli	5971	Escherichia	NA	NA
126	RH03|T1-C01_2	RHB13-C01_2	1	131379	49.8717451038598	IncFIA,IncFIB,IncFII	000095__NZ_CP014273_00094,000136__AP014877_00014,000121__CP024805	MOBP,MOBF	NC_011416_00039,NC_017627_00068	MPF_F	08-5333_00200,NC_008460_00107,NC_014615_00033,NC_010488_00021,NC_018966_00040,NC_017639_00100,NC_007675_00027,NC_013437_00116,NC_017639_00094,NC_019094_00090,NC_010409_00124,NC_022651_00077	MOBF	DQ286390	Conjugative	CP019007	0.00956826	539	RH03|T1-C01	RHB13-C01	Escherichia coli	1	Animal	Pig	Faeces	RH03	PacBio	ecoli	442	Escherichia	4859593	50.7698895771724
127	RH03|T1-C02_2	RHB13-C02_2	1	131336	49.8705610038375	IncFIA,IncFIB,IncFII	000095__NZ_CP014273_00094,000136__AP014877_00014,000121__CP024805	MOBP,MOBF	NC_011416_00039,NC_017627_00068	MPF_F	08-5333_00200,NC_008460_00107,NC_014615_00033,NC_010488_00021,NC_018966_00040,NC_017639_00100,NC_007675_00027,NC_013437_00116,NC_017639_00094,NC_019094_00090,NC_010409_00124,NC_022651_00077	MOBF	DQ286390	Conjugative	CP019007	0.00956826	539	RH03|T1-C02	RHB13-C02	Escherichia coli	1	Animal	Pig	Faeces	RH03	PacBio	ecoli	442	Escherichia	4859319	50.7698712515066
128	RH03|T1-C03_2	RHB13-C03_2	1	131379	49.8717451038598	IncFIA,IncFIB,IncFII	000095__NZ_CP014273_00094,000136__AP014877_00014,000121__CP024805	MOBP,MOBF	NC_011416_00039,NC_017627_00068	MPF_F	08-5333_00200,NC_008460_00107,NC_014615_00033,NC_010488_00021,NC_018966_00040,NC_017639_00100,NC_007675_00027,NC_013437_00116,NC_017639_00094,NC_019094_00090,NC_010409_00124,NC_022651_00077	MOBF	DQ286390	Conjugative	CP019007	0.00956826	539	RH03|T1-C03	RHB13-C03	Escherichia coli	1	Animal	Pig	Faeces	RH03	Nanopore	ecoli	442	Escherichia	4859596	50.769858235129
129	RH03|T1-C06_2	RHB13-C06_2	1	104712	50.7047902819161	IncFIA,IncFIB,IncFII,IncQ1	000095__NZ_CP014273_00094,000195__NC_013728_00014,000136__AP014877_00014,000121__CP024805	MOBP	NC_011416_00039	-	-	-	-	Mobilizable	KJ484626	0.0424367	539	RH03|T1-C06	RHB13-C06	Escherichia coli	1	Animal	Pig	Faeces	RH03	Nanopore	ecoli	1633	Escherichia	4817954	50.563537966531
130	RH03|T1-C08_2	RHB13-C08_2	1	104712	50.7047902819161	IncFIA,IncFIB,IncFII,IncQ1	000095__NZ_CP014273_00094,000195__NC_013728_00014,000136__AP014877_00014,000121__CP024805	MOBP	NC_011416_00039	-	-	-	-	Mobilizable	KJ484626	0.0424367	539	RH03|T1-C08	RHB13-C08	Escherichia coli	1	Animal	Pig	Faeces	RH03	PacBio	ecoli	1633	Escherichia	4817954	50.5635794779278
131	RH03|T1-C13_3	RHB13-C13_3	1	94579	49.2434895695662	IncFIA,IncFIB,IncFII	000096__NC_019117_00097,000136__AP014877_00014,000121__CP024805	MOBF	NC_017627_00068	MPF_F	08-5333_00200,NC_008460_00107,NC_014615_00033,NC_010488_00021,NC_018966_00040,NC_017639_00100,NC_007675_00027,NC_013437_00116,NC_017630_00031,NC_019094_00090,NC_010409_00124,NC_022651_00077	-	-	Conjugative	MF370216	0.032829	542	RH03|T1-C13	RHB13-C13	Escherichia coli	1	Animal	Pig	Faeces	RH03	PacBio	ecoli	295	Escherichia	4867183	50.8661581041847
132	RH03|T1-C14_2	RHB13-C14_2	1	92722	51.993054507021	IncFIA,IncFII	000136__AP014877_00014,000121__CP024805	MOBP,MOBP	NC_011416_00039,NC_013728_00087	MPF_I	NZ_CM001473_00091	MOBP	HQ848325	Conjugative	KY471628	0.0730018	487	RH03|T1-C14	RHB13-C14	Escherichia coli	1	Animal	Pig	Faeces	RH03	Nanopore	ecoli	657	Escherichia	5006643	50.9999614512159
133	RH03|T1-C14_3	RHB13-C14_3	1	55974	48.5332475792332	IncFIA	000136__AP014877_00014	MOBP,MOBP	NC_013728_00087,NC_011416_00039	-	-	MOBP	CP018984	Mobilizable	NC_011754	0.0716227	488	RH03|T1-C14	RHB13-C14	Escherichia coli	1	Animal	Pig	Faeces	RH03	Nanopore	ecoli	657	Escherichia	5006643	50.9999614512159
134	RH03|T1-C18_2	RHB13-C18_2	1	61278	47.9764352622475	IncFIA,IncFIB,IncFII	000096__NC_019117_00097,000136__AP014877_00014,000121__CP024805,000094__NZ_CP015070_00117	MOBF	NC_011980_00044	MPF_F	NC_010409_00124,NC_022651_00077	MOBF	DQ286390	Conjugative	CP011496	0.0344723	542	RH03|T1-C18	RHB13-C18	Escherichia coli	1	Animal	Pig	Faeces	RH03	PacBio	ecoli	641	Escherichia	4621793	50.7594563408617
135	RH03|T1-C21_2	RHB13-C21_2	1	61013	45.9951157949945	IncFIA,IncFIB,IncFII	000095__NZ_CP014273_00094,000136__AP014877_00014,000121__CP024805	-	-	-	-	-	-	Non-mobilizable	AP001918	0.0955937	541	RH03|T1-C21	RHB13-C21	Escherichia coli	1	Animal	Pig	Faeces	RH03	PacBio	ecoli	4175	Escherichia	4907213	50.4967687361441
136	RH03|T1-C24_2	RHB13-C24_2	1	95721	48.5964417421464	IncFIA,IncFIB,IncFII	000095__NZ_CP014273_00094,000136__AP014877_00014,000121__CP024805	MOBF	NC_011964_00125	MPF_F	NZ_CM001154_00091,NC_022651_00077	MOBF	KP987215	Conjugative	CP000836	0.00881017	973	RH03|T1-C24	RHB13-C24	Escherichia coli	1	Animal	Pig	Faeces	RH03	PacBio	ecoli	23	Escherichia	NA	NA
137	RH04|T1-C04_11	RHB14-C04_11	1	96864	49.0047902213413	IncFIB	000095__NZ_CP014273_00094	MOBP,MOBF	NC_011416_00039,NC_011980_00044	-	-	-	-	Mobilizable	CP000836	0.00492718	973	RH04|T1-C04	RHB14-C04	Citrobacter freundii	1	Animal	Pig	Faeces	RH04	PacBio	ecoli	23	Escherichia	NA	NA
138	RH04|T1-C06_2	RHB14-C06_2	1	127110	49.7805050743451	IncFIA,IncFIB	000095__NZ_CP014273_00094,000094__NZ_CP015070_00117	MOBF	NC_011980_00044	MPF_F	NC_017639_00094	-	-	Conjugative	CP022166	0.0155619	973	RH04|T1-C06	RHB14-C06	Escherichia coli	1	Animal	Pig	Faeces	RH04	PacBio	ecoli	410	Escherichia	NA	NA
139	RH04|T1-C06_5	RHB14-C06_5	1	80510	51.4159731710347	IncFIA,IncFII	000136__AP014877_00014,000121__CP024805	MOBF	NC_017627_00068	MPF_F	NC_022651_00077,NC_010409_00124,NC_019094_00090,NC_017639_00094,NC_013437_00116,NC_007675_00027,NC_017639_00100,NC_018966_00040,NC_010488_00021,NC_014615_00033,NC_010719_00096,08-5333_00200	-	-	Conjugative	KJ484634	0.0236777	1548	RH04|T1-C06	RHB14-C06	Escherichia coli	1	Animal	Pig	Faeces	RH04	PacBio	ecoli	410	Escherichia	NA	NA
140	RH04|T1-C07_2	RHB14-C07_2	1	143602	47.2340218102812	IncFIA,IncFII	000136__AP014877_00014,000121__CP024805	MOBP,MOBF	NC_011416_00039,NC_017627_00068	MPF_F	NC_022651_00077,NC_010409_00124,NC_019094_00090,NC_019037_00027,NC_019094_00068,NC_010719_00097,NC_010719_00096,08-5333_00200	MOBF	KT754162	Conjugative	CP021337	0.0730018	1559	RH04|T1-C07	RHB14-C07	Escherichia coli	1	Animal	Pig	Faeces	RH04	PacBio	ecoli	5876	Escherichia	5060728	50.49137199233
141	RH04|T1-C09_4	RHB14-C09_4	1	48915	47.1000715526935	IncFIA,IncY	000230__CP009168_00001,000093__KX023259_00112	-	-	-	-	-	-	Non-mobilizable	CP020936	0.0365754	1010	RH04|T1-C09	RHB14-C09	Escherichia coli	1	Animal	Pig	Faeces	RH04	PacBio	ecoli	10	Escherichia	NA	NA
142	RH04|T1-C14_2	RHB14-C14_2	1	187622	50.091140697786	IncFIA,IncFIB,IncFII	000095__NZ_CP014273_00094,000136__AP014877_00014,000121__CP024805	MOBP,MOBF	NC_011416_00039,NC_017627_00068	MPF_F	08-5333_00200,NC_010719_00096,NC_014615_00033,NC_010488_00021,NC_018966_00040,NC_017639_00100,NC_007675_00027,NC_017639_00094,NC_019094_00090,NC_010409_00124,NC_022651_00077	-	-	Conjugative	DQ381420	0.0179508	973	RH04|T1-C14	RHB14-C14	Escherichia coli	1	Animal	Pig	Faeces	RH04	PacBio	ecoli	117	Escherichia	4875147	50.7955965225254
143	RH04|T1-C14_3	RHB14-C14_3	1	131425	49.0058968993723	IncFIA,IncFII	000136__AP014877_00014,000121__CP024805	MOBP,MOBF	NC_011416_00039,NC_017627_00068	MPF_F	NC_022651_00077,NC_010409_00124,NC_019094_00090,NC_017630_00031,NC_013437_00116,NC_007675_00027,NC_017639_00100,NC_018966_00040,NC_019094_00068,NC_010719_00097,NC_010719_00096,08-5333_00200	MOBF	CP017721	Conjugative	KJ484631	0.0393656	546	RH04|T1-C14	RHB14-C14	Escherichia coli	1	Animal	Pig	Faeces	RH04	PacBio	ecoli	117	Escherichia	4875147	50.7955965225254
144	RH04|T1-C15_2	RHB14-C15_2	1	127110	49.7805050743451	IncFIA,IncFIB	000095__NZ_CP014273_00094,000094__NZ_CP015070_00117	MOBF	NC_011980_00044	MPF_F	NC_017639_00094	-	-	Conjugative	CP022166	0.0157245	973	RH04|T1-C15	RHB14-C15	Escherichia coli	1	Animal	Pig	Faeces	RH04	Nanopore	ecoli	410	Escherichia	4950306	50.64832355818
145	RH04|T1-C15_5	RHB14-C15_5	1	80510	51.4159731710347	IncFIA,IncFII	000136__AP014877_00014,000121__CP024805	MOBF	NC_017627_00068	MPF_F	NC_022651_00077,NC_010409_00124,NC_019094_00090,NC_017639_00094,NC_013437_00116,NC_007675_00027,NC_017639_00100,NC_018966_00040,NC_010488_00021,NC_014615_00033,NC_010719_00096,08-5333_00200	-	-	Conjugative	KJ484634	0.0236777	1548	RH04|T1-C15	RHB14-C15	Escherichia coli	1	Animal	Pig	Faeces	RH04	Nanopore	ecoli	410	Escherichia	4950306	50.64832355818
146	RH04|T1-C16_2	RHB14-C16_2	1	132986	47.9057945949198	IncFIA,IncFII	000136__AP014877_00014,000121__CP024805	MOBP,MOBF	NC_011416_00039,NC_017627_00068	MPF_F	NC_022651_00077,NC_010409_00124,NC_019094_00090,NC_017639_00094,NC_013437_00116,NC_007675_00027,NC_017054_00096,NC_019037_00027,NC_019094_00068,NC_010719_00097,NC_010719_00096,08-5333_00200	MOBF	CP015086	Conjugative	CP000913	0.059819	546	RH04|T1-C16	RHB14-C16	Escherichia coli	1	Animal	Pig	Faeces	RH04	PacBio	ecoli	-	Escherichia	4508715	50.6830881969697
147	RH04|T1-C20_2	RHB14-C20_2	1	132986	47.9057945949198	IncFIA,IncFII	000136__AP014877_00014,000121__CP024805	MOBP,MOBF	NC_011416_00039,NC_017627_00068	MPF_F	NC_022651_00077,NC_010409_00124,NC_019094_00090,NC_017639_00094,NC_013437_00116,NC_007675_00027,NC_017054_00096,NC_019037_00027,NC_019094_00068,NC_010719_00097,NC_010719_00096,08-5333_00200	MOBF	CP015086	Conjugative	CP000913	0.059819	546	RH04|T1-C20	RHB14-C20	Escherichia coli	1	Animal	Pig	Faeces	RH04	Nanopore	ecoli	-	Escherichia	4508714	50.6831216173836
148	RH04|T1-C21_2	RHB14-C21_2	1	48915	47.1000715526935	IncFIA,IncY	000230__CP009168_00001,000093__KX023259_00112	-	-	-	-	-	-	Non-mobilizable	CP020936	0.0365754	1010	RH04|T1-C21	RHB14-C21	Escherichia coli	1	Animal	Pig	Faeces	RH04	Nanopore	ecoli	10	Escherichia	4898273	50.6074896193005
149	RH04|T1-C22_2	RHB14-C22_2	1	127110	49.7820785146723	IncFIA,IncFIB	000095__NZ_CP014273_00094,000094__NZ_CP015070_00117	MOBF	NC_011980_00044	MPF_F	NC_017639_00094	-	-	Conjugative	CP022166	0.0155619	973	RH04|T1-C22	RHB14-C22	Escherichia coli	1	Animal	Pig	Faeces	RH04	Nanopore	ecoli	410	Escherichia	4950418	50.6481674880788
150	RH04|T1-C22_5	RHB14-C22_5	1	80510	51.4159731710347	IncFIA,IncFII	000136__AP014877_00014,000121__CP024805	MOBF	NC_017627_00068	MPF_F	NC_022651_00077,NC_010409_00124,NC_019094_00090,NC_017639_00094,NC_013437_00116,NC_007675_00027,NC_017639_00100,NC_018966_00040,NC_010488_00021,NC_014615_00033,NC_010719_00096,08-5333_00200	-	-	Conjugative	KJ484634	0.0236777	1548	RH04|T1-C22	RHB14-C22	Escherichia coli	1	Animal	Pig	Faeces	RH04	Nanopore	ecoli	410	Escherichia	4950418	50.6481674880788
151	RH04|T1-C23_2	RHB14-C23_2	1	187580	50.0911611045954	IncFIA,IncFIB,IncFII	000095__NZ_CP014273_00094,000136__AP014877_00014,000121__CP024805	MOBP,MOBF	NC_011416_00039,NC_017627_00068	MPF_F	08-5333_00200,NC_010719_00096,NC_014615_00033,NC_010488_00021,NC_018966_00040,NC_017639_00100,NC_007675_00027,NC_017639_00094,NC_019094_00090,NC_010409_00124,NC_022651_00077	-	-	Conjugative	DQ381420	0.0179508	973	RH04|T1-C23	RHB14-C23	Escherichia coli	1	Animal	Pig	Faeces	RH04	Nanopore	ecoli	117	Escherichia	4875147	50.7957811323433
152	RH04|T1-C23_3	RHB14-C23_3	1	131416	49.0054483472332	IncFIA,IncFII	000136__AP014877_00014,000121__CP024805	MOBP,MOBF	NC_011416_00039,NC_017627_00068	MPF_F	NC_022651_00077,NC_010409_00124,NC_019094_00090,NC_017630_00031,NC_013437_00116,NC_007675_00027,NC_017639_00100,NC_018966_00040,NC_019094_00068,NC_010719_00097,NC_010719_00096,08-5333_00200	MOBF	CP017721	Conjugative	KJ484631	0.0393656	546	RH04|T1-C23	RHB14-C23	Escherichia coli	1	Animal	Pig	Faeces	RH04	Nanopore	ecoli	117	Escherichia	4875147	50.7957811323433
153	RH11|T2-C07_2	RHB15-C07_2	1	191949	49.9096114071967	IncFIA,IncFII	000136__AP014877_00014,000121__CP024805	MOBP	NC_011416_00039	MPF_F	NC_011413_00057,NC_011413_00058,NC_011413_00059,NC_011413_00060,NC_011413_00063,NC_011413_00064,NC_011413_00068,NC_011413_00069,NC_011413_00074,NC_011413_00075,NC_011413_00080	-	-	Conjugative	CP010201	0.0755413	1012	RH11|T2-C07	RHB15-C07	Escherichia coli	2	Animal	Sheep	Faeces	RH11	Nanopore	ecoli	1623	Escherichia	5102610	50.7511646000772
154	RH11|T2-C07_3	RHB15-C07_3	1	68933	51.5529572193289	IncFIA,IncFII	000136__AP014877_00014,000121__CP024805	MOBF	NC_011413_00081	MPF_F	NC_011413_00056,NC_011413_00058,NC_011413_00060,NC_011413_00063,NC_011413_00064,NC_011413_00068,NC_011413_00069,NC_011413_00074,NC_011413_00075,NC_011413_00080	-	-	Conjugative	AP009242	0.0565317	1012	RH11|T2-C07	RHB15-C07	Escherichia coli	2	Animal	Sheep	Faeces	RH11	Nanopore	ecoli	1623	Escherichia	5102610	50.7511646000772
155	RH11|T2-C10_2	RHB15-C10_2	1	191949	49.9169050112269	IncFIA,IncFII	000136__AP014877_00014,000121__CP024805	MOBP	NC_011416_00039	MPF_F	NC_011413_00057,NC_011413_00058,NC_011413_00059,NC_011413_00060,NC_011413_00063,NC_011413_00064,NC_011413_00068,NC_011413_00069,NC_011413_00074,NC_011413_00075,NC_011413_00080	-	-	Conjugative	CP010201	0.0755413	1012	RH11|T2-C10	RHB15-C10	Escherichia coli	2	Animal	Sheep	Faeces	RH11	Nanopore	ecoli	1623	Escherichia	NA	NA
156	RH11|T2-C10_3	RHB15-C10_3	1	68932	51.5290431149539	IncFIA,IncFII	000136__AP014877_00014,000121__CP024805	MOBF	NC_011413_00081	MPF_F	NC_011413_00056,NC_011413_00058,NC_011413_00060,NC_011413_00063,NC_011413_00064,NC_011413_00068,NC_011413_00069,NC_011413_00074,NC_011413_00075,NC_011413_00080	-	-	Conjugative	AP009242	0.0560862	1012	RH11|T2-C10	RHB15-C10	Escherichia coli	2	Animal	Sheep	Faeces	RH11	Nanopore	ecoli	1623	Escherichia	NA	NA
157	RH11|T2-C16_2	RHB15-C16_2	1	105966	49.7716248608044	IncFIA,IncFII	000136__AP014877_00014,000094__NZ_CP015070_00117,000121__CP024805	MOBP	NC_011416_00039	MPF_F	NC_011413_00056,NC_011413_00074,NC_011413_00075	-	-	Conjugative	CP010201	0.0824989	1012	RH11|T2-C16	RHB15-C16	Escherichia coli	2	Animal	Sheep	Faeces	RH11	Nanopore	ecoli	154	Escherichia	NA	NA
158	RH11|T2-C16_3	RHB15-C16_3	1	81203	51.1976158516311	IncFIA,IncFII	000136__AP014877_00014,000121__CP024805	MOBF	NC_011413_00081	MPF_F	NC_011413_00056,NC_011413_00058,NC_011413_00060,NC_011413_00063,NC_011413_00064,NC_011413_00068,NC_011413_00069,NC_011413_00074,NC_011413_00075,NC_011413_00080	-	-	Conjugative	AP009242	0.0603145	1012	RH11|T2-C16	RHB15-C16	Escherichia coli	2	Animal	Sheep	Faeces	RH11	Nanopore	ecoli	154	Escherichia	NA	NA
159	RH11|T2-C17_2	RHB15-C17_2	1	154491	51.9162928584837	IncFII	000135__NC_014107_00001	MOBF	NC_014107_00160	MPF_F	NC_009425_00135,NC_014107_00154,NC_009425_00121,NC_009425_00120,NC_009425_00114,NC_009425_00112,NC_015963_00074,NC_009425_00108,NC_009425_00107,NC_009425_00106,NC_009425_00105	-	-	Conjugative	CP020845	0.182269	210	RH11|T2-C17	RHB15-C17	Citrobacter freundii	2	Animal	Sheep	Faeces	RH11	Nanopore	-	-	Enterobacter	4529663	55.2180592684268
160	RH11|T2-C18_2	RHB15-C18_2	1	73457	50.7181071919626	IncFIA,IncFII	000136__AP014877_00014,000121__CP024805	MOBF	NC_017627_00068	MPF_F	NC_022651_00077,NC_010409_00124,NC_019094_00090,NC_017639_00094,NC_013437_00116,NC_007675_00027,NC_017639_00100,NC_018966_00040,NC_010488_00021,NC_014615_00033,NC_010719_00096,08-5333_00200	MOBF	NZ_CP012164	Conjugative	CP013026	0.0345853	529	RH11|T2-C18	RHB15-C18	Escherichia coli	2	Animal	Sheep	Faeces	RH11	Nanopore	ecoli	8185	Escherichia	4953251	50.7184675276904
161	RH11|T2-C19_2	RHB15-C19_2	1	191948	49.9187279888303	IncFIA,IncFII	000136__AP014877_00014,000121__CP024805	MOBP	NC_011416_00039	MPF_F	NC_011413_00057,NC_011413_00058,NC_011413_00059,NC_011413_00060,NC_011413_00063,NC_011413_00064,NC_011413_00068,NC_011413_00069,NC_011413_00074,NC_011413_00075,NC_011413_00080	-	-	Conjugative	CP010201	0.0755413	1012	RH11|T2-C19	RHB15-C19	Escherichia coli	2	Animal	Sheep	Faeces	RH11	Nanopore	ecoli	1623	Escherichia	NA	NA
162	RH11|T2-C19_3	RHB15-C19_3	1	68920	51.5293093441672	IncFIA,IncFII	000136__AP014877_00014,000121__CP024805	MOBF	NC_011413_00081	MPF_F	NC_011413_00056,NC_011413_00058,NC_011413_00060,NC_011413_00063,NC_011413_00064,NC_011413_00068,NC_011413_00069,NC_011413_00074,NC_011413_00075,NC_011413_00080	-	-	Conjugative	AP009242	0.0560862	1012	RH11|T2-C19	RHB15-C19	Escherichia coli	2	Animal	Sheep	Faeces	RH11	Nanopore	ecoli	1623	Escherichia	NA	NA
163	RH11|T2-C22_3	RHB15-C22_3	1	68614	50.531961407293	IncFIA,IncFII	000136__AP014877_00014,000121__CP024805	MOBF	NC_017627_00068	MPF_F	NC_022651_00077,NC_010409_00124,NC_019094_00090,NC_017639_00094,NC_013437_00116,NC_007675_00027,NC_017639_00100,NC_018966_00040,NC_010488_00021,NC_014615_00033,NC_010719_00096,08-5333_00200	MOBF	NZ_CP011137	Conjugative	JQ364967	0.0327227	529	RH11|T2-C22	RHB15-C22	Escherichia coli	2	Animal	Sheep	Faeces	RH11	Nanopore	ecoli	69	Escherichia	4948222	50.6617326385114
164	RH11|T2-C23_2	RHB15-C23_2	1	191947	49.9221139168625	IncFIA,IncFII	000136__AP014877_00014,000121__CP024805	MOBP	NC_011416_00039	MPF_F	NC_011413_00057,NC_011413_00058,NC_011413_00059,NC_011413_00060,NC_011413_00063,NC_011413_00064,NC_011413_00068,NC_011413_00069,NC_011413_00074,NC_011413_00075,NC_011413_00080	-	-	Conjugative	CP010201	0.0751681	1012	RH11|T2-C23	RHB15-C23	Escherichia coli	2	Animal	Sheep	Faeces	RH11	Nanopore	ecoli	1623	Escherichia	5102384	50.7510998780178
165	RH11|T2-C23_3	RHB15-C23_3	1	68932	51.5290431149539	IncFIA,IncFII	000136__AP014877_00014,000121__CP024805	MOBF	NC_011413_00081	MPF_F	NC_011413_00056,NC_011413_00058,NC_011413_00060,NC_011413_00063,NC_011413_00064,NC_011413_00068,NC_011413_00069,NC_011413_00074,NC_011413_00075,NC_011413_00080	-	-	Conjugative	AP009242	0.0560862	1012	RH11|T2-C23	RHB15-C23	Escherichia coli	2	Animal	Sheep	Faeces	RH11	Nanopore	ecoli	1623	Escherichia	5102384	50.7510998780178
166	RH11|T2-C24_4	RHB15-C24_4	1	87381	49.7499456403566	IncFIA,IncFIB,IncFII,IncI1	000095__NZ_CP014273_00094,000144__CP015838_00058,000121__CP024805,000094__NZ_CP015070_00117	MOBF	NC_017627_00068	MPF_F	08-5333_00200,NC_008460_00107,NC_014615_00033,NC_010488_00021,NC_018966_00040,NC_017639_00100,NC_007675_00027,NC_013437_00116,NC_017639_00094,NC_019094_00090,NC_010409_00124,NC_022651_00077	-	-	Conjugative	CP011496	0.0202137	542	RH11|T2-C24	RHB15-C24	Escherichia coli	2	Animal	Sheep	Faeces	RH11	Nanopore	ecoli	-	Escherichia	NA	NA
167	RH11|T2-C24_6	RHB15-C24_6	1	74309	50.3774778290651	IncFII,IncI1	000145__HE610900_00001,000121__CP024805	MOBF	NC_011413_00081	MPF_F	NC_011413_00056,NC_011413_00058,NC_011413_00060,NC_011413_00063,NC_011413_00064,NC_011413_00068,NC_011413_00069,NC_011413_00074,NC_011413_00075,NC_011413_00080	-	-	Conjugative	AP009242	0.0723061	1012	RH11|T2-C24	RHB15-C24	Escherichia coli	2	Animal	Sheep	Faeces	RH11	Nanopore	ecoli	-	Escherichia	NA	NA
168	RH02|T2-C01_3	RHB16-C01_3	1	100430	48.9544956686249	IncFIA,IncFII	000136__AP014877_00014,000121__CP024805	MOBP,MOBF	NC_011416_00039,NC_017627_00068	MPF_F	NC_022651_00077,NC_010409_00124,NC_019094_00090,NC_017639_00094,NC_013437_00116,NC_007675_00027,NC_017054_00096,NC_019037_00027,NC_019094_00068,NC_010719_00097,NC_010719_00096,08-5333_00200	MOBF	LN824137	Conjugative	KJ484631	0.0565317	546	RH02|T2-C01	RHB16-C01	Escherichia coli	2	Animal	Pig	Faeces	RH02	Nanopore	ecoli	-	Escherichia	NA	NA
169	RH02|T2-C01_4	RHB16-C01_4	1	84910	49.0319161465081	IncFIB,IncFII	000096__NC_019117_00097,000121__CP024805	MOBF,MOBP	NC_017627_00068,NC_011416_00039	MPF_Unknown	08-5333_00200,NC_008460_00107	MOBF	NC_009716	Conjugative	CP014753	0.00524853	1561	RH02|T2-C01	RHB16-C01	Escherichia coli	2	Animal	Pig	Faeces	RH02	Nanopore	ecoli	-	Escherichia	NA	NA
170	RH02|T2-C02_2	RHB16-C02_2	1	129456	52.5491286614757	IncFIB	000101__NZ_CP012345_00042	-	-	MPF_F	NC_014107_00154,NC_009425_00120,NC_015963_00078,NC_009425_00112,NC_009425_00108,NC_009425_00107,NC_009425_00106,NC_009425_00105	-	-	Non-mobilizable	CP012989	0.0690061	773	RH02|T2-C02	RHB16-C02	Citrobacter freundii	2	Animal	Pig	Faeces	RH02	Nanopore	cfreundii	-	Citrobacter	4938195	51.8820540703638
171	RH02|T2-C04_3	RHB16-C04_3	1	129455	52.5526244640995	IncFIB	000101__NZ_CP012345_00042	-	-	MPF_F	NC_014107_00154,NC_009425_00120,NC_015963_00078,NC_009425_00112,NC_009425_00108,NC_009425_00107,NC_009425_00106,NC_009425_00105	-	-	Non-mobilizable	CP012989	0.0690061	773	RH02|T2-C04	RHB16-C04	Citrobacter freundii	2	Animal	Pig	Faeces	RH02	Nanopore	cfreundii	-	Citrobacter	NA	NA
172	RH02|T2-C07_4	RHB16-C07_4	1	125548	49.6758211998598	IncFIA,IncFII	000136__AP014877_00014,000121__CP024805	MOBF	NC_017627_00068	MPF_F	NC_022651_00077,NC_010409_00124,NC_019094_00090,NC_017639_00094,NC_013437_00116,NC_007675_00027,NC_017639_00100,NC_018966_00040,NC_010488_00021,NC_014615_00033,NC_008460_00107,08-5333_00200	-	-	Conjugative	CP000913	0.0346987	546	RH02|T2-C07	RHB16-C07	Escherichia coli	2	Animal	Pig	Faeces	RH02	Nanopore	ecoli	42	Escherichia	5387390	50.5983602449424
173	RH02|T2-C08_4	RHB16-C08_4	1	129206	49.7569772301596	IncFIA,IncFII	000136__AP014877_00014,000121__CP024805	MOBF	NC_017627_00068	MPF_F	NC_022651_00077,NC_010409_00124,NC_019094_00090,NC_017639_00094,NC_013437_00116,NC_007675_00027,NC_017639_00100,NC_018966_00040,NC_010488_00021,NC_014615_00033,NC_008460_00107,08-5333_00200	-	-	Conjugative	CP000913	0.0346987	546	RH02|T2-C08	RHB16-C08	Escherichia coli	2	Animal	Pig	Faeces	RH02	Nanopore	ecoli	42	Escherichia	5387387	50.5984812303256
174	RH02|T2-C09_2	RHB16-C09_2	1	129455	52.5518519949017	IncFIB	000101__NZ_CP012345_00042	-	-	MPF_F	NC_014107_00154,NC_009425_00120,NC_015963_00078,NC_009425_00112,NC_009425_00108,NC_009425_00107,NC_009425_00106,NC_009425_00105	-	-	Non-mobilizable	CP012989	0.0690061	773	RH02|T2-C09	RHB16-C09	Citrobacter freundii	2	Animal	Pig	Faeces	RH02	Nanopore	cfreundii	-	Citrobacter	4936996	51.881690809553
175	RH02|T2-C11_4	RHB16-C11_4	1	129206	49.7562032722939	IncFIA,IncFII	000136__AP014877_00014,000121__CP024805	MOBF	NC_017627_00068	MPF_F	NC_022651_00077,NC_010409_00124,NC_019094_00090,NC_017639_00094,NC_013437_00116,NC_007675_00027,NC_017639_00100,NC_018966_00040,NC_010488_00021,NC_014615_00033,NC_008460_00107,08-5333_00200	-	-	Conjugative	CP000913	0.0346987	546	RH02|T2-C11	RHB16-C11	Escherichia coli	2	Animal	Pig	Faeces	RH02	Nanopore	ecoli	42	Escherichia	5387387	50.5984069828286
176	RH02|T2-C13_4	RHB16-C13_4	1	129207	49.7573660869767	IncFIA,IncFII	000136__AP014877_00014,000121__CP024805	MOBF	NC_017627_00068	MPF_F	NC_022651_00077,NC_010409_00124,NC_019094_00090,NC_017639_00094,NC_013437_00116,NC_007675_00027,NC_017639_00100,NC_018966_00040,NC_010488_00021,NC_014615_00033,NC_008460_00107,08-5333_00200	-	-	Conjugative	CP000913	0.0346987	546	RH02|T2-C13	RHB16-C13	Escherichia coli	2	Animal	Pig	Faeces	RH02	Nanopore	ecoli	42	Escherichia	5388725	50.5966995903484
177	RH02|T2-C24_2	RHB16-C24_2	1	147522	49.9701739401581	IncFIB,IncFII	000107__CP014778_00094,000127__CP009275	MOBF	NC_021231_00058	MPF_F	NC_021502_00150,NC_019155_00032,NC_019165_00034,NC_021654_00016,NC_019389_00080,NC_022609_00081,NC_014312_00128,NC_021502_00131,NC_019389_00068,NC_023332_00154,NC_014312_00118,NC_014312_00116	-	-	Conjugative	HQ202266	0.0485634	1589	RH02|T2-C24	RHB16-C24	Klebsiella pneumoniae	2	Animal	Pig	Faeces	RH02	Nanopore	kpneumoniae	3153	Klebsiella	5134919	57.6981642748406
178	RH03|T2-C01_2	RHB17-C01_2	1	80598	50.7419538946376	IncFIA,IncFII	000136__AP014877_00014,000094__NZ_CP015070_00117,000121__CP024805	MOBF	NC_017627_00068	MPF_F	NC_022651_00077,NC_010409_00124,NC_019094_00090,NC_017639_00094,NC_013437_00116,NC_007675_00027,NC_017639_00100,NC_018966_00040,NC_010488_00021,NC_014615_00033,NC_008460_00107,08-5333_00200	-	-	Conjugative	CP013026	0.0346987	529	RH03|T2-C01	RHB17-C01	Escherichia coli	2	Animal	Pig	Faeces	RH03	Nanopore	ecoli	208	Escherichia	4652282	51.022401479532
179	RH03|T2-C02_2	RHB17-C02_2	1	221175	47.1373346897253	IncFIA,IncQ1	000093__KX023259_00112,000195__NC_013728_00014	MOBH,MOBP	NC_013365_00169,NC_011416_00039	MPF_F	NC_019360_00278,NC_005211_00030,NC_002305_00127,NC_002305_00120,NC_019360_00255,NC_019360_00256,NC_009981_00239	-	-	Conjugative	KF362121	0.00165343	841	RH03|T2-C02	RHB17-C02	Escherichia coli	2	Animal	Pig	Faeces	RH03	Nanopore	ecoli	3858	Escherichia	4697686	50.7684421649297
180	RH03|T2-C02_4	RHB17-C02_4	1	69882	46.6128616811196	IncFIB	000103__CP010244_00032	-	-	-	-	-	-	Non-mobilizable	CP010244	0.0371871	87	RH03|T2-C02	RHB17-C02	Escherichia coli	2	Animal	Pig	Faeces	RH03	Nanopore	ecoli	3858	Escherichia	4697686	50.7684421649297
181	RH03|T2-C03_2	RHB17-C03_2	1	80598	50.7295466388744	IncFIA,IncFII	000136__AP014877_00014,000094__NZ_CP015070_00117,000121__CP024805	MOBF	NC_017627_00068	MPF_F	NC_022651_00077,NC_010409_00124,NC_019094_00090,NC_017639_00094,NC_013437_00116,NC_007675_00027,NC_017639_00100,NC_018966_00040,NC_010488_00021,NC_014615_00033,NC_008460_00107,08-5333_00200	-	-	Conjugative	CP013026	0.0348125	529	RH03|T2-C03	RHB17-C03	Escherichia coli	2	Animal	Pig	Faeces	RH03	Nanopore	ecoli	208	Escherichia	4652282	51.022401479532
182	RH03|T2-C09_2	RHB17-C09_2	1	184480	49.5939939288812	IncFIA,IncFIB,IncFII	000095__NZ_CP014273_00094,000136__AP014877_00014,000121__CP024805	MOBF	NC_017627_00068	MPF_F	08-5333_00200,NC_010719_00096,NC_014615_00033,NC_010488_00021,NC_018966_00040,NC_017639_00100,NC_007675_00027,NC_013437_00116,NC_017639_00094,NC_019094_00090,NC_010409_00124,NC_022651_00077	-	-	Conjugative	CP005931	0.00302611	969	RH03|T2-C09	RHB17-C09	Escherichia coli	2	Animal	Pig	Faeces	RH03	Nanopore	ecoli	58	Escherichia	4840947	50.8079101051922
183	RH03|T2-C09_4	RHB17-C09_4	1	80807	52.6860296756469	IncFIA,IncFII	000136__AP014877_00014,000121__CP024805	MOBF	NC_017627_00068	MPF_F	NC_022651_00077,NC_010409_00124,NC_019094_00090,NC_017639_00094,NC_013437_00116,NC_007675_00027,NC_017639_00100,NC_018966_00040,NC_010488_00021,NC_014615_00033,NC_008460_00107,08-5333_00200	-	-	Conjugative	CP021843	0.0200167	532	RH03|T2-C09	RHB17-C09	Escherichia coli	2	Animal	Pig	Faeces	RH03	Nanopore	ecoli	58	Escherichia	4840947	50.8079101051922
184	RH03|T2-C10_2	RHB17-C10_2	1	96864	49.0047902213413	IncFIB	000095__NZ_CP014273_00094	MOBP,MOBF	NC_011416_00039,NC_011980_00044	-	-	-	-	Mobilizable	CP000836	0.00492718	973	RH03|T2-C10	RHB17-C10	Escherichia coli	2	Animal	Pig	Faeces	RH03	Nanopore	ecoli	23	Escherichia	4800647	50.6604838889425
185	RH03|T2-C12_2	RHB17-C12_2	1	99352	49.3256300829374	IncFIA,IncFIB,IncFII	000096__NC_019117_00097,000136__AP014877_00014,000121__CP024805	MOBF	NC_017627_00068	MPF_F	08-5333_00200,NC_008460_00107,NC_014615_00033,NC_010488_00021,NC_018966_00040,NC_017639_00100,NC_007675_00027,NC_013437_00116,NC_017639_00094,NC_019094_00090,NC_010409_00124,NC_022651_00077	MOBF	DQ286390	Conjugative	CP012683	0.0421447	540	RH03|T2-C12	RHB17-C12	Escherichia coli	2	Animal	Pig	Faeces	RH03	Nanopore	ecoli	-	Escherichia	5304582	50.4443705460675
186	RH13|T2-C09_2	RHB18-C09_2	1	143708	48.1232777576753	IncFIA,IncFIB,IncFII	000096__NC_019117_00097,000136__AP014877_00014,000121__CP024805	MOBP,MOBF	NC_011416_00039,NC_017627_00068	MPF_F	08-5333_00200,NC_008460_00107,NC_014615_00033,NC_010488_00021,NC_018966_00040,NC_017639_00100,NC_007675_00027,NC_013437_00116,NC_017639_00094,NC_019094_00090,NC_010409_00124,NC_022651_00077	-	-	Conjugative	CP010345	0.0501998	541	RH13|T2-C09	RHB18-C09	Escherichia coli	2	Animal	Sheep	Faeces	RH13	Nanopore	ecoli	3494	Escherichia	4832031	50.8371945461443
187	RH13|T2-C10_3	RHB18-C10_3	1	99509	49.2297179149625	IncFIA,IncFIB,IncFII	000095__NZ_CP014273_00094,000136__AP014877_00014,000121__CP024805	MOBF	NC_017627_00068	MPF_F	08-5333_00200,NC_008460_00107,NC_014615_00033,NC_010488_00021,NC_018966_00040,NC_017639_00100,NC_007675_00027,NC_013437_00116,NC_017639_00094,NC_019094_00090,NC_010409_00124,NC_022651_00077	-	-	Conjugative	CP001162	0.0269047	541	RH13|T2-C10	RHB18-C10	Escherichia coli	2	Animal	Sheep	Faeces	RH13	Nanopore	ecoli	5614	Escherichia	NA	NA
188	RH13|T2-C12_2	RHB18-C12_2	1	116753	49.1088023434087	IncFIA,IncFIB,IncFII	000095__NZ_CP014273_00094,000136__AP014877_00014,000121__CP024805	MOBF	NC_017627_00068	MPF_F	08-5333_00200,NC_010719_00096,NC_014615_00033,NC_010488_00021,NC_018966_00040,NC_017639_00100,NC_007675_00027,NC_013437_00116,NC_017639_00094,NC_019094_00090,NC_010409_00124,NC_022651_00077	-	-	Conjugative	CP009167	0.0466675	541	RH13|T2-C12	RHB18-C12	Escherichia coli	2	Animal	Sheep	Faeces	RH13	Nanopore	ecoli	8853	Escherichia	5165894	50.6147435468091
189	RH13|T2-C16_3	RHB18-C16_3	1	104379	49.4055317640522	IncFIA,IncFIB,IncFII	000095__NZ_CP014273_00094,000136__AP014877_00014,000121__CP024805	MOBF	NC_017627_00068	MPF_F	08-5333_00200,NC_008460_00107,NC_014615_00033,NC_010488_00021,NC_018966_00040,NC_017639_00100,NC_007675_00027,NC_013437_00116,NC_017639_00094,NC_019094_00090,NC_010409_00124,NC_022651_00077	-	-	Conjugative	CP001162	0.0246043	541	RH13|T2-C16	RHB18-C16	Escherichia coli	2	Animal	Sheep	Faeces	RH13	Nanopore	ecoli	1723	Escherichia	NA	NA
190	RH13|T2-C17_3	RHB18-C17_3	1	63852	50.858234667669	IncFIA,IncFII	000136__AP014877_00014,000121__CP024805	MOBF	NC_017627_00068	MPF_F	NC_022651_00077,NC_010409_00124,NC_019094_00090,NC_017639_00094,NC_013437_00116,NC_007675_00027,NC_017639_00100,NC_018966_00040,NC_010488_00021,NC_014615_00033,NC_008460_00107,08-5333_00200	-	-	Conjugative	CP017726	0.0327227	529	RH13|T2-C17	RHB18-C17	Escherichia coli	2	Animal	Sheep	Faeces	RH13	Nanopore	ecoli	155	Escherichia	NA	NA
191	RH13|T2-C18_2	RHB18-C18_2	1	63852	50.858234667669	IncFIA,IncFII	000136__AP014877_00014,000121__CP024805	MOBF	NC_017627_00068	MPF_F	NC_022651_00077,NC_010409_00124,NC_019094_00090,NC_017639_00094,NC_013437_00116,NC_007675_00027,NC_017639_00100,NC_018966_00040,NC_010488_00021,NC_014615_00033,NC_008460_00107,08-5333_00200	-	-	Conjugative	CP017726	0.0327227	529	RH13|T2-C18	RHB18-C18	Escherichia coli	2	Animal	Sheep	Faeces	RH13	Nanopore	ecoli	155	Escherichia	4955513	50.7835818410728
192	RH13|T2-C20_2	RHB18-C20_2	1	130766	49.0930364161938	IncFIA,IncFIB,IncFII	000095__NZ_CP014273_00094,000136__AP014877_00014,000121__CP024805	MOBP,MOBF	NC_011416_00039,NC_017627_00068	MPF_F	08-5333_00200,NC_008460_00107,NC_014615_00033,NC_019094_00068,NC_018966_00040,NC_017639_00100,NC_007675_00027,NC_013437_00116,NC_017639_00094,NC_019094_00090,NC_010409_00124,NC_022651_00077	MOBF	DQ286390	Conjugative	CP019007	0.0118927	539	RH13|T2-C20	RHB18-C20	Escherichia coli	2	Animal	Sheep	Faeces	RH13	Nanopore	ecoli	75	Escherichia	4959464	50.7573399060866
193	RH13|T2-C23_2	RHB18-C23_2	1	146161	48.0627527178933	IncFIA,IncFIB,IncFII	000096__NC_019117_00097,000136__AP014877_00014,000121__CP024805	MOBP,MOBF	NC_011416_00039,NC_017627_00068	MPF_F	08-5333_00200,NC_008460_00107,NC_014615_00033,NC_010488_00021,NC_018966_00040,NC_017639_00100,NC_007675_00027,NC_013437_00116,NC_017639_00094,NC_019094_00090,NC_010409_00124,NC_022651_00077	-	-	Conjugative	CP010345	0.0496454	541	RH13|T2-C23	RHB18-C23	Escherichia coli	2	Animal	Sheep	Faeces	RH13	Nanopore	ecoli	906	Escherichia	4868734	50.8147292499447
194	RH14|T2-C06_4	RHB19-C06_4	1	88027	49.6665795721767	IncFIA,IncFIB,IncFII	000096__NC_019117_00097,000136__AP014877_00014,000121__CP024805	MOBF	NC_017627_00068	MPF_F	08-5333_00200,NC_010719_00096,NC_014615_00033,NC_010488_00021,NC_018966_00040,NC_017639_00100,NC_007675_00027,NC_013437_00116,NC_017639_00094,NC_019094_00090,NC_010409_00124,NC_022651_00077	-	-	Conjugative	CP009167	0.0317837	541	RH14|T2-C06	RHB19-C06	Escherichia coli	2	Animal	Sheep	Faeces	RH14	Nanopore	ecoli	118	Escherichia	NA	NA
195	RH14|T2-C07_3	RHB19-C07_3	1	148666	48.1320544038314	IncFIA,IncFIB,IncFII	000096__NC_019117_00097,000136__AP014877_00014,000121__CP024805	MOBP,MOBF	NC_011416_00039,NC_017627_00068	MPF_F	08-5333_00200,NC_008460_00107,NC_014615_00033,NC_010488_00021,NC_018966_00040,NC_017639_00100,NC_007675_00027,NC_013437_00116,NC_017639_00094,NC_019094_00090,NC_010409_00124,NC_022651_00077	-	-	Conjugative	CP012928	0.0556462	529	RH14|T2-C07	RHB19-C07	Escherichia coli	2	Animal	Sheep	Faeces	RH14	Nanopore	ecoli	5614	Escherichia	NA	NA
196	RH14|T2-C10_2	RHB19-C10_2	1	60660	51.8447082096934	IncFIA,IncFII	000136__AP014877_00014,000121__CP024805	MOBF	NC_017627_00068	MPF_F	NC_022651_00077,NC_010409_00124,NC_019094_00090,NC_017639_00094,NC_013437_00116,NC_007675_00027,NC_017639_00100,NC_018966_00040,NC_010488_00021,NC_014615_00033,NC_010719_00096,08-5333_00200	MOBF	CP010020	Conjugative	CP017726	0.0204123	529	RH14|T2-C10	RHB19-C10	Escherichia coli	2	Animal	Sheep	Faeces	RH14	Nanopore	ecoli	1228	Escherichia	4947897	50.679874702323
197	RH14|T2-C12_3	RHB19-C12_3	1	151130	50.1885793687554	IncFIA,IncFIB,IncFII,IncR	000096__NC_019117_00097,000204__CP008701_00115,000136__AP014877_00014,000121__CP024805	MOBF	NC_017627_00068	MPF_F	08-5333_00200,NC_008460_00107,NC_014615_00033,NC_010488_00021,NC_018966_00040,NC_017639_00100,NC_007675_00027,NC_013437_00116,NC_017639_00094,NC_019094_00090,NC_010409_00124,NC_022651_00077	-	-	Conjugative	CP012683	0.0303826	540	RH14|T2-C12	RHB19-C12	Escherichia coli	2	Animal	Sheep	Faeces	RH14	Nanopore	ecoli	-	Escherichia	NA	NA
198	RH14|T2-C13_2	RHB19-C13_2	1	148142	50.1228550984866	IncFIA,IncFII	000136__AP014877_00014,000094__NZ_CP015070_00117,000121__CP024805	MOBP,MOBF	NC_011416_00039,NC_011413_00081	MPF_F	NC_011413_00056,NC_011413_00058,NC_011413_00060,NC_011413_00063,NC_011413_00064,NC_011413_00068,NC_011413_00069,NC_011413_00074,NC_011413_00075,NC_011413_00080	-	-	Conjugative	AP009242	0.0786628	1012	RH14|T2-C13	RHB19-C13	Escherichia coli	2	Animal	Sheep	Faeces	RH14	Nanopore	ecoli	7	Escherichia	5089337	50.5777275114617
199	RH14|T2-C13_3	RHB19-C13_3	1	63155	51.2516823687752	IncFIA,IncFII	000136__AP014877_00014,000121__CP024805	MOBF	NC_017627_00068	MPF_F	NC_022651_00077,NC_010409_00124,NC_019094_00090,NC_017630_00031,NC_013437_00116,NC_007675_00027,NC_017639_00100,NC_018966_00040,NC_010488_00021,NC_014615_00033,NC_010719_00096,08-5333_00200	MOBF	NZ_CP011137	Conjugative	KF582523	0.0307758	529	RH14|T2-C13	RHB19-C13	Escherichia coli	2	Animal	Sheep	Faeces	RH14	Nanopore	ecoli	7	Escherichia	5089337	50.5777275114617
200	RH14|T2-C14_2	RHB19-C14_2	1	60669	51.8469069870939	IncFIA,IncFII	000136__AP014877_00014,000121__CP024805	MOBF	NC_017627_00068	MPF_F	NC_022651_00077,NC_010409_00124,NC_019094_00090,NC_017639_00094,NC_013437_00116,NC_007675_00027,NC_017639_00100,NC_018966_00040,NC_010488_00021,NC_014615_00033,NC_010719_00096,08-5333_00200	MOBF	CP010020	Conjugative	CP017726	0.0204123	529	RH14|T2-C14	RHB19-C14	Escherichia coli	2	Animal	Sheep	Faeces	RH14	Nanopore	ecoli	1228	Escherichia	4947871	50.6796155356516
201	RH14|T2-C20_2	RHB19-C20_2	1	140965	51.0573546625049	IncFIA,IncFIB,IncFII,IncR	000096__NC_019117_00097,000204__CP008701_00115,000136__AP014877_00014,000121__CP024805	MOBF	NC_017627_00068	MPF_F	08-5333_00200,NC_008460_00107,NC_014615_00033,NC_010488_00021,NC_018966_00040,NC_017639_00100,NC_007675_00027,NC_013437_00116,NC_017639_00094,NC_019094_00090,NC_010409_00124,NC_022651_00077	-	-	Conjugative	CP012683	0.0291421	540	RH14|T2-C20	RHB19-C20	Escherichia coli	2	Animal	Sheep	Faeces	RH14	Nanopore	ecoli	-	Escherichia	NA	NA
202	RH14|T2-C21_2	RHB19-C21_2	1	146281	48.108776943007	IncFIA,IncFIB,IncFII	000096__NC_019117_00097,000136__AP014877_00014,000121__CP024805	MOBF	NC_017627_00068	MPF_F	08-5333_00200,NC_008460_00107,NC_014615_00033,NC_010488_00021,NC_018966_00040,NC_017639_00100,NC_007675_00027,NC_013437_00116,NC_017639_00094,NC_019094_00090,NC_010409_00124,NC_022651_00077	-	-	Conjugative	CP010345	0.0501998	541	RH14|T2-C21	RHB19-C21	Escherichia coli	2	Animal	Sheep	Faeces	RH14	Nanopore	ecoli	2614	Escherichia	5090505	50.642794771835
203	RH14|T2-C23_2	RHB19-C23_2	1	148666	48.1320544038314	IncFIA,IncFIB,IncFII	000096__NC_019117_00097,000136__AP014877_00014,000121__CP024805	MOBP,MOBF	NC_011416_00039,NC_017627_00068	MPF_F	08-5333_00200,NC_008460_00107,NC_014615_00033,NC_010488_00021,NC_018966_00040,NC_017639_00100,NC_007675_00027,NC_013437_00116,NC_017639_00094,NC_019094_00090,NC_010409_00124,NC_022651_00077	-	-	Conjugative	CP012928	0.0556462	529	RH14|T2-C23	RHB19-C23	Escherichia coli	2	Animal	Sheep	Faeces	RH14	Nanopore	ecoli	5614	Escherichia	4837389	50.9024599840947
204	RH10|T2-C01_2	RHB20-C01_2	1	221227	47.139363640062	IncFIA,IncQ1	000093__KX023259_00112,000195__NC_013728_00014	MOBH,MOBP	NC_013365_00169,NC_011416_00039	MPF_F	NC_019360_00278,NC_005211_00030,NC_002305_00127,NC_002305_00120,NC_019360_00255,NC_019360_00256,NC_009981_00239	-	-	Conjugative	KF362121	0.00165343	841	RH10|T2-C01	RHB20-C01	Klebsiella oxytoca	2	Animal	Cattle	Faeces	RH10	Nanopore	koxytoca	-	Klebsiella	NA	NA
205	RH10|T2-C02_2	RHB20-C02_2	1	220911	47.1257655798036	IncFIA,IncQ1	000093__KX023259_00112,000195__NC_013728_00014	MOBH,MOBP	NC_013365_00169,NC_011416_00039	MPF_F	NC_019360_00278,NC_005211_00030,NC_002305_00127,NC_002305_00120,NC_019360_00255,NC_019360_00256,NC_009981_00239	-	-	Conjugative	KF362121	0.00165343	841	RH10|T2-C02	RHB20-C02	Klebsiella oxytoca	2	Animal	Cattle	Faeces	RH10	Nanopore	koxytoca	-	Klebsiella	6015151	55.8462289641607
206	RH10|T2-C03_3	RHB20-C03_3	1	134665	49.6758623250288	IncFIA,IncFIB,IncFII	000095__NZ_CP014273_00094,000136__AP014877_00014,000121__CP024805,000094__NZ_CP015070_00117	MOBP,MOBF	NC_011416_00039,NC_017627_00068	MPF_F	08-5333_00200,NC_010719_00096,NC_014615_00033,NC_010488_00021,NC_018966_00040,NC_017639_00100,NC_007675_00027,NC_013437_00116,NC_017639_00094,NC_019094_00090,NC_010409_00124,NC_022651_00077	-	-	Conjugative	CP022166	0.0284967	973	RH10|T2-C03	RHB20-C03	Escherichia coli	2	Animal	Cattle	Faeces	RH10	Nanopore	ecoli	10	Escherichia	NA	NA
207	RH10|T2-C03_4	RHB20-C03_4	1	122434	53.3773298266821	IncFIA,IncQ1	000136__AP014877_00014,000195__NC_013728_00014	MOBP	NC_013728_00087	MPF_I	NC_011754_00087,NC_014843_00047,NC_007365_00035,NC_011754_00109,NC_007365_00033,NC_022371_00084,NC_012487_00131,NC_022992_00098,NC_022992_00102	MOBP	FR821780	Conjugative	CP013024	0.00537869	490	RH10|T2-C03	RHB20-C03	Escherichia coli	2	Animal	Cattle	Faeces	RH10	Nanopore	ecoli	10	Escherichia	NA	NA
208	RH10|T2-C09_2	RHB20-C09_2	1	101179	49.0012749681258	IncFIB	000096__NC_019117_00097	MOBP,MOBF	NC_011416_00039,NC_017627_00068	MPF_F	08-5333_00200,NC_008460_00107,NC_014615_00033,NC_019094_00068,NC_019037_00027,NC_017054_00096,NC_007675_00027,NC_013437_00116	-	-	Conjugative	CP006263	0.0148187	1561	RH10|T2-C09	RHB20-C09	Escherichia coli	2	Animal	Cattle	Faeces	RH10	Nanopore	ecoli	343	Escherichia	NA	NA
209	RH10|T2-C11_2	RHB20-C11_2	1	105655	48.3365671288628	IncFIA,IncFIB,IncFII	000095__NZ_CP014273_00094,000136__AP014877_00014,000121__CP024805,000094__NZ_CP015070_00117	MOBF	NC_017627_00068	MPF_F	08-5333_00200,NC_008460_00107,NC_014615_00033,NC_010488_00021,NC_018966_00040,NC_017639_00100,NC_007675_00027,NC_013437_00116,NC_017639_00094,NC_019094_00090,NC_010409_00124,NC_022651_00077	-	-	Conjugative	CP010345	0.00952763	541	RH10|T2-C11	RHB20-C11	Escherichia coli	2	Animal	Cattle	Faeces	RH10	Nanopore	ecoli	5971	Escherichia	5136480	50.6213983116843
210	RH10|T2-C15_2	RHB20-C15_2	1	105909	50.1288842308019	IncFIB	000103__CP010244_00032	-	-	-	-	-	-	Non-mobilizable	KX015668	0.119909	86	RH10|T2-C15	RHB20-C15	Citrobacter amalonaticus	2	Animal	Cattle	Faeces	RH10	Nanopore	cfreundii	-	Citrobacter	4886739	53.405942081212
211	RH10|T2-C16_2	RHB20-C16_2	1	105909	50.1288842308019	IncFIB	000103__CP010244_00032	-	-	-	-	-	-	Non-mobilizable	KX015668	0.119909	86	RH10|T2-C16	RHB20-C16	Citrobacter amalonaticus	2	Animal	Cattle	Faeces	RH10	Nanopore	cfreundii	-	Citrobacter	4885668	53.4061667718723
212	RH10|T2-C17_2	RHB20-C17_2	1	106559	48.2849876594187	IncFIA,IncFIB,IncFII	000096__NC_019117_00097,000136__AP014877_00014,000121__CP024805,000094__NZ_CP015070_00117	MOBF	NC_017627_00068	MPF_F	08-5333_00200,NC_008460_00107,NC_014615_00033,NC_010488_00021,NC_018966_00040,NC_017639_00100,NC_007675_00027,NC_013437_00116,NC_017639_00094,NC_019094_00090,NC_010409_00124,NC_022651_00077	-	-	Conjugative	CP009167	0.0131603	541	RH10|T2-C17	RHB20-C17	Escherichia coli	2	Animal	Cattle	Faeces	RH10	Nanopore	ecoli	1997	Escherichia	4937982	50.8597236684945
213	RH10|T2-C18_2	RHB20-C18_2	1	116595	47.8914190145375	IncFIA,IncFIB,IncFII	000095__NZ_CP014273_00094,000136__AP014877_00014,000121__CP024805,000094__NZ_CP015070_00117	MOBF	NC_017627_00068	MPF_F	08-5333_00200,NC_008460_00107,NC_014615_00033,NC_018966_00040,NC_017639_00100,NC_007675_00027,NC_013437_00116,NC_017639_00094,NC_019094_00090,NC_010409_00124,NC_022651_00077	MOBF	DQ286390	Conjugative	AP001918	0.00936594	541	RH10|T2-C18	RHB20-C18	Escherichia coli	2	Animal	Cattle	Faeces	RH10	Nanopore	ecoli	58	Escherichia	5078610	50.713915815548
214	RH10|T2-C19_3	RHB20-C19_3	1	103858	48.2244988349477	IncFIA,IncFIB,IncFII	000095__NZ_CP014273_00094,000136__AP014877_00014,000121__CP024805,000094__NZ_CP015070_00117	MOBF	NC_017627_00068	MPF_F	08-5333_00200,NC_008460_00107,NC_014615_00033,NC_010488_00021,NC_018966_00040,NC_017639_00100,NC_007675_00027,NC_013437_00116,NC_017639_00094,NC_019094_00090,NC_010409_00124,NC_022651_00077	-	-	Conjugative	CP009167	0.0114865	541	RH10|T2-C19	RHB20-C19	Escherichia coli	2	Animal	Cattle	Faeces	RH10	Nanopore	ecoli	10	Escherichia	NA	NA
215	RH06|T2-C02_2	RHB21-C02_2	1	121313	48.1654892715538	IncFIA,IncFIB,IncFII	000096__NC_019117_00097,000136__AP014877_00014,000121__CP024805,000094__NZ_CP015070_00117	MOBF	NC_017627_00068	MPF_F	08-5333_00200,NC_008460_00107,NC_014615_00033,NC_010488_00021,NC_018966_00040,NC_017639_00100,NC_007675_00027,NC_013437_00116,NC_017639_00094,NC_019094_00090,NC_010409_00124,NC_022651_00077	MOBF	DQ286390	Conjugative	AP001918	0.0204123	541	RH06|T2-C02	RHB21-C02	Escherichia coli	2	Animal	Cattle	Faeces	RH06	Nanopore	ecoli	8852	Escherichia	5205584	50.6553731531371
216	RH06|T2-C03_2	RHB21-C03_2	1	122712	48.5787861007888	IncFIA,IncFIB,IncFII	000095__NZ_CP014273_00094,000136__AP014877_00014,000121__CP024805,000094__NZ_CP015070_00117	MOBF	NC_017627_00068	MPF_F	08-5333_00200,NC_008460_00107,NC_014615_00033,NC_010488_00021,NC_018966_00040,NC_017639_00100,NC_007675_00027,NC_013437_00116,NC_017639_00094,NC_019094_00090,NC_010409_00124,NC_022651_00077	-	-	Conjugative	AP001918	0.0189299	541	RH06|T2-C03	RHB21-C03	Escherichia coli	2	Animal	Cattle	Faeces	RH06	Nanopore	ecoli	645	Escherichia	5057517	50.5880257051039
217	RH06|T2-C04_2	RHB21-C04_2	1	89809	49.339153091561	IncFIA,IncFIB,IncFII	000095__NZ_CP014273_00094,000136__AP014877_00014,000121__CP024805	MOBF	NC_017627_00068	MPF_F	08-5333_00200,NC_010719_00096,NC_014615_00033,NC_010488_00021,NC_018966_00040,NC_017639_00100,NC_007675_00027,NC_013437_00116,NC_017639_00094,NC_019094_00090,NC_010409_00124,NC_022651_00077	-	-	Conjugative	CP001162	0.0343598	541	RH06|T2-C04	RHB21-C04	Escherichia coli	2	Animal	Cattle	Faeces	RH06	Nanopore	ecoli	-	Escherichia	4939653	50.7306687332086
218	RH06|T2-C06_2	RHB21-C06_2	1	89809	49.339153091561	IncFIA,IncFIB,IncFII	000095__NZ_CP014273_00094,000136__AP014877_00014,000121__CP024805	MOBF	NC_017627_00068	MPF_F	08-5333_00200,NC_010719_00096,NC_014615_00033,NC_010488_00021,NC_018966_00040,NC_017639_00100,NC_007675_00027,NC_013437_00116,NC_017639_00094,NC_019094_00090,NC_010409_00124,NC_022651_00077	-	-	Conjugative	CP001162	0.0343598	541	RH06|T2-C06	RHB21-C06	Escherichia coli	2	Animal	Cattle	Faeces	RH06	Nanopore	ecoli	-	Escherichia	4939638	50.7305798522078
219	RH06|T2-C07_2	RHB21-C07_2	1	89809	49.339153091561	IncFIA,IncFIB,IncFII	000095__NZ_CP014273_00094,000136__AP014877_00014,000121__CP024805	MOBF	NC_017627_00068	MPF_F	08-5333_00200,NC_010719_00096,NC_014615_00033,NC_010488_00021,NC_018966_00040,NC_017639_00100,NC_007675_00027,NC_013437_00116,NC_017639_00094,NC_019094_00090,NC_010409_00124,NC_022651_00077	-	-	Conjugative	CP001162	0.0343598	541	RH06|T2-C07	RHB21-C07	Escherichia coli	2	Animal	Cattle	Faeces	RH06	Nanopore	ecoli	-	Escherichia	4939653	50.7306889775456
220	RH06|T2-C09_2	RHB21-C09_2	1	156205	48.9081655516789	IncFIA,IncFIB,IncFII	000096__NC_019117_00097,000136__AP014877_00014,000121__CP024805,000094__NZ_CP015070_00117	MOBP,MOBF	NC_011416_00039,NC_017627_00068	MPF_F	08-5333_00200,NC_008460_00107,NC_014615_00033,NC_010488_00021,NC_018966_00040,NC_017639_00100,NC_007675_00027,NC_013437_00116,NC_017639_00094,NC_019094_00090,NC_010409_00124,NC_022651_00077	MOBF	NZ_CP012164	Conjugative	CP001162	0.0344723	541	RH06|T2-C09	RHB21-C09	Escherichia coli	2	Animal	Cattle	Faeces	RH06	Nanopore	ecoli	1300	Escherichia	5126629	50.5206832794025
221	RH06|T2-C10_3	RHB21-C10_3	1	161214	49.0205565273487	IncFIA,IncFIB,IncFII	000096__NC_019117_00097,000136__AP014877_00014,000121__CP024805,000094__NZ_CP015070_00117	MOBP,MOBF	NC_011416_00039,NC_017627_00068	MPF_F	08-5333_00200,NC_008460_00107,NC_014615_00033,NC_010488_00021,NC_018966_00040,NC_017639_00100,NC_007675_00027,NC_013437_00116,NC_017639_00094,NC_019094_00090,NC_010409_00124,NC_022651_00077	MOBF	NZ_CP012164	Conjugative	CP001162	0.0344723	541	RH06|T2-C10	RHB21-C10	Escherichia coli	2	Animal	Cattle	Faeces	RH06	Nanopore	ecoli	1300	Escherichia	NA	NA
222	RH06|T2-C11_2	RHB21-C11_2	1	63983	48.051826266352	IncFIA,IncFIB,IncFII	000095__NZ_CP014273_00094,000136__AP014877_00014,000121__CP024805	-	-	MPF_F	NC_010409_00124,NC_022651_00077	-	-	Non-mobilizable	CP001162	0.0605648	541	RH06|T2-C11	RHB21-C11	Escherichia coli	2	Animal	Cattle	Faeces	RH06	Nanopore	ecoli	1308	Escherichia	4789603	50.6068039459638
223	RH06|T2-C12_2	RHB21-C12_2	1	85857	47.4801122797209	IncFIA,IncFIB,IncFII	000095__NZ_CP014273_00094,000094__NZ_CP015070_00117,000121__CP024805,000136__AP014877_00014	MOBF	NC_017627_00068	MPF_F	NC_022651_00077,NZ_CM001154_00091	MOBF	DQ286390	Conjugative	CP009167	0.0192445	541	RH06|T2-C12	RHB21-C12	Escherichia coli	2	Animal	Cattle	Faeces	RH06	Nanopore	ecoli	2111	Escherichia	4879505	50.7572386953185
224	RH06|T2-C20_2	RHB21-C20_2	1	98612	48.2902689327871	IncFIA,IncFIB,IncFII	000095__NZ_CP014273_00094,000136__AP014877_00014,000121__CP024805,000094__NZ_CP015070_00117	MOBF,MOBP	NC_017627_00068,NC_011416_00039	MPF_F	08-5333_00200,NC_008460_00107,NC_014615_00033,NC_010488_00021,NC_017639_00100,NC_007675_00027,NC_013437_00116,NC_017639_00094,NC_019094_00090,NC_010409_00124,NC_022651_00077	MOBF	DQ286390	Conjugative	AP001918	0.0108702	541	RH06|T2-C20	RHB21-C20	Escherichia coli	2	Animal	Cattle	Faeces	RH06	Nanopore	ecoli	711	Escherichia	4965657	50.8543179683977
225	RH07|T2-C01_2	RHB22-C01_2	1	78258	49.316363822229	IncFIA,IncFIB,IncFII	000101__NZ_CP012345_00042,000136__AP014877_00014,000121__CP024805,000093__KX023259_00112	MOBF	NC_017627_00068	MPF_F	08-5333_00200,NC_008460_00107,NC_014615_00033,NC_010488_00021,NC_018966_00040,NC_017639_00100,NC_007675_00027,NC_013437_00116,NC_017639_00094,NC_019094_00090,NC_010409_00124,NC_022651_00077	-	-	Conjugative	CP009167	0.0408631	541	RH07|T2-C01	RHB22-C01	Escherichia coli	2	Animal	Cattle	Faeces	RH07	Nanopore	ecoli	58	Escherichia	NA	NA
226	RH07|T2-C02_2	RHB22-C02_2	1	121504	48.4560179088754	IncFIA,IncFIB,IncFII	000095__NZ_CP014273_00094,000136__AP014877_00014,000121__CP024805,000094__NZ_CP015070_00117	MOBF	NC_017627_00068	MPF_F	08-5333_00200,NC_008460_00107,NC_014615_00033,NC_010488_00021,NC_018966_00040,NC_017639_00100,NC_007675_00027,NC_013437_00116,NC_017639_00094,NC_019094_00090,NC_010409_00124,NC_022651_00077	-	-	Conjugative	AP001918	0.0177716	541	RH07|T2-C02	RHB22-C02	Escherichia coli	2	Animal	Cattle	Faeces	RH07	Nanopore	ecoli	1508	Escherichia	4952850	50.5496835155517
227	RH07|T2-C03_2	RHB22-C03_2	1	156576	48.9046852646638	IncFIA,IncFIB,IncFII	000096__NC_019117_00097,000136__AP014877_00014,000121__CP024805,000094__NZ_CP015070_00117	MOBP,MOBF	NC_011416_00039,NC_017627_00068	MPF_F	08-5333_00200,NC_008460_00107,NC_014615_00033,NC_010488_00021,NC_018966_00040,NC_017639_00100,NC_007675_00027,NC_013437_00116,NC_017639_00094,NC_019094_00090,NC_010409_00124,NC_022651_00077	MOBF	NZ_CP012164	Conjugative	CP001162	0.0344723	541	RH07|T2-C03	RHB22-C03	Escherichia coli	2	Animal	Cattle	Faeces	RH07	Nanopore	ecoli	1300	Escherichia	NA	NA
228	RH07|T2-C04_2	RHB22-C04_2	1	156576	48.9046852646638	IncFIA,IncFIB,IncFII	000096__NC_019117_00097,000136__AP014877_00014,000121__CP024805,000094__NZ_CP015070_00117	MOBP,MOBF	NC_011416_00039,NC_017627_00068	MPF_F	08-5333_00200,NC_008460_00107,NC_014615_00033,NC_010488_00021,NC_018966_00040,NC_017639_00100,NC_007675_00027,NC_013437_00116,NC_017639_00094,NC_019094_00090,NC_010409_00124,NC_022651_00077	MOBF	NZ_CP012164	Conjugative	CP001162	0.0344723	541	RH07|T2-C04	RHB22-C04	Escherichia coli	2	Animal	Cattle	Faeces	RH07	Nanopore	ecoli	1300	Escherichia	5122695	50.5180769106886
229	RH07|T2-C05_2	RHB22-C05_2	1	102406	48.20127726891	IncFIA,IncFIB,IncFII	000095__NZ_CP014273_00094,000136__AP014877_00014,000121__CP024805,000094__NZ_CP015070_00117	MOBF	NC_017627_00068	MPF_F	08-5333_00200,NC_008460_00107,NC_014615_00033,NC_010488_00021,NC_018966_00040,NC_017639_00100,NC_007675_00027,NC_013437_00116,NC_017639_00094,NC_019094_00090,NC_010409_00124,NC_022651_00077	-	-	Conjugative	CP010345	0.00944662	541	RH07|T2-C05	RHB22-C05	Escherichia coli	2	Animal	Cattle	Faeces	RH07	Nanopore	ecoli	1665	Escherichia	4978342	50.6990279092919
230	RH07|T2-C06_2	RHB22-C06_2	1	60402	46.2037680871494	IncFIA,IncFIB,IncFII	000095__NZ_CP014273_00094,000136__AP014877_00014,000121__CP024805,000094__NZ_CP015070_00117	-	-	-	-	-	-	Non-mobilizable	AP001918	0.0221335	541	RH07|T2-C06	RHB22-C06	Escherichia coli	2	Animal	Cattle	Faeces	RH07	Nanopore	ecoli	101	Escherichia	4800819	50.6390263827901
231	RH07|T2-C08_2	RHB22-C08_2	1	54794	44.2019199182392	IncFIA,IncFIB	000095__NZ_CP014273_00094,000094__NZ_CP015070_00117	-	-	-	-	-	-	Non-mobilizable	CP009167	0.0256472	541	RH07|T2-C08	RHB22-C08	Escherichia coli	2	Animal	Cattle	Faeces	RH07	Nanopore	ecoli	1204	Escherichia	4890728	50.4598906338688
232	RH07|T2-C09_2	RHB22-C09_2	1	78258	49.316363822229	IncFIA,IncFIB,IncFII	000101__NZ_CP012345_00042,000136__AP014877_00014,000121__CP024805,000093__KX023259_00112	MOBF	NC_017627_00068	MPF_F	08-5333_00200,NC_008460_00107,NC_014615_00033,NC_010488_00021,NC_018966_00040,NC_017639_00100,NC_007675_00027,NC_013437_00116,NC_017639_00094,NC_019094_00090,NC_010409_00124,NC_022651_00077	-	-	Conjugative	CP009167	0.0408631	541	RH07|T2-C09	RHB22-C09	Escherichia coli	2	Animal	Cattle	Faeces	RH07	Nanopore	ecoli	58	Escherichia	4873904	50.7832940492878
233	RH07|T2-C12_3	RHB22-C12_3	1	78258	49.316363822229	IncFIA,IncFIB,IncFII	000101__NZ_CP012345_00042,000136__AP014877_00014,000121__CP024805,000093__KX023259_00112	MOBF	NC_017627_00068	MPF_F	08-5333_00200,NC_008460_00107,NC_014615_00033,NC_010488_00021,NC_018966_00040,NC_017639_00100,NC_007675_00027,NC_013437_00116,NC_017639_00094,NC_019094_00090,NC_010409_00124,NC_022651_00077	-	-	Conjugative	CP009167	0.0408631	541	RH07|T2-C12	RHB22-C12	Escherichia coli	2	Animal	Cattle	Faeces	RH07	Nanopore	ecoli	58	Escherichia	NA	NA
234	RH07|T2-C17_2	RHB22-C17_2	1	102406	48.20127726891	IncFIA,IncFIB,IncFII	000095__NZ_CP014273_00094,000136__AP014877_00014,000121__CP024805,000094__NZ_CP015070_00117	MOBF	NC_017627_00068	MPF_F	08-5333_00200,NC_008460_00107,NC_014615_00033,NC_010488_00021,NC_018966_00040,NC_017639_00100,NC_007675_00027,NC_013437_00116,NC_017639_00094,NC_019094_00090,NC_010409_00124,NC_022651_00077	-	-	Conjugative	CP010345	0.00944662	541	RH07|T2-C17	RHB22-C17	Escherichia coli	2	Animal	Cattle	Faeces	RH07	Nanopore	ecoli	1665	Escherichia	4979622	50.6998322362621
235	RH07|T2-C23_2	RHB22-C23_2	1	121488	48.4558145660477	IncFIA,IncFIB,IncFII	000095__NZ_CP014273_00094,000136__AP014877_00014,000121__CP024805,000094__NZ_CP015070_00117	MOBF	NC_017627_00068	MPF_F	08-5333_00200,NC_008460_00107,NC_014615_00033,NC_010488_00021,NC_018966_00040,NC_017639_00100,NC_007675_00027,NC_013437_00116,NC_017639_00094,NC_019094_00090,NC_010409_00124,NC_022651_00077	-	-	Conjugative	AP001918	0.0177716	541	RH07|T2-C23	RHB22-C23	Escherichia coli	2	Animal	Cattle	Faeces	RH07	Nanopore	ecoli	1508	Escherichia	4952851	50.5497338805468
236	RH12|T2-C03_2	RHB23-C03_2	1	109880	46.1239534037131	IncFIB	000105__NC_011917_00001	-	-	-	-	-	-	Non-mobilizable	CU638872	0.0109136	920	RH12|T2-C03	RHB23-C03	Escherichia coli	2	Animal	Sheep	Faeces	RH12	Nanopore	ecoli	-	Escherichia	4757236	50.7707837071779
237	RH12|T2-C04_2	RHB23-C04_2	1	109433	50.8959820163936	IncFIA,IncFII	000136__AP014877_00014,000121__CP024805	MOBF	NC_017627_00068	MPF_F	NC_022651_00077,NC_010409_00124,NC_019094_00090,NC_017630_00031,NC_013437_00116,NC_007675_00027,NC_017639_00100,NC_018966_00040,NC_010488_00021,NC_014615_00033,NC_008460_00107,08-5333_00200	-	-	Conjugative	CP017726	0.0451943	529	RH12|T2-C04	RHB23-C04	Escherichia coli	2	Animal	Sheep	Faeces	RH12	Nanopore	ecoli	155	Escherichia	4859675	50.7149552181987
238	RH12|T2-C05_3	RHB23-C05_3	1	65189	50.5729494239826	IncFIA,IncFII	000136__AP014877_00014,000121__CP024805	MOBF	NC_017627_00068	MPF_F	NC_022651_00077,NC_010409_00124,NC_019094_00090,NC_017639_00094,NC_013437_00116,NC_007675_00027,NC_017639_00100,NC_018966_00040,NC_010488_00021,NC_014615_00033,NC_010719_00096,08-5333_00200	MOBF	KT950740	Conjugative	CP017726	0.0214305	529	RH12|T2-C05	RHB23-C05	Escherichia coli	2	Animal	Sheep	Faeces	RH12	Nanopore	ecoli	227	Escherichia	4649721	50.7881225561706
239	RH12|T2-C06_3	RHB23-C06_3	1	60884	51.7114512844097	IncFIA,IncFII	000136__AP014877_00014,000121__CP024805	MOBF	NC_017627_00068	MPF_F	NC_022651_00077,NC_010409_00124,NC_019094_00090,NC_017639_00094,NC_013437_00116,NC_007675_00027,NC_017639_00100,NC_018966_00040,NC_010488_00021,NC_014615_00033,NC_010719_00096,08-5333_00200	-	-	Conjugative	CP017726	0.00141786	529	RH12|T2-C06	RHB23-C06	Escherichia coli	2	Animal	Sheep	Faeces	RH12	Nanopore	ecoli	1723	Escherichia	4792619	50.843181984631
240	RH12|T2-C07_2	RHB23-C07_2	1	109433	50.8959820163936	IncFIA,IncFII	000136__AP014877_00014,000121__CP024805	MOBF	NC_017627_00068	MPF_F	NC_022651_00077,NC_010409_00124,NC_019094_00090,NC_017630_00031,NC_013437_00116,NC_007675_00027,NC_017639_00100,NC_018966_00040,NC_010488_00021,NC_014615_00033,NC_008460_00107,08-5333_00200	-	-	Conjugative	CP017726	0.0451943	529	RH12|T2-C07	RHB23-C07	Escherichia coli	2	Animal	Sheep	Faeces	RH12	Nanopore	ecoli	155	Escherichia	4859674	50.7149244990508
241	RH12|T2-C10_3	RHB23-C10_3	1	65179	50.5592291995888	IncFIA,IncFII	000136__AP014877_00014,000121__CP024805	MOBF	NC_017627_00068	MPF_F	NC_022651_00077,NC_010409_00124,NC_019094_00090,NC_017639_00094,NC_013437_00116,NC_007675_00027,NC_017639_00100,NC_018966_00040,NC_010488_00021,NC_014615_00033,NC_010719_00096,08-5333_00200	MOBF	FN868248	Conjugative	CP017726	0.0213613	529	RH12|T2-C10	RHB23-C10	Escherichia coli	2	Animal	Sheep	Faeces	RH12	Nanopore	ecoli	227	Escherichia	4651138	50.7856786876674
242	RH12|T2-C11_2	RHB23-C11_2	1	86339	49.4168336441237	IncFIB,IncFII,IncI1	000095__NZ_CP014273_00094,000144__CP015838_00058,000121__CP024805	MOBF	NC_017627_00068	MPF_F	08-5333_00200,NC_008460_00107,NC_014615_00033,NC_010488_00021,NC_018966_00040,NC_017639_00100,NC_007675_00027,NC_013437_00116,NC_017639_00094,NC_019094_00090,NC_010409_00124,NC_022651_00077	-	-	Conjugative	MF370216	0.0327227	542	RH12|T2-C11	RHB23-C11	Escherichia coli	2	Animal	Sheep	Faeces	RH12	Nanopore	ecoli	603	Escherichia	4926309	50.7997772774708
243	RH12|T2-C14_3	RHB23-C14_3	1	86439	50.1532872893023	IncFIA,IncFIB,IncFII	000095__NZ_CP014273_00094,000136__AP014877_00014,000121__CP024805	MOBF	NC_017627_00068	MPF_F	08-5333_00200,NC_010719_00096,NC_014615_00033,NC_010488_00021,NC_018966_00040,NC_017639_00100,NC_007675_00027,NC_013437_00116,NC_017639_00094,NC_019094_00090,NC_010409_00124,NC_022651_00077	-	-	Conjugative	CP009167	0.0244475	541	RH12|T2-C14	RHB23-C14	Escherichia coli	2	Animal	Sheep	Faeces	RH12	Nanopore	ecoli	2077	Escherichia	4832806	50.8260004643265
244	RH12|T2-C18_2	RHB23-C18_2	1	109433	50.8959820163936	IncFIA,IncFII	000136__AP014877_00014,000121__CP024805	MOBF	NC_017627_00068	MPF_F	NC_022651_00077,NC_010409_00124,NC_019094_00090,NC_017630_00031,NC_013437_00116,NC_007675_00027,NC_017639_00100,NC_018966_00040,NC_010488_00021,NC_014615_00033,NC_008460_00107,08-5333_00200	-	-	Conjugative	CP017726	0.0451943	529	RH12|T2-C18	RHB23-C18	Escherichia coli	2	Animal	Sheep	Faeces	RH12	Nanopore	ecoli	155	Escherichia	4859675	50.7147494431212
245	RH12|T2-C24_2	RHB23-C24_2	1	109432	50.8955332992178	IncFIA,IncFII	000136__AP014877_00014,000121__CP024805	MOBF	NC_017627_00068	MPF_F	NC_022651_00077,NC_010409_00124,NC_019094_00090,NC_017630_00031,NC_013437_00116,NC_007675_00027,NC_017639_00100,NC_018966_00040,NC_010488_00021,NC_014615_00033,NC_008460_00107,08-5333_00200	-	-	Conjugative	CP017726	0.0451943	529	RH12|T2-C24	RHB23-C24	Escherichia coli	2	Animal	Sheep	Faeces	RH12	Nanopore	ecoli	155	Escherichia	4859674	50.7148421890028
246	RH15|T2-C04_2	RHB24-C04_2	1	99864	48.9075142193383	IncFIA,IncFIB,IncFII	000095__NZ_CP014273_00094,000136__AP014877_00014,000121__CP024805	MOBF	NC_017627_00068	MPF_F	08-5333_00200,NC_010719_00096,NC_014615_00033,NC_010488_00021,NC_018966_00040,NC_017639_00100,NC_007675_00027,NC_013437_00116,NC_017639_00094,NC_019094_00090,NC_010409_00124,NC_022651_00077	-	-	Conjugative	CP009167	0.0325113	541	RH15|T2-C04	RHB24-C04	Escherichia coli	2	Animal	Sheep	Faeces	RH15	Nanopore	ecoli	5966	Escherichia	5135195	50.8828973388547
247	RH15|T2-C09_2	RHB24-C09_2	1	74587	51.0544732996367	IncFIA,IncFII	000136__AP014877_00014,000121__CP024805	MOBF	NC_017627_00068	MPF_F	NC_022651_00077,NC_010409_00124,NC_019094_00090,NC_017639_00094,NC_013437_00116,NC_007675_00027,NC_017054_00096,NC_019037_00027,NC_019094_00068,NC_010719_00097,NC_010719_00096,08-5333_00200	-	-	Conjugative	KU932024	0.0487413	546	RH15|T2-C09	RHB24-C09	Escherichia coli	2	Animal	Sheep	Faeces	RH15	Nanopore	ecoli	6118	Escherichia	5101139	50.61455882696
248	RH15|T2-C09_3	RHB24-C09_3	1	68491	44.4408754434889	IncFIA,IncFII	000136__AP014877_00014,000121__CP024805	-	-	-	-	-	-	Non-mobilizable	CP003291	0.101551	1365	RH15|T2-C09	RHB24-C09	Escherichia coli	2	Animal	Sheep	Faeces	RH15	Nanopore	ecoli	6118	Escherichia	5101139	50.61455882696
249	RH15|T2-C09_4	RHB24-C09_4	1	33130	46.0217325686689	IncFII,IncI1	000144__CP015838_00058,000121__CP024805	-	-	-	-	-	-	Non-mobilizable	CP013191	0.124491	1366	RH15|T2-C09	RHB24-C09	Escherichia coli	2	Animal	Sheep	Faeces	RH15	Nanopore	ecoli	6118	Escherichia	5101139	50.61455882696
250	RH15|T2-C10_2	RHB24-C10_2	1	144318	48.7936362754473	IncFIA,IncFIB,IncFII	000096__NC_019117_00097,000136__AP014877_00014,000121__CP024805	MOBF	NC_017627_00068	MPF_F	08-5333_00200,NC_008460_00107,NC_014615_00033,NC_010488_00021,NC_018966_00040,NC_017639_00100,NC_007675_00027,NC_013437_00116,NC_017639_00094,NC_019094_00090,NC_010409_00124,NC_022651_00077	MOBF	CP015086	Conjugative	CP009167	0.0531179	541	RH15|T2-C10	RHB24-C10	Escherichia coli	2	Animal	Sheep	Faeces	RH15	Nanopore	ecoli	1800	Escherichia	4907584	50.7667724077672
251	RH15|T2-C11_2	RHB24-C11_2	1	102023	49.3976848357723	IncFIA,IncFIB,IncFII	000095__NZ_CP014273_00094,000136__AP014877_00014,000121__CP024805	MOBF	NC_017627_00068	MPF_F	08-5333_00200,NC_010719_00096,NC_014615_00033,NC_018966_00040,NC_017639_00100,NC_007675_00027,NC_013437_00116,NC_017639_00094,NC_019094_00090,NC_010409_00124,NC_022651_00077	-	-	Conjugative	CP001162	0.0267335	541	RH15|T2-C11	RHB24-C11	Escherichia coli	2	Animal	Sheep	Faeces	RH15	Nanopore	ecoli	1308	Escherichia	5062856	50.7723111224179
252	RH15|T2-C12_3	RHB24-C12_3	1	95282	50.0451291954409	IncFIA,IncFIB,IncFII	000096__NC_019117_00097,000136__AP014877_00014,000121__CP024805	MOBF	NC_011413_00081	MPF_F	NC_011413_00080,NC_011413_00075,NC_011413_00074,NC_011413_00069,NC_011413_00068,NC_011413_00064,NC_011413_00063,NC_011413_00058,NC_011413_00056	-	-	Conjugative	AP009242	0.0686914	1012	RH15|T2-C12	RHB24-C12	Escherichia coli	2	Animal	Sheep	Faeces	RH15	Nanopore	ecoli	5540	Escherichia	4766686	50.5938926960996
253	RH15|T2-C17_2	RHB24-C17_2	1	99864	48.9075142193383	IncFIA,IncFIB,IncFII	000095__NZ_CP014273_00094,000136__AP014877_00014,000121__CP024805	MOBF	NC_017627_00068	MPF_F	08-5333_00200,NC_010719_00096,NC_014615_00033,NC_010488_00021,NC_018966_00040,NC_017639_00100,NC_007675_00027,NC_013437_00116,NC_017639_00094,NC_019094_00090,NC_010409_00124,NC_022651_00077	-	-	Conjugative	CP009167	0.0325113	541	RH15|T2-C17	RHB24-C17	Escherichia coli	2	Animal	Sheep	Faeces	RH15	Nanopore	ecoli	5966	Escherichia	NA	NA
254	RH15|T2-C19_2	RHB24-C19_2	1	146285	47.9994531223297	IncFIA,IncFIB,IncFII	000096__NC_019117_00097,000136__AP014877_00014,000121__CP024805	MOBP,MOBF	NC_011416_00039,NC_017627_00068	MPF_F	08-5333_00200,NC_008460_00107,NC_014615_00033,NC_010488_00021,NC_018966_00040,NC_017639_00100,NC_007675_00027,NC_013437_00116,NC_017639_00094,NC_019094_00090,NC_010409_00124,NC_022651_00077	MOBF	DQ286390	Conjugative	CP021733	0.0539403	1555	RH15|T2-C19	RHB24-C19	Escherichia coli	2	Animal	Sheep	Faeces	RH15	Nanopore	ecoli	2178	Escherichia	4883401	50.7972210350942
255	RH15|T2-C21_2	RHB24-C21_2	1	102023	49.3986650069102	IncFIA,IncFIB,IncFII	000095__NZ_CP014273_00094,000136__AP014877_00014,000121__CP024805	MOBF	NC_017627_00068	MPF_F	08-5333_00200,NC_010719_00096,NC_014615_00033,NC_018966_00040,NC_017639_00100,NC_007675_00027,NC_013437_00116,NC_017639_00094,NC_019094_00090,NC_010409_00124,NC_022651_00077	-	-	Conjugative	CP001162	0.0267335	541	RH15|T2-C21	RHB24-C21	Escherichia coli	2	Animal	Sheep	Faeces	RH15	Nanopore	ecoli	1308	Escherichia	5063391	50.7724171410029
256	RH08|T2-C01_2	RHB25-C01_2	1	95399	44.755186113062	IncFII,IncI1	000145__HE610900_00001,000121__CP024805	MOBP	NC_011416_00039	-	-	-	-	Mobilizable	AP010963	0.105264	1559	RH08|T2-C01	RHB25-C01	Escherichia coli	2	Animal	Cattle	Faeces	RH08	Nanopore	ecoli	-	Escherichia	NA	NA
257	RH08|T2-C12_2	RHB25-C12_2	1	95651	48.3737754963356	IncFIA,IncFIB,IncFII	000095__NZ_CP014273_00094,000136__AP014877_00014,000121__CP024805	MOBF	NC_017627_00068	MPF_F	08-5333_00200,NC_008460_00107,NC_014615_00033,NC_010488_00021,NC_018966_00040,NC_017639_00100,NC_007675_00027,NC_013437_00116,NC_017639_00094,NC_019094_00090,NC_010409_00124,NC_022651_00077	-	-	Conjugative	CP010345	0.0113086	541	RH08|T2-C12	RHB25-C12	Escherichia coli	2	Animal	Cattle	Faeces	RH08	Nanopore	ecoli	4624	Escherichia	4915079	50.6249441768891
258	RH08|T2-C13_3	RHB25-C13_3	1	84397	45.9447610697063	IncFIA,IncFIB	000095__NZ_CP014273_00094,000094__NZ_CP015070_00117	MOBP	NC_011416_00039	MPF_Unknown	08-5333_00200,NC_008460_00107	-	-	Conjugative	CP009167	0.0334751	541	RH08|T2-C13	RHB25-C13	Escherichia coli	2	Animal	Cattle	Faeces	RH08	Nanopore	ecoli	154	Escherichia	4822841	50.4613981675946
259	RH08|T2-C16_2	RHB25-C16_2	1	83477	49.7490326676809	IncFIA,IncFIB,IncFII	000095__NZ_CP014273_00094,000136__AP014877_00014,000121__CP024805	MOBF	NC_017627_00068	MPF_F	08-5333_00200,NC_008460_00107,NC_014615_00033,NC_010488_00021,NC_018966_00040,NC_017639_00100,NC_007675_00027,NC_013437_00116,NC_017639_00094,NC_019094_00090,NC_010409_00124,NC_022651_00077	-	-	Conjugative	CP010241	0.00884936	525	RH08|T2-C16	RHB25-C16	Escherichia coli	2	Animal	Cattle	Faeces	RH08	Nanopore	ecoli	20	Escherichia	5253821	50.6826174702183
260	RH08|T2-C19_2	RHB25-C19_2	1	87656	49.4364333302911	IncFIB,IncFII,IncI1	000095__NZ_CP014273_00094,000121__CP024805,000144__CP015838_00058	MOBF	NC_017627_00068	MPF_F	NC_017639_00094,NC_013437_00116,NC_007675_00027,NC_017639_00100,NC_018966_00040,NC_010488_00021,NC_014615_00033,NC_008460_00107,08-5333_00200,NC_019094_00090,NC_010409_00124,NC_022651_00077	-	-	Conjugative	CP001162	0.0344723	541	RH08|T2-C19	RHB25-C19	Escherichia coli	2	Animal	Cattle	Faeces	RH08	Nanopore	ecoli	1621	Escherichia	5048292	50.4883235755776
261	RH08|T2-C20_2	RHB25-C20_2	1	117013	47.899806004461	IncFIA,IncFIB,IncFII	000096__NC_019117_00097,000136__AP014877_00014,000121__CP024805	MOBF	NC_011980_00044	MPF_F	08-5333_00200,NC_008460_00107,NC_014615_00033,NC_010488_00021,NC_018966_00040,NC_017639_00100,NC_007675_00027,NC_013437_00116,NC_017639_00094,NC_019094_00090,NC_010409_00124,NC_022651_00077	MOBF	KP987215	Conjugative	AP001918	0.0111321	541	RH08|T2-C20	RHB25-C20	Escherichia coli	2	Animal	Cattle	Faeces	RH08	Nanopore	ecoli	316	Escherichia	4923603	50.7602257939968
262	RH08|T2-C23_2	RHB25-C23_2	1	67791	45.3526279299612	IncFIA,IncFIB,IncFII	000095__NZ_CP014273_00094,000136__AP014877_00014,000121__CP024805,000094__NZ_CP015070_00117	-	-	MPF_F	NC_008460_00107,NC_014615_00033	-	-	Non-mobilizable	AP001918	0.025484	541	RH08|T2-C23	RHB25-C23	Escherichia coli	2	Animal	Cattle	Faeces	RH08	Nanopore	ecoli	4175	Escherichia	5089019	50.478117688301
263	RH09|T2-C12_2	RHB26-C12_2	1	95109	48.690449904846	IncFIA,IncFIB,IncFII	000095__NZ_CP014273_00094,000136__AP014877_00014,000121__CP024805	MOBF	NC_017627_00068	MPF_F	08-5333_00200,NC_008460_00107,NC_014615_00033,NC_010488_00021,NC_018966_00040,NC_017639_00100,NC_007675_00027,NC_013437_00116,NC_017639_00094,NC_019094_00090,NC_010409_00124,NC_022651_00077	MOBF	DQ286390	Conjugative	AP001918	0.00541137	541	RH09|T2-C12	RHB26-C12	Escherichia coli	2	Animal	Cattle	Faeces	RH09	Nanopore	ecoli	906	Escherichia	4955460	50.811609820279
264	RH09|T2-C18_2	RHB26-C18_2	1	122701	48.5782511959968	IncFIA,IncFIB,IncFII	000095__NZ_CP014273_00094,000136__AP014877_00014,000121__CP024805,000094__NZ_CP015070_00117	MOBF	NC_017627_00068	MPF_F	08-5333_00200,NC_008460_00107,NC_014615_00033,NC_010488_00021,NC_018966_00040,NC_017639_00100,NC_007675_00027,NC_013437_00116,NC_017639_00094,NC_019094_00090,NC_010409_00124,NC_022651_00077	-	-	Conjugative	AP001918	0.0189299	541	RH09|T2-C18	RHB26-C18	Escherichia coli	2	Animal	Cattle	Faeces	RH09	Nanopore	ecoli	645	Escherichia	5057510	50.5879573149633
265	RH09|T2-C20_2	RHB26-C20_2	1	103113	48.1500877677887	IncFIA,IncFIB,IncFII	000096__NC_019117_00097,000136__AP014877_00014,000121__CP024805,000094__NZ_CP015070_00117	MOBF	NC_017627_00068	MPF_F	08-5333_00200,NC_008460_00107,NC_014615_00033,NC_010488_00021,NC_018966_00040,NC_017639_00100,NC_007675_00027,NC_013437_00116,NC_017639_00094,NC_019094_00090,NC_010409_00124,NC_022651_00077	-	-	Conjugative	CP009167	0.0123533	541	RH09|T2-C20	RHB26-C20	Escherichia coli	2	Animal	Cattle	Faeces	RH09	Nanopore	ecoli	58	Escherichia	5058596	50.7213266289698
266	RH09|T2-C21_2	RHB26-C21_2	1	121331	48.161640471108	IncFIA,IncFIB,IncFII	000096__NC_019117_00097,000136__AP014877_00014,000121__CP024805,000094__NZ_CP015070_00117	MOBF	NC_017627_00068	MPF_F	08-5333_00200,NC_008460_00107,NC_014615_00033,NC_010488_00021,NC_018966_00040,NC_017639_00100,NC_007675_00027,NC_013437_00116,NC_017639_00094,NC_019094_00090,NC_010409_00124,NC_022651_00077	MOBF	DQ286390	Conjugative	AP001918	0.0202797	541	RH09|T2-C21	RHB26-C21	Escherichia coli	2	Animal	Cattle	Faeces	RH09	Nanopore	ecoli	8852	Escherichia	5190301	50.6195883437203
267	RH09|T2-C22_2	RHB26-C22_2	1	102772	48.7204686101273	IncFIA,IncFIB,IncFII	000096__NC_019117_00097,000136__AP014877_00014,000121__CP024805	MOBF	NC_017627_00068	MPF_F	08-5333_00200,NC_008460_00107,NC_014615_00033,NC_018966_00040,NC_017639_00100,NC_007675_00027,NC_013437_00116,NC_017639_00094,NC_019094_00090,NC_010409_00124,NC_022651_00077	-	-	Conjugative	CP010345	0.0158882	541	RH09|T2-C22	RHB26-C22	Escherichia coli	2	Animal	Cattle	Faeces	RH09	Nanopore	ecoli	154	Escherichia	4729859	50.6783183177342
268	RH09|T2-C23_2	RHB26-C23_2	1	152572	51.5586083947251	IncFIA,IncFIB,IncFII,IncQ1	000095__NZ_CP014273_00094,000195__NC_013728_00014,000136__AP014877_00014,000121__CP024805	MOBP,MOBF	NC_011416_00039,NC_017627_00068	MPF_F	08-5333_00200,NC_010719_00096,NC_014615_00033,NC_010488_00021,NC_018966_00040,NC_017639_00100,NC_007675_00027,NC_013437_00116,NC_017639_00094,NC_019094_00090,NC_010409_00124,NC_022651_00077	MOBF	CP016042	Conjugative	CP018994	0.000458924	973	RH09|T2-C23	RHB26-C23	Escherichia coli	2	Animal	Cattle	Faeces	RH09	Nanopore	ecoli	58	Escherichia	NA	NA
269	RH04|T2-C01_3	RHB27-C01_3	1	52356	47.2247688899076	IncFIB	000103__CP010244_00032	-	-	-	-	-	-	Non-mobilizable	CP010244	0.0434809	87	RH04|T2-C01	RHB27-C01	Escherichia coli	2	Animal	Pig	Faeces	RH04	Nanopore	ecoli	10	Escherichia	4722445	50.7116970128821
270	RH04|T2-C02_3	RHB27-C02_3	1	52356	47.2247688899076	IncFIB	000103__CP010244_00032	-	-	-	-	-	-	Non-mobilizable	CP010244	0.0434809	87	RH04|T2-C02	RHB27-C02	Escherichia coli	2	Animal	Pig	Faeces	RH04	Nanopore	ecoli	10	Escherichia	4712955	50.7284283427277
271	RH04|T2-C04_3	RHB27-C04_3	1	52356	47.2247688899076	IncFIB	000103__CP010244_00032	-	-	-	-	-	-	Non-mobilizable	CP010244	0.0434809	87	RH04|T2-C04	RHB27-C04	Escherichia coli	2	Animal	Pig	Faeces	RH04	Nanopore	ecoli	10	Escherichia	4681216	50.7395300708192
272	RH04|T2-C06_3	RHB27-C06_3	1	52356	47.2247688899076	IncFIB	000103__CP010244_00032	-	-	-	-	-	-	Non-mobilizable	CP010244	0.0434809	87	RH04|T2-C06	RHB27-C06	Escherichia coli	2	Animal	Pig	Faeces	RH04	Nanopore	ecoli	10	Escherichia	4712964	50.7283951245968
273	RH04|T2-C09_2	RHB27-C09_2	1	112965	47.3474084893551	IncFIA,IncFIB,IncFII,IncX1	000215__KC853434_00019,000136__AP014877_00014,000121__CP024805,000095__NZ_CP014273_00094	MOBF,MOBP	NC_011980_00044,NC_011416_00039	MPF_F	NC_017639_00094,NC_019094_00090,NC_010409_00124,NC_022651_00077	MOBP	CP002111	Conjugative	CP011916	0.0535266	539	RH04|T2-C09	RHB27-C09	Escherichia coli	2	Animal	Pig	Faeces	RH04	Nanopore	ecoli	10	Escherichia	4945645	50.7199364289188
274	RH04|T2-C14_5	RHB27-C14_5	1	52356	47.2247688899076	IncFIB	000103__CP010244_00032	-	-	-	-	-	-	Non-mobilizable	CP010244	0.0434809	87	RH04|T2-C14	RHB27-C14	Escherichia coli	2	Animal	Pig	Faeces	RH04	Nanopore	ecoli	10	Escherichia	NA	NA
275	RH04|T2-C17_3	RHB27-C17_3	1	52356	47.2247688899076	IncFIB	000103__CP010244_00032	-	-	-	-	-	-	Non-mobilizable	CP010244	0.0434809	87	RH04|T2-C17	RHB27-C17	Escherichia coli	2	Animal	Pig	Faeces	RH04	Nanopore	ecoli	10	Escherichia	4723222	50.7120986479145
276	RH04|T2-C18_3	RHB27-C18_3	1	52356	47.2247688899076	IncFIB	000103__CP010244_00032	-	-	-	-	-	-	Non-mobilizable	CP010244	0.0434809	87	RH04|T2-C18	RHB27-C18	Escherichia coli	2	Animal	Pig	Faeces	RH04	Nanopore	ecoli	10	Escherichia	4719356	50.7301208046183
277	RH04|T2-C20_3	RHB27-C20_3	1	50512	47.2422394678492	IncFIB	000096__NC_019117_00097	MOBP	NC_011416_00039	-	-	-	-	Mobilizable	CP011418	0.0926182	1564	RH04|T2-C20	RHB27-C20	Escherichia coli	2	Animal	Pig	Faeces	RH04	Nanopore	ecoli	953	Escherichia	5301629	50.6626548179814
278	RH04|T2-C20_4	RHB27-C20_4	1	42061	51.3753833717696	IncFIA,IncFII	000136__AP014877_00014,000121__CP024805	MOBP,MOBF	NC_011416_00039,NC_017627_00068	MPF_Unknown	08-5333_00200	-	-	Conjugative	CP000913	0.059819	546	RH04|T2-C20	RHB27-C20	Escherichia coli	2	Animal	Pig	Faeces	RH04	Nanopore	ecoli	953	Escherichia	5301629	50.6626548179814
279	RH04|T2-C21_3	RHB27-C21_3	1	92458	48.3549287243938	IncFIA,IncFIB,IncFII	000096__NC_019117_00097,000136__AP014877_00014,000121__CP024805	-	-	-	-	-	-	Non-mobilizable	KY075650	0.0436329	644	RH04|T2-C21	RHB27-C21	Escherichia coli	2	Animal	Pig	Faeces	RH04	Nanopore	ecoli	93	Escherichia	4951381	50.6780431560407
280	RH04|T2-C21_4	RHB27-C21_4	1	60109	44.4176412849989	IncFIA,IncFII	000136__AP014877_00014,000094__NZ_CP015070_00117,000121__CP024805	-	-	-	-	-	-	Non-mobilizable	CP010120	0.0867434	525	RH04|T2-C21	RHB27-C21	Escherichia coli	2	Animal	Pig	Faeces	RH04	Nanopore	ecoli	93	Escherichia	4951381	50.6780431560407
281	RH04|T2-C22_3	RHB27-C22_3	1	165151	47.5589006424424	IncFIA,IncFIB,IncFII	000095__NZ_CP014273_00094,000136__AP014877_00014,000121__CP024805	MOBP,MOBF	NC_011416_00039,NC_011980_00044	MPF_F	NC_008460_00107,NC_014615_00033	MOBF	FN868248	Conjugative	CP000836	0.0185579	973	RH04|T2-C22	RHB27-C22	Escherichia coli	2	Animal	Pig	Faeces	RH04	Nanopore	ecoli	117	Escherichia	5130725	50.7227146261006
282	RH04|T2-C22_4	RHB27-C22_4	1	110894	53.120096668891	IncFIA	000136__AP014877_00014	MOBP	NC_013728_00087	MPF_I	NC_011754_00087,NC_014843_00047,NC_007365_00035,NC_011754_00109,NC_007365_00033,NC_022371_00084,NC_012487_00131,NC_022992_00098,NC_022992_00102	MOBP	FR821780	Conjugative	CP013024	0.00216198	490	RH04|T2-C22	RHB27-C22	Escherichia coli	2	Animal	Pig	Faeces	RH04	Nanopore	ecoli	117	Escherichia	5130725	50.7227146261006
283	RH01|T2-C04_2	RHB28-C04_2	1	50161	51.3247343553757	IncFIA,IncFIB,rep_cluster_1760	000107__CP014778_00094,001178__CP006640_00046,000093__KX023259_00112	-	-	-	-	-	-	Non-mobilizable	CP018462	0.064825	1547	RH01|T2-C04	RHB28-C04	Escherichia coli	2	Animal	Pig	Faeces	RH01	Nanopore	ecoli	-	Escherichia	4481618	50.9500809752192
284	RH01|T2-C05_2	RHB28-C05_2	1	50161	51.3247343553757	IncFIA,IncFIB,rep_cluster_1760	000107__CP014778_00094,001178__CP006640_00046,000093__KX023259_00112	-	-	-	-	-	-	Non-mobilizable	CP018462	0.064825	1547	RH01|T2-C05	RHB28-C05	Escherichia coli	2	Animal	Pig	Faeces	RH01	Nanopore	ecoli	-	Escherichia	4481925	50.9498485583762
285	RH01|T2-C11_3	RHB28-C11_3	1	81771	50.8872338604151	IncFIA,IncFIB,IncFII	000095__NZ_CP014273_00094,000136__AP014877_00014,000121__CP024805	MOBF	NC_017627_00068	MPF_F	08-5333_00200,NC_008460_00107,NC_014615_00033,NC_010488_00021,NC_018966_00040,NC_017639_00100,NC_007675_00027,NC_013437_00116,NC_017639_00094,NC_019094_00090,NC_010409_00124,NC_022651_00077	MOBF	FN868248	Conjugative	AY214164	0.0389696	540	RH01|T2-C11	RHB28-C11	Escherichia coli	2	Animal	Pig	Faeces	RH01	Nanopore	ecoli	3595	Escherichia	4688377	50.840301451867
286	RH01|T2-C15_2	RHB28-C15_2	1	63507	46.2909600516479	IncFIA,IncFIB,IncFII	000095__NZ_CP014273_00094,000136__AP014877_00014,000121__CP024805	-	-	-	-	-	-	Non-mobilizable	AP001918	0.0962153	541	RH01|T2-C15	RHB28-C15	Escherichia coli	2	Animal	Pig	Faeces	RH01	Nanopore	ecoli	4175	Escherichia	4988373	50.5013558529003
287	RH01|T2-C19_2	RHB28-C19_2	1	151320	51.5404440919905	IncFIA,IncFII,IncR	000136__AP014877_00014,000204__CP008701_00115,000121__CP024805	MOBF	NC_017627_00068	MPF_F	NC_022651_00077,NC_010409_00124,NC_019094_00090,NC_017639_00094,NC_013437_00116,NC_007675_00027,NC_017639_00100,NC_018966_00040,NC_010488_00021,NC_014615_00033,NC_008460_00107,08-5333_00200	MOBP,MOBF	AB027308,FN868248	Conjugative	AY214164	0.0276889	540	RH01|T2-C19	RHB28-C19	Escherichia coli	2	Animal	Pig	Faeces	RH01	Nanopore	ecoli	206	Escherichia	4743602	50.7471115831387
288	RH11|T3-C04_2	RHB29-C04_2	1	97270	48.9462321373497	IncFIA,IncFIB,IncFII	000095__NZ_CP014273_00094,000136__AP014877_00014,000121__CP024805	MOBF	NC_017627_00068	MPF_F	08-5333_00200,NC_010719_00096,NC_014615_00033,NC_010488_00021,NC_018966_00040,NC_017639_00100,NC_007675_00027,NC_013437_00116,NC_017639_00094,NC_019094_00090,NC_010409_00124,NC_022651_00077	-	-	Conjugative	CP009167	0.0314775	541	RH11|T3-C04	RHB29-C04	Escherichia coli	3	Animal	Sheep	Faeces	RH11	Nanopore	ecoli	-	Escherichia	NA	NA
289	RH11|T3-C09_2	RHB29-C09_2	1	119787	53.8697855359931	IncFIA	000136__AP014877_00014	MOBP	NC_013728_00087	MPF_I	NC_011754_00087,NC_014843_00047,NC_007365_00035,NC_011754_00109,NC_007365_00033,NC_022371_00084,NC_012487_00131,NC_022992_00098,NC_022992_00102	MOBP	FR821780	Conjugative	CP013024	0.0109136	490	RH11|T3-C09	RHB29-C09	Escherichia coli	3	Animal	Sheep	Faeces	RH11	Nanopore	ecoli	1086	Escherichia	5124687	50.5950119490225
290	RH11|T3-C10_2	RHB29-C10_2	1	119787	53.8697855359931	IncFIA	000136__AP014877_00014	MOBP	NC_013728_00087	MPF_I	NC_011754_00087,NC_014843_00047,NC_007365_00035,NC_011754_00109,NC_007365_00033,NC_022371_00084,NC_012487_00131,NC_022992_00098,NC_022992_00102	MOBP	FR821780	Conjugative	CP013024	0.0109136	490	RH11|T3-C10	RHB29-C10	Escherichia coli	3	Animal	Sheep	Faeces	RH11	Nanopore	ecoli	1086	Escherichia	5124640	50.5945978644354
291	RH11|T3-C16_2	RHB29-C16_2	1	119787	53.8697855359931	IncFIA	000136__AP014877_00014	MOBP	NC_013728_00087	MPF_I	NC_011754_00087,NC_014843_00047,NC_007365_00035,NC_011754_00109,NC_007365_00033,NC_022371_00084,NC_012487_00131,NC_022992_00098,NC_022992_00102	MOBP	FR821780	Conjugative	CP013024	0.0109136	490	RH11|T3-C16	RHB29-C16	Escherichia coli	3	Animal	Sheep	Faeces	RH11	Nanopore	ecoli	1086	Escherichia	5124691	50.5948553776218
292	RH11|T3-C18_2	RHB29-C18_2	1	119787	53.8697855359931	IncFIA	000136__AP014877_00014	MOBP	NC_013728_00087	MPF_I	NC_011754_00087,NC_014843_00047,NC_007365_00035,NC_011754_00109,NC_007365_00033,NC_022371_00084,NC_012487_00131,NC_022992_00098,NC_022992_00102	MOBP	FR821780	Conjugative	CP013024	0.0109136	490	RH11|T3-C18	RHB29-C18	Escherichia coli	3	Animal	Sheep	Faeces	RH11	Nanopore	ecoli	1086	Escherichia	5124674	50.594906134517
293	RH11|T3-C23_2	RHB29-C23_2	1	119787	53.8689507208629	IncFIA	000136__AP014877_00014	MOBP	NC_013728_00087	MPF_I	NC_011754_00087,NC_014843_00047,NC_007365_00035,NC_011754_00109,NC_007365_00033,NC_022371_00084,NC_012487_00131,NC_022992_00098,NC_022992_00102	MOBP	FR821780	Conjugative	CP013024	0.0109571	490	RH11|T3-C23	RHB29-C23	Escherichia coli	3	Animal	Sheep	Faeces	RH11	Nanopore	ecoli	1086	Escherichia	5124691	50.5948163508785
294	RH02|T3-C05_3	RHB30-C05_3	1	147224	49.9456610335271	IncFIB,IncFII	000107__CP014778_00094,000127__CP009275	MOBF	NC_021231_00058	MPF_F	NC_021502_00150,NC_019155_00032,NC_019165_00034,NC_021654_00016,NC_019389_00080,NC_022609_00081,NC_014312_00128,NC_021502_00131,NC_019389_00068,NC_023332_00154,NC_014312_00118,NC_014312_00116	-	-	Conjugative	HQ202266	0.0485634	1589	RH02|T3-C05	RHB30-C05	Klebsiella pneumoniae	3	Animal	Pig	Faeces	RH02	Nanopore	kpneumoniae	966	Klebsiella	5146480	57.5292238578601
295	RH02|T3-C09_3	RHB30-C09_3	1	111016	51.3961951430425	IncFII,IncI1	000145__HE610900_00001,000121__CP024805	MOBF,MOBP,MOBF	NC_022333_00006,NC_011416_00039,NC_011413_00081	MPF_F	NC_011413_00056,NC_011413_00058,NC_011413_00060,NC_011413_00063,NC_011413_00064,NC_011413_00068,NC_011413_00069,NC_011413_00074,NC_011413_00075,NC_011413_00080	MOBP	FR821778	Conjugative	CP010201	0.0613264	1012	RH02|T3-C09	RHB30-C09	Escherichia coli	3	Animal	Pig	Faeces	RH02	Nanopore	ecoli	953	Escherichia	5167871	50.6868108743427
296	RH02|T3-C09_4	RHB30-C09_4	1	107564	50.4629801792421	IncFIA,IncFII	000136__AP014877_00014,000121__CP024805	MOBP	NC_011416_00039	-	-	-	-	Mobilizable	CP000913	0.0463343	546	RH02|T3-C09	RHB30-C09	Escherichia coli	3	Animal	Pig	Faeces	RH02	Nanopore	ecoli	953	Escherichia	5167871	50.6868108743427
297	RH02|T3-C09_5	RHB30-C09_5	1	71653	48.0314850738978	IncFIB	000096__NC_019117_00097	MOBP	NC_011416_00039	MPF_F	NC_022651_00077,NC_010409_00124,NC_019094_00090	MOBF	KT754162	Conjugative	CP000913	0.0702918	546	RH02|T3-C09	RHB30-C09	Escherichia coli	3	Animal	Pig	Faeces	RH02	Nanopore	ecoli	953	Escherichia	5167871	50.6868108743427
298	RH02|T3-C10_3	RHB30-C10_3	1	111016	51.3961951430425	IncFII,IncI1	000145__HE610900_00001,000121__CP024805	MOBF,MOBP,MOBF	NC_022333_00006,NC_011416_00039,NC_011413_00081	MPF_F	NC_011413_00056,NC_011413_00058,NC_011413_00060,NC_011413_00063,NC_011413_00064,NC_011413_00068,NC_011413_00069,NC_011413_00074,NC_011413_00075,NC_011413_00080	MOBP	FR821778	Conjugative	CP010201	0.0613264	1012	RH02|T3-C10	RHB30-C10	Escherichia coli	3	Animal	Pig	Faeces	RH02	Nanopore	ecoli	953	Escherichia	5167871	50.6867334730298
299	RH02|T3-C10_4	RHB30-C10_4	1	107564	50.4620505001673	IncFIA,IncFII	000136__AP014877_00014,000121__CP024805	MOBP	NC_011416_00039	-	-	-	-	Mobilizable	CP000913	0.0463343	546	RH02|T3-C10	RHB30-C10	Escherichia coli	3	Animal	Pig	Faeces	RH02	Nanopore	ecoli	953	Escherichia	5167871	50.6867334730298
300	RH02|T3-C10_5	RHB30-C10_5	1	71653	48.0314850738978	IncFIB	000096__NC_019117_00097	MOBP	NC_011416_00039	MPF_F	NC_022651_00077,NC_010409_00124,NC_019094_00090	MOBF	KT754162	Conjugative	CP000913	0.0702918	546	RH02|T3-C10	RHB30-C10	Escherichia coli	3	Animal	Pig	Faeces	RH02	Nanopore	ecoli	953	Escherichia	5167871	50.6867334730298
301	RH02|T3-C16_4	RHB30-C16_4	1	44632	48.3173507797096	IncFIB,IncFII	000101__NZ_CP012345_00042,000121__CP024805	MOBP	NC_011416_00039	MPF_F	NC_021817_00023,NZ_AGTD01000004_00090,NC_007635_00031	-	-	Conjugative	CP013028	0.0733545	1559	RH02|T3-C16	RHB30-C16	Escherichia coli	3	Animal	Pig	Faeces	RH02	Nanopore	ecoli	10	Escherichia	4935501	50.6702359091813
302	RH02|T3-C17_4	RHB30-C17_4	1	44632	48.3173507797096	IncFIB,IncFII	000101__NZ_CP012345_00042,000121__CP024805	MOBP	NC_011416_00039	MPF_F	NC_021817_00023,NZ_AGTD01000004_00090,NC_007635_00031	-	-	Conjugative	CP013028	0.0733545	1559	RH02|T3-C17	RHB30-C17	Escherichia coli	3	Animal	Pig	Faeces	RH02	Nanopore	ecoli	10	Escherichia	4935979	50.67000892832
303	RH02|T3-C19_4	RHB30-C19_4	1	44632	48.3173507797096	IncFIB,IncFII	000101__NZ_CP012345_00042,000121__CP024805	MOBP	NC_011416_00039	MPF_F	NC_021817_00023,NZ_AGTD01000004_00090,NC_007635_00031	-	-	Conjugative	CP013028	0.0733545	1559	RH02|T3-C19	RHB30-C19	Escherichia coli	3	Animal	Pig	Faeces	RH02	Nanopore	ecoli	10	Escherichia	4936838	50.6684845644115
304	RH02|T3-C20_4	RHB30-C20_4	1	44632	48.3173507797096	IncFIB,IncFII	000101__NZ_CP012345_00042,000121__CP024805	MOBP	NC_011416_00039	MPF_F	NC_021817_00023,NZ_AGTD01000004_00090,NC_007635_00031	-	-	Conjugative	CP013028	0.0733545	1559	RH02|T3-C20	RHB30-C20	Escherichia coli	3	Animal	Pig	Faeces	RH02	Nanopore	ecoli	10	Escherichia	NA	NA
305	RH10|T3-C01_2	RHB31-C01_2	1	221169	47.1363527438294	IncFIA,IncQ1	000093__KX023259_00112,000195__NC_013728_00014	MOBH,MOBP	NC_013365_00169,NC_011416_00039	MPF_F	NC_019360_00278,NC_005211_00030,NC_002305_00127,NC_002305_00120,NC_019360_00255,NC_019360_00256,NC_009981_00239	-	-	Conjugative	KF362121	0.00165343	841	RH10|T3-C01	RHB31-C01	Escherichia coli	3	Animal	Cattle	Faeces	RH10	Nanopore	ecoli	1415	Escherichia	4721910	50.9659862216773
306	RH10|T3-C01_3	RHB31-C01_3	1	84509	51.1744311256789	IncFIA,IncFIB	000107__CP014778_00094,000093__KX023259_00112	MOBP	NC_011416_00039	-	-	-	-	Mobilizable	CP012567	0.0843302	770	RH10|T3-C01	RHB31-C01	Escherichia coli	3	Animal	Cattle	Faeces	RH10	Nanopore	ecoli	1415	Escherichia	4721910	50.9659862216773
307	RH10|T3-C02_2	RHB31-C02_2	1	149783	51.1686907058879	IncFIA,IncFIB,IncFII,IncQ1	000095__NZ_CP014273_00094,000195__NC_013728_00014,000136__AP014877_00014,000121__CP024805	MOBP,MOBF	NC_011416_00039,NC_017627_00068	MPF_F	08-5333_00200,NC_010719_00096,NC_014615_00033,NC_010488_00021,NC_018966_00040,NC_017639_00100,NC_007675_00027,NC_013437_00116,NC_017639_00094,NC_019094_00090,NC_010409_00124,NC_022651_00077	MOBF	CP016042	Conjugative	KP398867	0.000557238	973	RH10|T3-C02	RHB31-C02	Escherichia coli	3	Animal	Cattle	Faeces	RH10	Nanopore	ecoli	58	Escherichia	4850851	50.8408730756727
308	RH10|T3-C04_2	RHB31-C04_2	1	221223	47.138859883466	IncFIA,IncQ1	000093__KX023259_00112,000195__NC_013728_00014	MOBH,MOBP	NC_013365_00169,NC_011416_00039	MPF_F	NC_019360_00278,NC_005211_00030,NC_002305_00127,NC_002305_00120,NC_019360_00255,NC_019360_00256,NC_009981_00239	-	-	Conjugative	KF362121	0.00165343	841	RH10|T3-C04	RHB31-C04	Escherichia coli	3	Animal	Cattle	Faeces	RH10	Nanopore	ecoli	1309	Escherichia	4760456	50.8401926202028
309	RH10|T3-C07_2	RHB31-C07_2	1	214448	47.3312877713945	IncFIA,IncQ1	000093__KX023259_00112,000195__NC_013728_00014	MOBH,MOBP	NC_013365_00169,NC_011416_00039	MPF_F	NC_019360_00278,NC_005211_00030,NC_002305_00127,NC_002305_00120,NC_019360_00255,NC_019360_00256,NC_009981_00239	-	-	Conjugative	KF362121	0.00224371	841	RH10|T3-C07	RHB31-C07	Escherichia coli	3	Animal	Cattle	Faeces	RH10	Nanopore	ecoli	1309	Escherichia	4760456	50.8401506074208
310	RH10|T3-C14_2	RHB31-C14_2	1	92706	50.5943520376243	IncFIA,IncFIB	000107__CP014778_00094,000093__KX023259_00112	MOBP	NC_011416_00039	-	-	-	-	Mobilizable	KX518744	0.0848014	699	RH10|T3-C14	RHB31-C14	Escherichia coli	3	Animal	Cattle	Faeces	RH10	Nanopore	ecoli	34	Escherichia	4816129	50.862300407651
311	RH10|T3-C15_2	RHB31-C15_2	1	93611	50.5581608998942	IncFIA,IncFIB	000107__CP014778_00094,000093__KX023259_00112	MOBP	NC_011416_00039	-	-	-	-	Mobilizable	KX518744	0.0843302	699	RH10|T3-C15	RHB31-C15	Escherichia coli	3	Animal	Cattle	Faeces	RH10	Nanopore	ecoli	-	Escherichia	4679472	50.8999733303245
312	RH10|T3-C18_2	RHB31-C18_2	1	105702	48.1627594558287	IncFIA,IncFIB,IncFII	000096__NC_019117_00097,000136__AP014877_00014,000121__CP024805	MOBF	NC_017627_00068	MPF_F	08-5333_00200,NC_008460_00107,NC_014615_00033,NC_010488_00021,NC_018966_00040,NC_017639_00100,NC_007675_00027,NC_013437_00116,NC_017639_00094,NC_019094_00090,NC_010409_00124,NC_022651_00077	-	-	Conjugative	CP009167	0.00853806	541	RH10|T3-C18	RHB31-C18	Escherichia coli	3	Animal	Cattle	Faeces	RH10	Nanopore	ecoli	3381	Escherichia	5069949	50.6885769462375
313	RH10|T3-C19_3	RHB31-C19_3	1	109291	48.3251136873119	IncFIA,IncFII	000136__AP014877_00014,000094__NZ_CP015070_00117,000121__CP024805	MOBF	NC_017627_00068	MPF_F	NC_022651_00077,NC_010409_00124,NC_019094_00090,NC_017639_00094,NC_013437_00116,NC_007675_00027,NC_017639_00100,NC_018966_00040,NC_010488_00021,NC_014615_00033,NC_008460_00107,08-5333_00200	-	-	Conjugative	CP010345	0.0177716	541	RH10|T3-C19	RHB31-C19	Escherichia coli	3	Animal	Cattle	Faeces	RH10	Nanopore	ecoli	10	Escherichia	4935620	50.715593988192
314	RH10|T3-C22_2	RHB31-C22_2	1	96746	50.8072685175615	IncFIA,IncFIB	000107__CP014778_00094,000093__KX023259_00112	-	-	-	-	-	-	Non-mobilizable	CP012567	0.0852783	770	RH10|T3-C22	RHB31-C22	Escherichia coli	3	Animal	Cattle	Faeces	RH10	Nanopore	ecoli	685	Escherichia	4713198	50.9108677377865
315	RH10|T3-C24_2	RHB31-C24_2	1	101099	48.3298548947072	IncFIA,IncFIB,IncFII	000096__NC_019117_00097,000136__AP014877_00014,000121__CP024805,000094__NZ_CP015070_00117	MOBF	NC_017627_00068	MPF_F	08-5333_00200,NC_008460_00107,NC_014615_00033,NC_010488_00021,NC_018966_00040,NC_017639_00100,NC_007675_00027,NC_013437_00116,NC_017639_00094,NC_019094_00090,NC_010409_00124,NC_022651_00077	-	-	Conjugative	CP009167	0.0107836	541	RH10|T3-C24	RHB31-C24	Escherichia coli	3	Animal	Cattle	Faeces	RH10	Nanopore	ecoli	164	Escherichia	NA	NA
316	RH13|T3-C05_2	RHB32-C05_2	1	147532	48.7833148062793	IncFIA,IncFIB,IncFII	000095__NZ_CP014273_00094,000136__AP014877_00014,000121__CP024805	MOBF	NC_017627_00068	MPF_F	08-5333_00200,NC_008460_00107,NC_014615_00033,NC_010488_00021,NC_018966_00040,NC_017639_00100,NC_007675_00027,NC_013437_00116,NC_017639_00094,NC_019094_00090,NC_010409_00124,NC_022651_00077	MOBF	CP015086	Conjugative	CP009167	0.0533217	541	RH13|T3-C05	RHB32-C05	Escherichia fergusonii	3	Animal	Sheep	Faeces	RH13	Nanopore	ecoli	-	Escherichia	4697820	49.9984248012908
317	RH13|T3-C06_3	RHB32-C06_3	1	143708	48.1225819021906	IncFIA,IncFIB,IncFII	000096__NC_019117_00097,000136__AP014877_00014,000121__CP024805	MOBP,MOBF	NC_011416_00039,NC_017627_00068	MPF_F	08-5333_00200,NC_008460_00107,NC_014615_00033,NC_010488_00021,NC_018966_00040,NC_017639_00100,NC_007675_00027,NC_013437_00116,NC_017639_00094,NC_019094_00090,NC_010409_00124,NC_022651_00077	-	-	Conjugative	CP010345	0.0501998	541	RH13|T3-C06	RHB32-C06	Escherichia coli	3	Animal	Sheep	Faeces	RH13	Nanopore	ecoli	3494	Escherichia	NA	NA
318	RH13|T3-C09_2	RHB32-C09_2	1	145940	47.9416198437714	IncFIA,IncFIB,IncFII	000096__NC_019117_00097,000136__AP014877_00014,000121__CP024805	MOBP,MOBF	NC_011416_00039,NC_017627_00068	MPF_F	08-5333_00200,NC_010719_00096,NC_014615_00033,NC_010488_00021,NC_018966_00040,NC_017639_00100,NC_007675_00027,NC_013437_00116,NC_017639_00094,NC_019094_00090,NC_010409_00124,NC_022651_00077	MOBF	KT950740	Conjugative	CP011496	0.0505746	542	RH13|T3-C09	RHB32-C09	Escherichia coli	3	Animal	Sheep	Faeces	RH13	Nanopore	ecoli	-	Escherichia	4619408	49.8770405212096
319	RH13|T3-C12_2	RHB32-C12_2	1	143708	48.1225819021906	IncFIA,IncFIB,IncFII	000096__NC_019117_00097,000136__AP014877_00014,000121__CP024805	MOBP,MOBF	NC_011416_00039,NC_017627_00068	MPF_F	08-5333_00200,NC_008460_00107,NC_014615_00033,NC_010488_00021,NC_018966_00040,NC_017639_00100,NC_007675_00027,NC_013437_00116,NC_017639_00094,NC_019094_00090,NC_010409_00124,NC_022651_00077	-	-	Conjugative	CP010345	0.0501998	541	RH13|T3-C12	RHB32-C12	Escherichia coli	3	Animal	Sheep	Faeces	RH13	Nanopore	ecoli	3494	Escherichia	NA	NA
320	RH13|T3-C15_2	RHB32-C15_2	1	145678	48.1857246804596	IncFIA,IncFIB,IncFII	000096__NC_019117_00097,000136__AP014877_00014,000121__CP024805	MOBP,MOBF	NC_011416_00039,NC_017627_00068	MPF_F	08-5333_00200,NC_008460_00107,NC_014615_00033,NC_010488_00021,NC_018966_00040,NC_017639_00100,NC_007675_00027,NC_013437_00116,NC_017639_00094,NC_019094_00090,NC_010409_00124,NC_022651_00077	-	-	Conjugative	CP010345	0.052117	541	RH13|T3-C15	RHB32-C15	Escherichia coli	3	Animal	Sheep	Faeces	RH13	Nanopore	ecoli	-	Escherichia	4999806	50.5946630729272
321	RH13|T3-C16_2	RHB32-C16_2	1	145940	47.9416198437714	IncFIA,IncFIB,IncFII	000096__NC_019117_00097,000136__AP014877_00014,000121__CP024805	MOBP,MOBF	NC_011416_00039,NC_017627_00068	MPF_F	08-5333_00200,NC_010719_00096,NC_014615_00033,NC_010488_00021,NC_018966_00040,NC_017639_00100,NC_007675_00027,NC_013437_00116,NC_017639_00094,NC_019094_00090,NC_010409_00124,NC_022651_00077	MOBF	KT950740	Conjugative	CP011496	0.0505746	542	RH13|T3-C16	RHB32-C16	Escherichia fergusonii	3	Animal	Sheep	Faeces	RH13	Nanopore	ecoli	-	Escherichia	4619411	49.8771380160804
322	RH13|T3-C18_2	RHB32-C18_2	1	143708	48.1225819021906	IncFIA,IncFIB,IncFII	000096__NC_019117_00097,000136__AP014877_00014,000121__CP024805	MOBP,MOBF	NC_011416_00039,NC_017627_00068	MPF_F	08-5333_00200,NC_008460_00107,NC_014615_00033,NC_010488_00021,NC_018966_00040,NC_017639_00100,NC_007675_00027,NC_013437_00116,NC_017639_00094,NC_019094_00090,NC_010409_00124,NC_022651_00077	-	-	Conjugative	CP010345	0.0501998	541	RH13|T3-C18	RHB32-C18	Escherichia coli	3	Animal	Sheep	Faeces	RH13	Nanopore	ecoli	3494	Escherichia	4793967	50.8357900669738
323	RH13|T3-C19_2	RHB32-C19_2	1	102840	49.5458965383119	IncFIA,IncFIB,IncFII	000095__NZ_CP014273_00094,000136__AP014877_00014,000121__CP024805	MOBF	NC_017627_00068	MPF_F	08-5333_00200,NC_008460_00107,NC_014615_00033,NC_010488_00021,NC_018966_00040,NC_017639_00100,NC_007675_00027,NC_013437_00116,NC_017639_00094,NC_019094_00090,NC_010409_00124,NC_022651_00077	-	-	Conjugative	CP001162	0.022205	541	RH13|T3-C19	RHB32-C19	Escherichia coli	3	Animal	Sheep	Faeces	RH13	Nanopore	ecoli	2028	Escherichia	4892008	50.7255507349947
324	RH13|T3-C21_3	RHB32-C21_3	1	101651	49.5941997619305	IncFIA,IncFIB,IncFII	000096__NC_019117_00097,000136__AP014877_00014,000121__CP024805	MOBF	NC_017627_00068	MPF_F	08-5333_00200,NC_010719_00096,NC_014615_00033,NC_010488_00021,NC_018966_00040,NC_017639_00100,NC_007675_00027,NC_013437_00116,NC_017639_00094,NC_019094_00090,NC_010409_00124,NC_022651_00077	-	-	Conjugative	CP001162	0.0305785	541	RH13|T3-C21	RHB32-C21	Escherichia coli	3	Animal	Sheep	Faeces	RH13	Nanopore	ecoli	2028	Escherichia	NA	NA
325	RH13|T3-C22_2	RHB32-C22_2	1	147240	48.0093724531377	IncFIA,IncFIB,IncFII	000101__NZ_CP012345_00042,000136__AP014877_00014,000121__CP024805,000094__NZ_CP015070_00117	MOBP,MOBF	NC_011416_00039,NC_017627_00068	MPF_F	08-5333_00200,NC_008460_00107,NC_014615_00033,NC_010488_00021,NC_018966_00040,NC_017639_00100,NC_007675_00027,NC_013437_00116,NC_017630_00031,NC_019094_00090,NC_010409_00124,NC_022651_00077	MOBF	NZ_CP012164	Conjugative	CP011496	0.0478612	542	RH13|T3-C22	RHB32-C22	Escherichia coli	3	Animal	Sheep	Faeces	RH13	Nanopore	ecoli	-	Escherichia	4583330	49.8719271795834
326	RH14|T3-C04_2	RHB33-C04_2	1	160081	48.6410004935002	IncFIA,IncFII	000136__AP014877_00014,000121__CP024805	MOBF	NC_017627_00068	MPF_F	NC_022651_00077,NC_010409_00124,NC_019094_00090,NC_017639_00094,NC_013437_00116,NC_007675_00027,NC_017639_00100,NC_018966_00040,NC_010488_00021,NC_014615_00033,NC_008460_00107,08-5333_00200	MOBF	CP015086	Conjugative	CP009167	0.0552118	541	RH14|T3-C04	RHB33-C04	Escherichia fergusonii	3	Animal	Sheep	Faeces	RH14	Nanopore	ecoli	-	Escherichia	4729689	49.9747869257366
327	RH14|T3-C07_2	RHB33-C07_2	1	160081	48.641625177254	IncFIA,IncFII	000136__AP014877_00014,000121__CP024805	MOBF	NC_017627_00068	MPF_F	NC_022651_00077,NC_010409_00124,NC_019094_00090,NC_017639_00094,NC_013437_00116,NC_007675_00027,NC_017639_00100,NC_018966_00040,NC_010488_00021,NC_014615_00033,NC_008460_00107,08-5333_00200	MOBF	CP015086	Conjugative	CP009167	0.0552118	541	RH14|T3-C07	RHB33-C07	Escherichia fergusonii	3	Animal	Sheep	Faeces	RH14	Nanopore	ecoli	-	Escherichia	4729644	49.9745435385835
328	RH14|T3-C08_2	RHB33-C08_2	1	174003	51.2922190996707	IncFIA,IncFII	000136__AP014877_00014,000121__CP024805	MOBF,MOBF	NC_017627_00068,NC_011413_00081	MPF_F	NC_022651_00077,NC_010409_00124,NC_019094_00090,NC_017630_00031,NC_013437_00116,NC_007675_00027,NC_017639_00100,NC_018966_00040,NC_010488_00021,NC_014615_00033,NC_008460_00107,08-5333_00200,NC_011413_00056,NC_011413_00058,NC_011413_00060,NC_011413_00063,NC_011413_00064,NC_011413_00068,NC_011413_00069,NC_011413_00074,NC_011413_00075,NC_011413_00080	-	-	Conjugative	KU254579	0.057671	529	RH14|T3-C08	RHB33-C08	Escherichia coli	3	Animal	Sheep	Faeces	RH14	Nanopore	ecoli	5766	Escherichia	4898357	50.8901862399984
329	RH14|T3-C08_3	RHB33-C08_3	1	109624	43.9055316354083	IncFIA,IncFIB,IncFII	000095__NZ_CP014273_00094,000121__CP024805,000136__AP014877_00014	-	-	-	-	-	-	Non-mobilizable	CP010120	0.0877506	525	RH14|T3-C08	RHB33-C08	Escherichia coli	3	Animal	Sheep	Faeces	RH14	Nanopore	ecoli	5766	Escherichia	4898357	50.8901862399984
330	RH14|T3-C09_2	RHB33-C09_2	1	174003	51.2922190996707	IncFIA,IncFII	000136__AP014877_00014,000121__CP024805	MOBF,MOBF	NC_017627_00068,NC_011413_00081	MPF_F	NC_022651_00077,NC_010409_00124,NC_019094_00090,NC_017630_00031,NC_013437_00116,NC_007675_00027,NC_017639_00100,NC_018966_00040,NC_010488_00021,NC_014615_00033,NC_008460_00107,08-5333_00200,NC_011413_00056,NC_011413_00058,NC_011413_00060,NC_011413_00063,NC_011413_00064,NC_011413_00068,NC_011413_00069,NC_011413_00074,NC_011413_00075,NC_011413_00080	-	-	Conjugative	KU254579	0.057671	529	RH14|T3-C09	RHB33-C09	Escherichia coli	3	Animal	Sheep	Faeces	RH14	Nanopore	ecoli	5766	Escherichia	4898357	50.8902883150412
331	RH14|T3-C09_3	RHB33-C09_3	1	109624	43.9055316354083	IncFIA,IncFIB,IncFII	000095__NZ_CP014273_00094,000121__CP024805,000136__AP014877_00014	-	-	-	-	-	-	Non-mobilizable	CP010120	0.0877506	525	RH14|T3-C09	RHB33-C09	Escherichia coli	3	Animal	Sheep	Faeces	RH14	Nanopore	ecoli	5766	Escherichia	4898357	50.8902883150412
332	RH14|T3-C11_2	RHB33-C11_2	1	105591	49.4180375221373	IncFIA,IncFIB,IncFII	000096__NC_019117_00097,000136__AP014877_00014,000121__CP024805	MOBF	NC_017627_00068	MPF_F	08-5333_00200,NC_008460_00107,NC_014615_00033,NC_010488_00021,NC_018966_00040,NC_017639_00100,NC_007675_00027,NC_013437_00116,NC_017639_00094,NC_019094_00090,NC_010409_00124,NC_022651_00077	MOBF	FN868248	Conjugative	CP001162	0.0233762	541	RH14|T3-C11	RHB33-C11	Escherichia coli	3	Animal	Sheep	Faeces	RH14	Nanopore	ecoli	124	Escherichia	5227024	50.8088924022541
333	RH14|T3-C12_2	RHB33-C12_2	1	115217	49.9778678493625	IncFIA,IncFII	000136__AP014877_00014,000094__NZ_CP015070_00117,000121__CP024805	MOBF	NC_011413_00081	MPF_F	NC_011413_00056,NC_011413_00058,NC_011413_00060,NC_011413_00063,NC_011413_00064,NC_011413_00068,NC_011413_00069,NC_011413_00074,NC_011413_00075,NC_011413_00080	-	-	Conjugative	AP009242	0.0702918	1012	RH14|T3-C12	RHB33-C12	Escherichia coli	3	Animal	Sheep	Faeces	RH14	Nanopore	ecoli	10	Escherichia	5026852	50.6375560688877
334	RH14|T3-C14_2	RHB33-C14_2	1	146456	51.3171191347572	IncFIA,IncFIB,IncFII,IncQ1	000095__NZ_CP014273_00094,000195__NC_013728_00014,000136__AP014877_00014,000121__CP024805	MOBP,MOBF	NC_011416_00039,NC_017627_00068	MPF_F	08-5333_00200,NC_010719_00096,NC_014615_00033,NC_010488_00021,NC_018966_00040,NC_017639_00100,NC_007675_00027,NC_013437_00116,NC_017639_00094,NC_019094_00090,NC_010409_00124,NC_022651_00077	MOBF	CP016042	Conjugative	KP398867	0.000385581	973	RH14|T3-C14	RHB33-C14	Escherichia coli	3	Animal	Sheep	Faeces	RH14	Nanopore	ecoli	428	Escherichia	4954638	50.3549805253179
335	RH14|T3-C16_3	RHB33-C16_3	1	49599	48.7146918284643	IncFIA,IncFIB,IncFII	000101__NZ_CP012345_00042,000136__AP014877_00014,000121__CP024805,000093__KX023259_00112	MOBF	NC_011980_00044	MPF_F	NC_019094_00090,NC_010409_00124	-	-	Conjugative	CP001162	0.0726524	541	RH14|T3-C16	RHB33-C16	Escherichia coli	3	Animal	Sheep	Faeces	RH14	Nanopore	ecoli	446	Escherichia	NA	NA
336	RH14|T3-C17_2	RHB33-C17_2	1	102988	49.5018837146075	IncFIA,IncFIB,IncFII	000095__NZ_CP014273_00094,000136__AP014877_00014,000121__CP024805	MOBF	NC_017627_00068	MPF_F	08-5333_00200,NC_008460_00107,NC_014615_00033,NC_010488_00021,NC_018966_00040,NC_017639_00100,NC_007675_00027,NC_013437_00116,NC_017639_00094,NC_019094_00090,NC_010409_00124,NC_022651_00077	-	-	Conjugative	CP001162	0.0245258	541	RH14|T3-C17	RHB33-C17	Escherichia coli	3	Animal	Sheep	Faeces	RH14	Nanopore	ecoli	2175	Escherichia	5030467	50.8582403979591
337	RH14|T3-C23_2	RHB33-C23_2	1	83868	50.0357704964945	IncFIB,IncFII,IncI1	000095__NZ_CP014273_00094,000144__CP015838_00058,000121__CP024805	MOBF	NC_017627_00068	MPF_F	08-5333_00200,NC_010719_00096,NC_014615_00033,NC_010488_00021,NC_018966_00040,NC_017639_00100,NC_007675_00027,NC_013437_00116,NC_017639_00094,NC_019094_00090,NC_010409_00124,NC_022651_00077	-	-	Conjugative	MF370216	0.0350415	542	RH14|T3-C23	RHB33-C23	Escherichia coli	3	Animal	Sheep	Faeces	RH14	Nanopore	ecoli	2521	Escherichia	4732703	50.8512365977751
338	RH03|T3-C04_2	RHB34-C04_2	1	73399	50.5211242659982	IncFIB	000095__NZ_CP014273_00094	-	-	MPF_F	NC_010719_00096,NC_014615_00033,NC_010488_00021,NC_018966_00040,NC_017639_00100,NC_007675_00027,NC_013437_00116,NC_017639_00094,NC_019094_00090,NC_010409_00124,NC_022651_00077	-	-	Non-mobilizable	CP013026	0.0451943	529	RH03|T3-C04	RHB34-C04	Escherichia coli	3	Animal	Pig	Faeces	RH03	Nanopore	ecoli	4268	Escherichia	4848005	50.7373445365671
339	RH03|T3-C04_3	RHB34-C04_3	1	54517	51.6169268301631	IncFIA,IncFII	000136__AP014877_00014,000121__CP024805	MOBF	NC_017627_00068	MPF_Unknown	08-5333_00200	-	-	Conjugative	CP012928	0.0503867	529	RH03|T3-C04	RHB34-C04	Escherichia coli	3	Animal	Pig	Faeces	RH03	Nanopore	ecoli	4268	Escherichia	4848005	50.7373445365671
340	RH03|T3-C05_2	RHB34-C05_2	1	65344	52.2144343780607	IncFIA,IncFII	000136__AP014877_00014,000121__CP024805	MOBF	NC_017627_00068	MPF_F	NC_022651_00077,NC_010409_00124,NC_019094_00090,NC_017639_00094,NC_013437_00116,NC_007675_00027,NC_017639_00100,NC_019037_00027,NC_019094_00068,NC_014615_00033,NC_008460_00107,08-5333_00200	-	-	Conjugative	CP018107	0.0271635	528	RH03|T3-C05	RHB34-C05	Escherichia coli	3	Animal	Pig	Faeces	RH03	Nanopore	ecoli	1485	Escherichia	5064807	50.464371100419
341	RH03|T3-C18_2	RHB34-C18_2	1	97952	50.6686948709572	IncFIA,IncFII	000136__AP014877_00014,000121__CP024805	MOBP,MOBF	NC_011416_00039,NC_017627_00068	MPF_F	NC_022651_00077,NC_010409_00124,NC_019094_00090,NC_017639_00094,NC_013437_00116,NC_007675_00027,NC_017639_00100,NC_018966_00040,NC_010488_00021,NC_014615_00033,NC_008460_00107,08-5333_00200	MOBF	FN868248	Conjugative	CP012683	0.025894	540	RH03|T3-C18	RHB34-C18	Escherichia coli	3	Animal	Pig	Faeces	RH03	Nanopore	ecoli	746	Escherichia	4845942	50.7264222312194
342	RH06|T3-C09_2	RHB35-C09_2	1	168860	46.077223735639	IncFIA,IncFIB,IncFII	000095__NZ_CP014273_00094,000136__AP014877_00014,000121__CP024805	MOBP,MOBF	NC_011416_00039,NC_017627_00068	MPF_F	08-5333_00200,NC_010719_00096,NC_010719_00097	-	-	Conjugative	CP012500	0.0157789	1364	RH06|T3-C09	RHB35-C09	Escherichia coli	3	Animal	Cattle	Faeces	RH06	Nanopore	ecoli	730	Escherichia	5094411	50.6343324085944
343	RH06|T3-C09_3	RHB35-C09_3	1	92401	49.5503295418881	IncFII,IncI1	000145__HE610900_00001,000121__CP024805	MOBF	NC_017627_00068	MPF_F	NC_022651_00077,NC_010409_00124,NC_019094_00090,NC_017639_00094,NC_013437_00116,NC_007675_00027,NC_017054_00096,NC_019037_00027,NC_019094_00068,NC_010719_00097,NC_010719_00096,08-5333_00200	MOBF	NZ_CP011049	Conjugative	CP012500	0.0581372	1364	RH06|T3-C09	RHB35-C09	Escherichia coli	3	Animal	Cattle	Faeces	RH06	Nanopore	ecoli	730	Escherichia	5094411	50.6343324085944
344	RH06|T3-C13_2	RHB35-C13_2	1	89539	49.3472118294821	IncFIA,IncFIB,IncFII	000095__NZ_CP014273_00094,000136__AP014877_00014,000121__CP024805	MOBF	NC_017627_00068	MPF_F	08-5333_00200,NC_010719_00096,NC_014615_00033,NC_010488_00021,NC_018966_00040,NC_017639_00100,NC_007675_00027,NC_013437_00116,NC_017639_00094,NC_019094_00090,NC_010409_00124,NC_022651_00077	-	-	Conjugative	CP001162	0.0343598	541	RH06|T3-C13	RHB35-C13	Escherichia coli	3	Animal	Cattle	Faeces	RH06	Nanopore	ecoli	-	Escherichia	NA	NA
345	RH06|T3-C14_2	RHB35-C14_2	1	133928	50.7548832208351	IncFIA,IncFIB,IncFII	000136__AP014877_00014,000096__NC_019117_00097,000121__CP024805	MOBF	NC_011413_00081	MPF_F	NC_011413_00056,NC_011413_00058,NC_011413_00060,NC_011413_00063,NC_011413_00064,NC_011413_00068,NC_011413_00069,NC_011413_00074,NC_011413_00075,NC_011413_00080	-	-	Conjugative	AP009242	0.0723061	1012	RH06|T3-C14	RHB35-C14	Escherichia coli	3	Animal	Cattle	Faeces	RH06	Nanopore	ecoli	154	Escherichia	4885384	50.5868115996614
346	RH06|T3-C17_2	RHB35-C17_2	1	91406	50.1651970330175	IncFII	000122__JQ418538	-	-	-	-	-	-	Non-mobilizable	CP019182	0.203604	520	RH06|T3-C17	RHB35-C17	Citrobacter amalonaticus	3	Animal	Cattle	Faeces	RH06	Nanopore	cfreundii	-	Citrobacter	4737278	53.4181232344819
347	RH06|T3-C23_2	RHB35-C23_2	1	81202	50.9494840028571	IncFIA,IncFII	000136__AP014877_00014,000121__CP024805	MOBF	NC_017627_00068	MPF_F	NC_022651_00077,NC_010409_00124,NC_019094_00090,NC_017639_00094,NC_013437_00116,NC_007675_00027,NC_017639_00100,NC_018966_00040,NC_010488_00021,NC_014615_00033,NC_010719_00096,08-5333_00200	-	-	Conjugative	CP021843	0.0237537	532	RH06|T3-C23	RHB35-C23	Escherichia coli	3	Animal	Cattle	Faeces	RH06	Nanopore	ecoli	10	Escherichia	4687211	50.8367342541226
348	RH06|T3-C24_2	RHB35-C24_2	1	89539	49.3472118294821	IncFIA,IncFIB,IncFII	000095__NZ_CP014273_00094,000136__AP014877_00014,000121__CP024805	MOBF	NC_017627_00068	MPF_F	08-5333_00200,NC_010719_00096,NC_014615_00033,NC_010488_00021,NC_018966_00040,NC_017639_00100,NC_007675_00027,NC_013437_00116,NC_017639_00094,NC_019094_00090,NC_010409_00124,NC_022651_00077	-	-	Conjugative	CP001162	0.0343598	541	RH06|T3-C24	RHB35-C24	Escherichia coli	3	Animal	Cattle	Faeces	RH06	Nanopore	ecoli	-	Escherichia	4938104	50.73586947541
349	RH07|T3-C04_2	RHB36-C04_2	1	105018	48.3269534746424	IncFIA,IncFIB,IncFII	000095__NZ_CP014273_00094,000136__AP014877_00014,000121__CP024805	MOBF	NC_017627_00068	MPF_F	08-5333_00200,NC_008460_00107,NC_014615_00033,NC_010488_00021,NC_018966_00040,NC_017639_00100,NC_007675_00027,NC_013437_00116,NC_017639_00094,NC_019094_00090,NC_010409_00124,NC_022651_00077	-	-	Conjugative	CP010345	0.00993767	541	RH07|T3-C04	RHB36-C04	Escherichia coli	3	Animal	Cattle	Faeces	RH07	Nanopore	ecoli	54	Escherichia	4878366	50.7869438250431
350	RH07|T3-C05_2	RHB36-C05_2	1	86321	49.4132366399833	IncFIB,IncFII,IncI1	000095__NZ_CP014273_00094,000144__CP015838_00058,000121__CP024805	MOBF	NC_017627_00068	MPF_F	08-5333_00200,NC_008460_00107,NC_014615_00033,NC_010488_00021,NC_018966_00040,NC_017639_00100,NC_007675_00027,NC_013437_00116,NC_017639_00094,NC_019094_00090,NC_010409_00124,NC_022651_00077	-	-	Conjugative	MF370216	0.0327227	542	RH07|T3-C05	RHB36-C05	Escherichia coli	3	Animal	Cattle	Faeces	RH07	Nanopore	ecoli	603	Escherichia	4891275	50.7916647499885
351	RH07|T3-C07_2	RHB36-C07_2	1	136933	51.8319177992157	IncFIA	000136__AP014877_00014	-	-	-	-	-	-	Non-mobilizable	JN796410	0.0790711	476	RH07|T3-C07	RHB36-C07	Escherichia coli	3	Animal	Cattle	Faeces	RH07	Nanopore	ecoli	394	Escherichia	5012032	50.5497570645997
352	RH07|T3-C07_3	RHB36-C07_3	1	100897	50.1987175039892	IncFIA,IncFII	000136__AP014877_00014,000121__CP024805	MOBF	NC_017627_00068	MPF_F	NC_022651_00077,NC_010409_00124,NC_019094_00090,NC_017639_00094,NC_013437_00116,NC_007675_00027,NC_017639_00100,NC_018966_00040,NC_010488_00021,NC_014615_00033,NC_008460_00107,08-5333_00200	MOBF	NZ_CP012164	Conjugative	CP012928	0.0422904	529	RH07|T3-C07	RHB36-C07	Escherichia coli	3	Animal	Cattle	Faeces	RH07	Nanopore	ecoli	394	Escherichia	5012032	50.5497570645997
353	RH07|T3-C10_2	RHB36-C10_2	1	102324	48.3923615183144	IncFIA,IncFIB,IncFII	000096__NC_019117_00097,000136__AP014877_00014,000121__CP024805,000094__NZ_CP015070_00117	MOBF	NC_017627_00068	MPF_F	08-5333_00200,NC_008460_00107,NC_014615_00033,NC_018966_00040,NC_017639_00100,NC_007675_00027,NC_013437_00116,NC_017639_00094,NC_019094_00090,NC_010409_00124,NC_022651_00077	-	-	Conjugative	CP009167	0.0108702	541	RH07|T3-C10	RHB36-C10	Escherichia coli	3	Animal	Cattle	Faeces	RH07	Nanopore	ecoli	2035	Escherichia	4810033	50.8187781663868
354	RH07|T3-C13_3	RHB36-C13_3	1	126374	48.5764476870242	IncFIA,IncFIB,IncFII	000096__NC_019117_00097,000136__AP014877_00014,000121__CP024805,000094__NZ_CP015070_00117	MOBF	NC_017627_00068	MPF_F	08-5333_00200,NC_008460_00107,NC_014615_00033,NC_010488_00021,NC_018966_00040,NC_017639_00100,NC_007675_00027,NC_013437_00116,NC_017639_00094,NC_019094_00090,NC_010409_00124,NC_022651_00077	MOBF	FN868248	Conjugative	AP001918	0.0177716	541	RH07|T3-C13	RHB36-C13	Escherichia coli	3	Animal	Cattle	Faeces	RH07	Nanopore	ecoli	164	Escherichia	4118180	50.8396184722377
355	RH07|T3-C16_3	RHB36-C16_3	1	90031	49.4707378569604	IncFIB,IncFII,IncI1	000095__NZ_CP014273_00094,000144__CP015838_00058,000121__CP024805	MOBF	NC_017627_00068	MPF_F	08-5333_00200,NC_008460_00107,NC_014615_00033,NC_010488_00021,NC_018966_00040,NC_017639_00100,NC_007675_00027,NC_013437_00116,NC_017639_00094,NC_019094_00090,NC_010409_00124,NC_022651_00077	-	-	Conjugative	MF370216	0.0396325	542	RH07|T3-C16	RHB36-C16	Escherichia coli	3	Animal	Cattle	Faeces	RH07	Nanopore	ecoli	155	Escherichia	4842908	50.8462683990693
356	RH07|T3-C20_2	RHB36-C20_2	1	156576	48.9040465971796	IncFIA,IncFIB,IncFII	000096__NC_019117_00097,000136__AP014877_00014,000121__CP024805,000094__NZ_CP015070_00117	MOBP,MOBF	NC_011416_00039,NC_017627_00068	MPF_F	08-5333_00200,NC_008460_00107,NC_014615_00033,NC_010488_00021,NC_018966_00040,NC_017639_00100,NC_007675_00027,NC_013437_00116,NC_017639_00094,NC_019094_00090,NC_010409_00124,NC_022651_00077	MOBF	NZ_CP012164	Conjugative	CP001162	0.0344723	541	RH07|T3-C20	RHB36-C20	Escherichia coli	3	Animal	Cattle	Faeces	RH07	Nanopore	ecoli	1300	Escherichia	5123101	50.5184848005144
357	RH07|T3-C21_12	RHB36-C21_12	1	87253	49.7656241046153	IncFIA,IncFIB,IncFII,IncI1	000095__NZ_CP014273_00094,000144__CP015838_00058,000121__CP024805,000094__NZ_CP015070_00117	MOBF	NC_017627_00068	MPF_F	08-5333_00200,NC_008460_00107,NC_014615_00033,NC_010488_00021,NC_018966_00040,NC_017639_00100,NC_007675_00027,NC_013437_00116,NC_017639_00094,NC_019094_00090,NC_010409_00124,NC_022651_00077	-	-	Conjugative	CP011496	0.0204789	542	RH07|T3-C21	RHB36-C21	Escherichia coli	3	Animal	Cattle	Faeces	RH07	Nanopore	ecoli	2313	Escherichia	NA	NA
358	RH15|T3-C15_2	RHB37-C15_2	1	141909	48.0230288424272	IncFIA,IncFIB,IncFII	000095__NZ_CP014273_00094,000136__AP014877_00014,000121__CP024805	MOBP,MOBF	NC_011416_00039,NC_017627_00068	MPF_F	08-5333_00200,NC_008460_00107,NC_014615_00033,NC_010488_00021,NC_018966_00040,NC_017639_00100,NC_007675_00027,NC_013437_00116,NC_017639_00094,NC_019094_00090,NC_010409_00124,NC_022651_00077	-	-	Conjugative	CP012928	0.056983	529	RH15|T3-C15	RHB37-C15	Escherichia coli	3	Animal	Sheep	Faeces	RH15	Nanopore	ecoli	2766	Escherichia	4800609	50.7943679645645
359	RH15|T3-C15_3	RHB37-C15_3	1	60674	51.7734120051422	IncFIA,IncFII	000136__AP014877_00014,000121__CP024805	MOBF	NC_017627_00068	MPF_F	NC_022651_00077,NC_010409_00124,NC_019094_00090,NC_017639_00094,NC_013437_00116,NC_007675_00027,NC_017639_00100,NC_018966_00040,NC_010488_00021,NC_014615_00033,NC_010719_00096,08-5333_00200	MOBF	CP010020	Conjugative	CP017726	0.0189925	529	RH15|T3-C15	RHB37-C15	Escherichia coli	3	Animal	Sheep	Faeces	RH15	Nanopore	ecoli	2766	Escherichia	4800609	50.7943679645645
360	RH15|T3-C16_2	RHB37-C16_2	1	104255	49.3722123639154	IncFIA,IncFIB,IncFII	000096__NC_019117_00097,000136__AP014877_00014,000121__CP024805	MOBF	NC_017627_00068	MPF_F	08-5333_00200,NC_008460_00107,NC_014615_00033,NC_010488_00021,NC_018966_00040,NC_017639_00100,NC_007675_00027,NC_013437_00116,NC_017639_00094,NC_019094_00090,NC_010409_00124,NC_022651_00077	MOBF	FN868248	Conjugative	CP001162	0.0233014	541	RH15|T3-C16	RHB37-C16	Escherichia coli	3	Animal	Sheep	Faeces	RH15	Nanopore	ecoli	124	Escherichia	5076588	50.7624018336725
361	RH15|T3-C20_2	RHB37-C20_2	1	104255	49.3722123639154	IncFIA,IncFIB,IncFII	000096__NC_019117_00097,000136__AP014877_00014,000121__CP024805	MOBF	NC_017627_00068	MPF_F	08-5333_00200,NC_008460_00107,NC_014615_00033,NC_010488_00021,NC_018966_00040,NC_017639_00100,NC_007675_00027,NC_013437_00116,NC_017639_00094,NC_019094_00090,NC_010409_00124,NC_022651_00077	MOBF	FN868248	Conjugative	CP001162	0.0233014	541	RH15|T3-C20	RHB37-C20	Escherichia coli	3	Animal	Sheep	Faeces	RH15	Nanopore	ecoli	124	Escherichia	5076589	50.7628645927413
362	RH15|T3-C22_2	RHB37-C22_2	1	106811	50.1961408469165	IncFIA,IncFIB,IncFII	000095__NZ_CP014273_00094,000136__AP014877_00014,000121__CP024805,000094__NZ_CP015070_00117	MOBF	NC_017627_00068	MPF_F	08-5333_00200,NC_014615_00033,NC_010488_00021,NC_018966_00040,NC_017054_00096,NC_007675_00027,NC_013437_00116,NC_017639_00094,NC_019094_00090,NC_010409_00124,NC_022651_00077	MOBF	FN868248	Conjugative	CP001162	0.0215695	541	RH15|T3-C22	RHB37-C22	Escherichia coli	3	Animal	Sheep	Faeces	RH15	Nanopore	ecoli	58	Escherichia	5027884	50.8836918274169
363	RH04|T3-C06_2	RHB38-C06_2	1	140023	50.1353349092649	IncFIB,IncFII	000107__CP014778_00094,000127__CP009275	MOBF	NC_021231_00058	MPF_F	NC_021502_00150,NC_019155_00032,NC_019165_00034,NC_021654_00016,NC_019389_00080,NC_022609_00081,NC_014312_00128,NC_021502_00131,NC_021231_00085,NC_023332_00154,NC_014312_00118,NC_014312_00116	-	-	Conjugative	CP018340	0.0549966	1589	RH04|T3-C06	RHB38-C06	Klebsiella pneumoniae	3	Animal	Pig	Faeces	RH04	Nanopore	kpneumoniae	661	Klebsiella	5231429	57.5176304600521
364	RH04|T3-C07_2	RHB38-C07_2	1	106378	48.9960330143451	IncFIB	000103__CP010244_00032	-	-	-	-	-	-	Non-mobilizable	CP010244	0.0151342	87	RH04|T3-C07	RHB38-C07	Escherichia fergusonii	3	Animal	Pig	Faeces	RH04	Nanopore	ecoli	-	Escherichia	4730551	49.7671412907291
365	RH04|T3-C10_2	RHB38-C10_2	1	156713	49.6704166214673	IncFIA,IncFIB,IncFII	000096__NC_019117_00097,000136__AP014877_00014,000121__CP024805	MOBP,MOBF	NC_011416_00039,NC_011980_00044	MPF_F	08-5333_00200,NC_008460_00107,NC_014615_00033,NC_010488_00021,NC_018966_00040,NC_017639_00100,NC_007675_00027,NC_013437_00116,NC_017639_00094,NC_019094_00090,NC_010409_00124,NC_022651_00077	MOBF	CP010192	Conjugative	CP019561	0.0494626	540	RH04|T3-C10	RHB38-C10	Escherichia coli	3	Animal	Pig	Faeces	RH04	Nanopore	ecoli	641	Escherichia	5051395	50.8785790855793
366	RH04|T3-C10_3	RHB38-C10_3	1	50591	46.4746694076021	IncFIA,IncFII,IncX1	000136__AP014877_00014,000215__KC853434_00019,000093__KX023259_00112,000121__CP024805	-	-	-	-	-	-	Non-mobilizable	CP005994	0.0751681	53	RH04|T3-C10	RHB38-C10	Escherichia coli	3	Animal	Pig	Faeces	RH04	Nanopore	ecoli	641	Escherichia	5051395	50.8785790855793
367	RH04|T3-C13_2	RHB38-C13_2	1	119408	49.1432734825137	IncFIA,IncFIB,IncFII	000096__NC_019117_00097,000121__CP024805,000136__AP014877_00014	-	-	MPF_F	NC_022651_00077,NC_010409_00124,NC_019094_00090,NC_017639_00094	MOBF	CP010020	Mobilizable	KY075650	0.0505746	644	RH04|T3-C13	RHB38-C13	Escherichia coli	3	Animal	Pig	Faeces	RH04	Nanopore	ecoli	118	Escherichia	5252206	50.6379033876432
368	RH04|T3-C13_4	RHB38-C13_4	1	92689	46.9397663153125	IncFIA,IncFII	000136__AP014877_00014,000094__NZ_CP015070_00117,000121__CP024805	-	-	MPF_F	NC_022651_00077,NC_010409_00124,NC_019094_00090,NC_017639_00094,NC_013437_00116,NC_007675_00027,NC_017639_00100,NC_018966_00040,NC_010488_00021,NC_014615_00033,NC_010719_00096	MOBF	FN868248	Mobilizable	MF370216	0.0465005	542	RH04|T3-C13	RHB38-C13	Escherichia coli	3	Animal	Pig	Faeces	RH04	Nanopore	ecoli	118	Escherichia	5252206	50.6379033876432
369	RH04|T3-C15_2	RHB38-C15_2	1	140512	49.5694317923024	IncFIA,IncFIB,IncFII	000096__NC_019117_00097,000121__CP024805,000136__AP014877_00014	MOBF	NC_017627_00068	MPF_F	NC_022651_00077,NC_010409_00124,NC_019094_00090,NC_017639_00094,NC_013437_00116,NC_007675_00027,NC_017639_00100,NC_018966_00040,NC_010488_00021,NC_014615_00033,NC_008460_00107,08-5333_00200	MOBF	CP010020	Conjugative	CP012928	0.050014	529	RH04|T3-C15	RHB38-C15	Escherichia coli	3	Animal	Pig	Faeces	RH04	Nanopore	ecoli	4247	Escherichia	5075521	50.5475595510293
370	RH04|T3-C17_3	RHB38-C17_3	1	83377	47.7301893807645	IncFIA,IncFIB,IncFII	000096__NC_019117_00097,000136__AP014877_00014,000121__CP024805	MOBP	NC_011416_00039	MPF_F	NC_014615_00033,NC_010488_00021,NC_018966_00040,NC_017639_00100,NC_007675_00027,NC_019094_00090,NC_010409_00124,NC_022651_00077	-	-	Conjugative	CP010345	0.0250005	541	RH04|T3-C17	RHB38-C17	Escherichia coli	3	Animal	Pig	Faeces	RH04	Nanopore	ecoli	641	Escherichia	NA	NA
371	RH04|T3-C19_2	RHB38-C19_2	1	123830	50.5903254461762	IncFIA,IncFII,IncI1	000145__HE610900_00001,000136__AP014877_00014,000121__CP024805	MOBF,MOBP	NC_017627_00068,NC_011416_00039	MPF_F	NC_019072_00073,NC_008460_00107,NC_010719_00097,NC_019094_00068,NC_018966_00040,NC_017639_00100,NC_007675_00027,NC_013437_00116,NC_017639_00094,NC_019094_00090,NC_010409_00124,NC_022651_00077	MOBF	CP010192	Conjugative	CP019910	0.0227107	546	RH04|T3-C19	RHB38-C19	Escherichia coli	3	Animal	Pig	Faeces	RH04	Nanopore	ecoli	953	Escherichia	NA	NA
372	RH04|T3-C19_4	RHB38-C19_4	1	50516	47.2325599809961	IncFIB	000096__NC_019117_00097	MOBP	NC_011416_00039	-	-	-	-	Mobilizable	CP011418	0.0926182	1564	RH04|T3-C19	RHB38-C19	Escherichia coli	3	Animal	Pig	Faeces	RH04	Nanopore	ecoli	953	Escherichia	NA	NA
373	RH04|T3-C21_2	RHB38-C21_2	1	87754	48.9687079791235	IncFIA,IncFIB,IncFII	000095__NZ_CP014273_00094,000136__AP014877_00014,000121__CP024805	MOBF	NC_017627_00068	MPF_F	08-5333_00200,NC_008460_00107,NC_014615_00033,NC_010488_00021,NC_018966_00040,NC_017639_00100,NC_007675_00027,NC_013437_00116,NC_017639_00094,NC_019094_00090,NC_010409_00124,NC_022651_00077	MOBF	DQ286390	Conjugative	AP001918	0.016782	541	RH04|T3-C21	RHB38-C21	Escherichia coli	3	Animal	Pig	Faeces	RH04	Nanopore	ecoli	3090	Escherichia	4881210	50.7338344385921
374	RH04|T3-C23_2	RHB38-C23_2	1	199443	48.4143339199671	IncFIA,IncFIB,IncFII,rep_cluster_1704	000101__NZ_CP012345_00042,001113__CP011430_00070,000136__AP014877_00014,000121__CP024805,000093__KX023259_00112	MOBP	NC_011416_00039	-	-	-	-	Mobilizable	CP011430	0.0523149	1140	RH04|T3-C23	RHB38-C23	Escherichia coli	3	Animal	Pig	Faeces	RH04	Nanopore	ecoli	3631	Escherichia	4798964	50.9228866897105
375	RH04|T3-C23_4	RHB38-C23_4	1	88719	51.6056312627509	IncFIA,IncFII	000136__AP014877_00014,000121__CP024805	MOBF	NC_017627_00068	MPF_F	NC_022651_00077,NC_010409_00124,NC_019094_00090,NC_017639_00094,NC_013437_00116,NC_007675_00027,NC_017639_00100,NC_019037_00027,NC_019094_00068,NC_014615_00033,NC_010719_00096,08-5333_00200	MOBF	NZ_CP012164	Conjugative	NC_013362	0.0353885	528	RH04|T3-C23	RHB38-C23	Escherichia coli	3	Animal	Pig	Faeces	RH04	Nanopore	ecoli	3631	Escherichia	4798964	50.9228866897105
376	RH04|T3-C24_2	RHB38-C24_2	1	123830	50.591940563676	IncFIA,IncFII,IncI1	000145__HE610900_00001,000136__AP014877_00014,000121__CP024805	MOBF,MOBP	NC_017627_00068,NC_011416_00039	MPF_F	NC_019072_00073,NC_008460_00107,NC_010719_00097,NC_019094_00068,NC_018966_00040,NC_017639_00100,NC_007675_00027,NC_013437_00116,NC_017639_00094,NC_019094_00090,NC_010409_00124,NC_022651_00077	MOBF	CP010192	Conjugative	CP019910	0.0227107	546	RH04|T3-C24	RHB38-C24	Escherichia coli	3	Animal	Pig	Faeces	RH04	Nanopore	ecoli	953	Escherichia	5354666	50.687811340614
377	RH04|T3-C24_4	RHB38-C24_4	1	50516	47.2325599809961	IncFIB	000096__NC_019117_00097	MOBP	NC_011416_00039	-	-	-	-	Mobilizable	CP011418	0.0926182	1564	RH04|T3-C24	RHB38-C24	Escherichia coli	3	Animal	Pig	Faeces	RH04	Nanopore	ecoli	953	Escherichia	5354666	50.687811340614
378	RH09|T3-C10_3	RHB39-C10_3	1	217189	52.5450183941176	IncFIB,IncFII	000107__CP014778_00094,000127__CP009275	MOBP,MOBF	NC_021576_00050,NC_021231_00058	MPF_F	NC_021502_00150,NC_019155_00032,NC_019165_00034,NC_021654_00016,NC_019389_00080,NC_022609_00081,NC_014312_00128,NC_021502_00131,NC_019389_00068,NC_023332_00154,NC_014312_00118,NC_014312_00116	-	-	Conjugative	CP020903	0.052714	770	RH09|T3-C10	RHB39-C10	Klebsiella pneumoniae	3	Animal	Cattle	Faeces	RH09	Nanopore	kpneumoniae	161	Klebsiella	5149748	57.5877499248507
379	RH09|T3-C17_2	RHB39-C17_2	1	129449	47.7747993418257	IncFIA,IncFIB,IncFII	000096__NC_019117_00097,000136__AP014877_00014,000121__CP024805,000094__NZ_CP015070_00117	MOBF	NC_017627_00068	MPF_F	08-5333_00200,NC_008460_00107,NC_014615_00033,NC_010488_00021,NC_018966_00040,NC_017639_00100,NC_007675_00027,NC_013437_00116,NC_017639_00094,NC_019094_00090,NC_010409_00124,NC_022651_00077	MOBF	DQ286390	Conjugative	CP009167	0.0200167	541	RH09|T3-C17	RHB39-C17	Escherichia coli	3	Animal	Cattle	Faeces	RH09	Nanopore	ecoli	1508	Escherichia	4973716	50.4276681660151
380	RH09|T3-C20_2	RHB39-C20_2	1	129449	47.7747993418257	IncFIA,IncFIB,IncFII	000096__NC_019117_00097,000136__AP014877_00014,000121__CP024805,000094__NZ_CP015070_00117	MOBF	NC_017627_00068	MPF_F	08-5333_00200,NC_008460_00107,NC_014615_00033,NC_010488_00021,NC_018966_00040,NC_017639_00100,NC_007675_00027,NC_013437_00116,NC_017639_00094,NC_019094_00090,NC_010409_00124,NC_022651_00077	MOBF	DQ286390	Conjugative	CP009167	0.0200167	541	RH09|T3-C20	RHB39-C20	Escherichia coli	3	Animal	Cattle	Faeces	RH09	Nanopore	ecoli	1508	Escherichia	4973716	50.4277485887815
381	RH09|T3-C21_2	RHB39-C21_2	1	129449	47.7740268368238	IncFIA,IncFIB,IncFII	000096__NC_019117_00097,000136__AP014877_00014,000121__CP024805,000094__NZ_CP015070_00117	MOBF	NC_017627_00068	MPF_F	08-5333_00200,NC_008460_00107,NC_014615_00033,NC_010488_00021,NC_018966_00040,NC_017639_00100,NC_007675_00027,NC_013437_00116,NC_017639_00094,NC_019094_00090,NC_010409_00124,NC_022651_00077	MOBF	DQ286390	Conjugative	CP009167	0.0200167	541	RH09|T3-C21	RHB39-C21	Escherichia coli	3	Animal	Cattle	Faeces	RH09	Nanopore	ecoli	1508	Escherichia	4973716	50.4277888001647
382	RH09|T3-C23_2	RHB39-C23_2	1	77977	49.2786334431948	IncFIA,IncFIB,IncFII	000101__NZ_CP012345_00042,000136__AP014877_00014,000121__CP024805,000093__KX023259_00112	MOBF	NC_017627_00068	MPF_F	08-5333_00200,NC_008460_00107,NC_014615_00033,NC_010488_00021,NC_018966_00040,NC_017639_00100,NC_007675_00027,NC_013437_00116,NC_017639_00094,NC_019094_00090,NC_010409_00124,NC_022651_00077	-	-	Conjugative	CP009167	0.0408631	541	RH09|T3-C23	RHB39-C23	Escherichia coli	3	Animal	Cattle	Faeces	RH09	Nanopore	ecoli	1079	Escherichia	4823091	50.9223649315346
383	RH09|T3-C24_2	RHB39-C24_2	1	227199	50.7687093693194	IncFIB,IncH,rep_cluster_1150	000107__CP014778_00094,000137__CP017986_00041,000430__CP020850	-	-	-	-	-	-	Non-mobilizable	CP015026	0.0565317	1526	RH09|T3-C24	RHB39-C24	Klebsiella pneumoniae	3	Animal	Cattle	Faeces	RH09	Nanopore	kpneumoniae	2426	Klebsiella	5183566	57.5472174946745
384	RH09|T3-C24_3	RHB39-C24_3	1	86316	53.3423698966588	IncFII,rep_cluster_1418	000759__NC_013950_00034,000129__CP018340	MOBF	NC_021231_00058	MPF_F	NC_014312_00116,NC_014312_00118,NC_023332_00154,NC_019389_00068,NC_021502_00131,NC_014312_00128,NC_022609_00081,NC_019389_00080,NC_021654_00016,NC_019165_00034,NC_014312_00141,NC_021502_00150	-	-	Conjugative	FJ876826	0.0272504	1589	RH09|T3-C24	RHB39-C24	Klebsiella pneumoniae	3	Animal	Cattle	Faeces	RH09	Nanopore	kpneumoniae	2426	Klebsiella	5183566	57.5472174946745
385	RH08|T3-C03_2	RHB40-C03_2	1	102805	48.2904527989884	IncFIA,IncFIB,IncFII	000095__NZ_CP014273_00094,000121__CP024805,000136__AP014877_00014	MOBF,MOBP	NC_017627_00068,NC_011416_00039	MPF_F	NC_022651_00077,NZ_CM001154_00091,NC_014615_00033,NC_008460_00107,08-5333_00200	MOBF	NZ_CP012164	Conjugative	CP001162	0.0391011	541	RH08|T3-C03	RHB40-C03	Escherichia coli	3	Animal	Cattle	Faeces	RH08	Nanopore	ecoli	154	Escherichia	4927124	50.72620457695
386	RH08|T3-C05_2	RHB40-C05_2	1	89908	49.3482226275749	IncFIA,IncFIB,IncFII	000095__NZ_CP014273_00094,000136__AP014877_00014,000121__CP024805	MOBF	NC_017627_00068	MPF_F	08-5333_00200,NC_010719_00096,NC_014615_00033,NC_010488_00021,NC_018966_00040,NC_017639_00100,NC_007675_00027,NC_013437_00116,NC_017639_00094,NC_019094_00090,NC_010409_00124,NC_022651_00077	-	-	Conjugative	CP001162	0.0343598	541	RH08|T3-C05	RHB40-C05	Escherichia coli	3	Animal	Cattle	Faeces	RH08	Nanopore	ecoli	-	Escherichia	4877224	50.8257361154624
387	RH08|T3-C06_2	RHB40-C06_2	1	89908	49.3482226275749	IncFIA,IncFIB,IncFII	000095__NZ_CP014273_00094,000136__AP014877_00014,000121__CP024805	MOBF	NC_017627_00068	MPF_F	08-5333_00200,NC_010719_00096,NC_014615_00033,NC_010488_00021,NC_018966_00040,NC_017639_00100,NC_007675_00027,NC_013437_00116,NC_017639_00094,NC_019094_00090,NC_010409_00124,NC_022651_00077	-	-	Conjugative	CP001162	0.0343598	541	RH08|T3-C06	RHB40-C06	Escherichia coli	3	Animal	Cattle	Faeces	RH08	Nanopore	ecoli	-	Escherichia	4877231	50.8260527336105
388	RH08|T3-C07_2	RHB40-C07_2	1	89908	49.3482226275749	IncFIA,IncFIB,IncFII	000095__NZ_CP014273_00094,000136__AP014877_00014,000121__CP024805	MOBF	NC_017627_00068	MPF_F	08-5333_00200,NC_010719_00096,NC_014615_00033,NC_010488_00021,NC_018966_00040,NC_017639_00100,NC_007675_00027,NC_013437_00116,NC_017639_00094,NC_019094_00090,NC_010409_00124,NC_022651_00077	-	-	Conjugative	CP001162	0.0343598	541	RH08|T3-C07	RHB40-C07	Escherichia coli	3	Animal	Cattle	Faeces	RH08	Nanopore	ecoli	-	Escherichia	4877229	50.8257250172178
389	RH08|T3-C11_2	RHB40-C11_2	1	89908	49.3482226275749	IncFIA,IncFIB,IncFII	000095__NZ_CP014273_00094,000136__AP014877_00014,000121__CP024805	MOBF	NC_017627_00068	MPF_F	08-5333_00200,NC_010719_00096,NC_014615_00033,NC_010488_00021,NC_018966_00040,NC_017639_00100,NC_007675_00027,NC_013437_00116,NC_017639_00094,NC_019094_00090,NC_010409_00124,NC_022651_00077	-	-	Conjugative	CP001162	0.0343598	541	RH08|T3-C11	RHB40-C11	Escherichia coli	3	Animal	Cattle	Faeces	RH08	Nanopore	ecoli	-	Escherichia	4877231	50.8258682026748
390	RH08|T3-C12_2	RHB40-C12_2	1	228935	47.1286609736388	IncFIA,IncFIB,IncFII	000095__NZ_CP014273_00094,000136__AP014877_00014,000121__CP024805	MOBF	NC_017627_00068	MPF_F	08-5333_00200,NC_008460_00107,NC_019094_00068,NC_019037_00027,NC_017054_00096,NC_007675_00027,NC_013437_00116,NC_017639_00094,NC_019094_00090,NC_010409_00124,NC_022651_00077	-	-	Conjugative	CP012500	0.017359	1364	RH08|T3-C12	RHB40-C12	Escherichia coli	3	Animal	Cattle	Faeces	RH08	Nanopore	ecoli	10	Escherichia	NA	NA
391	RH08|T3-C16_2	RHB40-C16_2	1	89908	49.3482226275749	IncFIA,IncFIB,IncFII	000095__NZ_CP014273_00094,000136__AP014877_00014,000121__CP024805	MOBF	NC_017627_00068	MPF_F	08-5333_00200,NC_010719_00096,NC_014615_00033,NC_010488_00021,NC_018966_00040,NC_017639_00100,NC_007675_00027,NC_013437_00116,NC_017639_00094,NC_019094_00090,NC_010409_00124,NC_022651_00077	-	-	Conjugative	CP001162	0.0343598	541	RH08|T3-C16	RHB40-C16	Escherichia coli	3	Animal	Cattle	Faeces	RH08	Nanopore	ecoli	-	Escherichia	4877231	50.8260732370478
392	RH08|T3-C21_2	RHB40-C21_2	1	89908	49.3482226275749	IncFIA,IncFIB,IncFII	000095__NZ_CP014273_00094,000136__AP014877_00014,000121__CP024805	MOBF	NC_017627_00068	MPF_F	08-5333_00200,NC_010719_00096,NC_014615_00033,NC_010488_00021,NC_018966_00040,NC_017639_00100,NC_007675_00027,NC_013437_00116,NC_017639_00094,NC_019094_00090,NC_010409_00124,NC_022651_00077	-	-	Conjugative	CP001162	0.0343598	541	RH08|T3-C21	RHB40-C21	Escherichia coli	3	Animal	Cattle	Faeces	RH08	Nanopore	ecoli	-	Escherichia	4877231	50.8257656854883
393	RH01|T3-C03_2	RHB41-C03_2	1	50161	51.3247343553757	IncFIA,IncFIB,rep_cluster_1760	000107__CP014778_00094,001178__CP006640_00046,000093__KX023259_00112	-	-	-	-	-	-	Non-mobilizable	CP018462	0.064825	1547	RH01|T3-C03	RHB41-C03	Escherichia coli	3	Animal	Pig	Faeces	RH01	Nanopore	ecoli	-	Escherichia	4480851	50.949629880574
394	RH01|T3-C05_2	RHB41-C05_2	1	50161	51.3247343553757	IncFIA,IncFIB,rep_cluster_1760	000107__CP014778_00094,001178__CP006640_00046,000093__KX023259_00112	-	-	-	-	-	-	Non-mobilizable	CP018462	0.064825	1547	RH01|T3-C05	RHB41-C05	Escherichia coli	3	Animal	Pig	Faeces	RH01	Nanopore	ecoli	-	Escherichia	4482186	50.9500944405252
395	RH01|T3-C07_2	RHB41-C07_2	1	50161	51.3247343553757	IncFIA,IncFIB,rep_cluster_1760	000107__CP014778_00094,001178__CP006640_00046,000093__KX023259_00112	-	-	-	-	-	-	Non-mobilizable	CP018462	0.064825	1547	RH01|T3-C07	RHB41-C07	Escherichia coli	3	Animal	Pig	Faeces	RH01	Nanopore	ecoli	-	Escherichia	4480850	50.9495519823248
396	RH01|T3-C11_3	RHB41-C11_3	1	134620	50.2079928688159	IncFIA,IncFIB,IncFII	000096__NC_019117_00097,000136__AP014877_00014,000121__CP024805	MOBF	NC_017627_00068	MPF_F	08-5333_00200,NC_008460_00107,NC_014615_00033,NC_010488_00021,NC_018966_00040,NC_017639_00100,NC_007675_00027,NC_013437_00116,NC_017639_00094,NC_019094_00090,NC_010409_00124,NC_022651_00077	MOBF	NZ_CP012164	Conjugative	CP010345	0.0473443	541	RH01|T3-C11	RHB41-C11	Escherichia coli	3	Animal	Pig	Faeces	RH01	Nanopore	ecoli	10	Escherichia	4982597	50.7532316982489
397	RH01|T3-C14_2	RHB41-C14_2	1	94957	49.3897237697063	IncFIA,IncFIB,IncFII	000095__NZ_CP014273_00094,000136__AP014877_00014,000121__CP024805	MOBF	NC_017627_00068	MPF_F	08-5333_00200,NC_010719_00096,NC_014615_00033,NC_010488_00021,NC_018966_00040,NC_017639_00100,NC_007675_00027,NC_013437_00116,NC_017639_00094,NC_019094_00090,NC_010409_00124,NC_022651_00077	MOBF	DQ286390	Conjugative	KU254579	0.0385787	529	RH01|T3-C14	RHB41-C14	Escherichia coli	3	Animal	Pig	Faeces	RH01	Nanopore	ecoli	6438	Escherichia	4862435	50.5973858776518
398	RH01|T3-C14_4	RHB41-C14_4	1	89222	52.6327587366345	IncFIA,IncFII	000136__AP014877_00014,000121__CP024805	MOBF	NC_017627_00068	MPF_F	NC_022651_00077,NC_010409_00124,NC_019094_00090,NC_017639_00094,NC_013437_00116,NC_007675_00027,NC_017639_00100,NC_019037_00027,NC_010488_00021,NC_014615_00033,NC_008460_00107,08-5333_00200	MOBP	AP014804	Conjugative	KY749247	0.0349268	1548	RH01|T3-C14	RHB41-C14	Escherichia coli	3	Animal	Pig	Faeces	RH01	Nanopore	ecoli	6438	Escherichia	4862435	50.5973858776518
399	RH01|T3-C15_2	RHB41-C15_2	1	106982	48.9549643865323	IncFIB	000103__CP010244_00032	-	-	-	-	-	-	Non-mobilizable	CP010244	0.0151872	87	RH01|T3-C15	RHB41-C15	Escherichia fergusonii	3	Animal	Pig	Faeces	RH01	Nanopore	ecoli	-	Escherichia	4690654	49.8526005115705
400	RH01|T3-C20_2	RHB41-C20_2	1	106982	48.9549643865323	IncFIB	000103__CP010244_00032	-	-	-	-	-	-	Non-mobilizable	CP010244	0.0151872	87	RH01|T3-C20	RHB41-C20	Escherichia fergusonii	3	Animal	Pig	Faeces	RH01	Nanopore	ecoli	-	Escherichia	4690654	49.8526218305592
401	RH01|T3-C22_2	RHB41-C22_2	1	150657	49.4766257127117	IncFIA,IncFIB,IncFII	000095__NZ_CP014273_00094,000136__AP014877_00014,000121__CP024805,000094__NZ_CP015070_00117	MOBF	NC_017627_00068	MPF_F	08-5333_00200,NC_008460_00107,NC_014615_00033,NC_010488_00021,NC_018966_00040,NC_017639_00100,NC_007675_00027,NC_013437_00116,NC_017639_00094,NC_019094_00090,NC_010409_00124,NC_022651_00077	MOBF	FN868248	Conjugative	DQ381420	0.0233014	973	RH01|T3-C22	RHB41-C22	Escherichia coli	3	Animal	Pig	Faeces	RH01	Nanopore	ecoli	847	Escherichia	4787868	50.8035518105345
402	RH12|T3-C02_2	RHB42-C02_2	1	65869	50.5928433709332	IncFIA,IncFII	000136__AP014877_00014,000121__CP024805	MOBF	NC_017627_00068	MPF_F	NC_022651_00077,NC_010409_00124,NC_019094_00090,NC_017630_00031,NC_013437_00116,NC_007675_00027,NC_017639_00100,NC_018966_00040,NC_010488_00021,NC_014615_00033,NC_008460_00107,08-5333_00200	-	-	Conjugative	CP013026	0.0321972	529	RH12|T3-C02	RHB42-C02	Escherichia coli	3	Animal	Sheep	Faeces	RH12	Nanopore	ecoli	-	Escherichia	5043872	50.5084585810266
403	RH12|T3-C04_2	RHB42-C04_2	1	65095	50.7366157154927	IncFIA,IncFII	000136__AP014877_00014,000121__CP024805	MOBF	NC_017627_00068	MPF_F	NC_022651_00077,NC_010409_00124,NC_019094_00090,NC_017639_00094,NC_013437_00116,NC_007675_00027,NC_017639_00100,NC_018966_00040,NC_010488_00021,NC_014615_00033,NC_008460_00107,08-5333_00200	-	-	Conjugative	CP017726	0.0299949	529	RH12|T3-C04	RHB42-C04	Escherichia coli	3	Animal	Sheep	Faeces	RH12	Nanopore	ecoli	117	Escherichia	4854718	50.7468816932312
404	RH12|T3-C12_2	RHB42-C12_2	1	71042	43.6164522395203	IncFIA,IncFII	000136__AP014877_00014,000121__CP024805	MOBP	NC_011416_00039	-	-	-	-	Mobilizable	NC_013369	0.0335842	1557	RH12|T3-C12	RHB42-C12	Escherichia coli	3	Animal	Sheep	Faeces	RH12	Nanopore	ecoli	5592	Escherichia	NA	NA
405	RH12|T3-C16_2	RHB42-C16_2	1	109231	47.8829270079007	IncFIA,IncFIB,IncFII	000095__NZ_CP014273_00094,000136__AP014877_00014,000121__CP024805	MOBF	NC_017627_00068	MPF_F	08-5333_00200,NC_008460_00107,NC_014615_00033,NC_010488_00021,NC_018966_00040,NC_017639_00100,NC_007675_00027,NC_013437_00116,NC_017639_00094,NC_019094_00090,NC_010409_00124,NC_022651_00077	-	-	Conjugative	MF370216	0.0312752	542	RH12|T3-C16	RHB42-C16	Escherichia coli	3	Animal	Sheep	Faeces	RH12	Nanopore	ecoli	162	Escherichia	4729906	50.8064008037369
406	RH12|T3-C20_2	RHB42-C20_2	1	145329	48.1748309009214	IncFIA,IncFIB,IncFII	000095__NZ_CP014273_00094,000136__AP014877_00014,000121__CP024805	MOBP,MOBF	NC_011416_00039,NC_017627_00068	MPF_F	08-5333_00200,NC_008460_00107,NC_014615_00033,NC_010488_00021,NC_018966_00040,NC_017639_00100,NC_007675_00027,NC_013437_00116,NC_017639_00094,NC_019094_00090,NC_010409_00124,NC_022651_00077	-	-	Conjugative	CP010345	0.0517248	541	RH12|T3-C20	RHB42-C20	Escherichia coli	3	Animal	Sheep	Faeces	RH12	Nanopore	ecoli	2144	Escherichia	4916628	50.8430371384616
407	RH12|T3-C22_2	RHB42-C22_2	1	92192	49.9761367580701	IncFIA,IncFII	000136__AP014877_00014,000121__CP024805	MOBF	NC_017627_00068	MPF_F	NC_022651_00077,NC_010409_00124,NC_019094_00090,NC_017639_00094,NC_013437_00116,NC_007675_00027,NC_017639_00100,NC_018966_00040,NC_010488_00021,NC_014615_00033,NC_008460_00107,08-5333_00200	MOBF	NZ_CP011137	Conjugative	CP012928	0.0403101	529	RH12|T3-C22	RHB42-C22	Escherichia coli	3	Animal	Sheep	Faeces	RH12	Nanopore	ecoli	5966	Escherichia	4882757	50.8498170193602
408	WTP4|T1-00001_2	RHBSTW-00001_2	1	116760	52.7672147995889	IncFIB,IncFII	000097__NC_025166_00051,000124__KP125893_00142	MOBF	NC_021231_00058	MPF_F	NC_014312_00116,NC_014312_00118,NC_023332_00154,NC_019389_00068,NC_021502_00131,NC_014312_00128,NC_022609_00081,NC_019389_00080,NC_021654_00016,NC_019165_00034,NC_019155_00032,NC_021502_00150	-	-	Conjugative	CP014669	0.0204123	1577	WTP4|T1-00001	RHBSTW-00001	Klebsiella pneumoniae	1	WTP	WTP04	Influent	Influent	PacBio	kpneumoniae	643	Klebsiella	5248800	57.527320530407
409	WTP4|T1-00002_2	RHBSTW-00002_2	1	176631	52.8123602312165	IncFII	000113__CP022035,000122__JQ418538	MOBF	NC_021231_00058	MPF_F	NC_014312_00116,NC_014312_00118,NC_023332_00154,NC_021502_00131,NC_014312_00128,NC_022609_00081,NC_019389_00080,NC_019165_00034,NC_022609_00095,NC_021502_00150	-	-	Conjugative	CP021753	0.0674584	1233	WTP4|T1-00002	RHBSTW-00002	Enterobacter cloacae	1	WTP	WTP04	Influent	Influent	PacBio	ecloacae	-	Enterobacter	4485767	56.0630322529012
410	WTP4|T1-00002_3	RHBSTW-00002_3	1	108466	51.8844614902366	IncFIA,IncFIB	000107__CP014778_00094,000093__KX023259_00112	-	-	-	-	-	-	Non-mobilizable	CP011590	0.0623675	774	WTP4|T1-00002	RHBSTW-00002	Enterobacter cloacae	1	WTP	WTP04	Influent	Influent	PacBio	ecloacae	-	Enterobacter	4485767	56.0630322529012
411	WTP4|T1-00004_2	RHBSTW-00004_2	1	143134	50.5903558902846	IncFIA,IncFIB,IncFII	000095__NZ_CP014273_00094,000136__AP014877_00014,000121__CP024805	MOBP,MOBF	NC_011416_00039,NC_017627_00068	MPF_F	08-5333_00200,NC_010719_00096,NC_014615_00033,NC_010488_00021,NC_018966_00040,NC_017639_00100,NC_007675_00027,NC_013437_00116,NC_017639_00094,NC_019094_00090,NC_010409_00124,NC_022651_00077	MOBF	CP016042	Conjugative	KU664810	7.15897e-05	973	WTP4|T1-00004	RHBSTW-00004	Escherichia coli	1	WTP	WTP04	Influent	Influent	Nanopore	ecoli	131	Escherichia	5025981	50.6341349081901
412	WTP4|T1-00005_2	RHBSTW-00005_2	1	76431	51.2357551255381	IncFIA,IncFIB	000101__NZ_CP012345_00042,000094__NZ_CP015070_00117	-	-	-	-	MOBF	NZ_CM001473	Mobilizable	CP018969	0.0271635	1554	WTP4|T1-00005	RHBSTW-00005	Escherichia coli	1	WTP	WTP04	Influent	Influent	Nanopore	ecoli	131	Escherichia	NA	NA
413	WTP4|T1-00011_2	RHBSTW-00011_2	1	98209	51.7610402305288	IncFII	000110__NC_019126_00046,000122__JQ418538	MOBF	NC_019125_00139	MPF_F	NC_019342_00064,NZ_AGTD01000004_00091,NC_021871_00025,NZ_AGTD01000004_00094,NC_021871_00022,NC_021871_00021,NC_021871_00019,NC_021871_00018,NC_021871_00015,NC_019125_00135,NC_021817_00013	-	-	Conjugative	CP017992	0.015943	396	WTP4|T1-00011	RHBSTW-00011	Citrobacter freundii	1	WTP	WTP04	Influent	Influent	PacBio	cfreundii	-	Citrobacter	5384013	52.0113900170746
414	WTP4|T1-00012_2	RHBSTW-00012_2	1	141272	52.9404269777451	IncFII,IncR	000135__NC_014107_00001,000207__CP025517	-	-	MPF_F	NC_014107_00125,NC_014107_00126	-	-	Non-mobilizable	CP008907	0.015943	809	WTP4|T1-00012	RHBSTW-00012	Enterobacter cloacae	1	WTP	WTP04	Influent	Influent	PacBio	ecloacae	104	Enterobacter	4921849	54.8643406167073
415	WTP4|T1-00013_2	RHBSTW-00013_2	1	173875	53.5562904385334	IncFIB,IncFII	000111__NZ_CP011595_00114,000101__NZ_CP012345_00042,000123__CP000858	MOBF	NC_019125_00139	MPF_F	NC_006143_00077,NC_019342_00064,NZ_AGTD01000004_00091,NC_021871_00025,NZ_AGTD01000004_00094,NC_021871_00022,NC_021817_00023,NC_021817_00021,NC_021817_00020,NC_021871_00015,NC_019125_00135,NC_021817_00013	MOBP	NZ_CP016040	Conjugative	CP011610	0.0183132	748	WTP4|T1-00013	RHBSTW-00013	Citrobacter braakii	1	WTP	WTP04	Influent	Influent	Nanopore	cfreundii	-	Citrobacter	NA	NA
416	WTP4|T1-00013_4	RHBSTW-00013_4	1	121912	51.137705886213	IncFIB	000102__NC_003385_00128	-	-	-	-	-	-	Non-mobilizable	CP010386	0.0263945	86	WTP4|T1-00013	RHBSTW-00013	Citrobacter braakii	1	WTP	WTP04	Influent	Influent	Nanopore	cfreundii	-	Citrobacter	NA	NA
417	WTP4|T1-00014_2	RHBSTW-00014_2	1	143282	49.5554221744532	IncFIA,IncFII	000136__AP014877_00014,000121__CP024805	MOBF	NC_017627_00068	MPF_F	NC_022651_00077,NC_010409_00124,NC_019094_00090,NC_017639_00094,NC_013437_00116,NC_007675_00027,NC_017639_00100,NC_018966_00040,NC_010719_00097,NC_010719_00096,08-5333_00200	MOBP	NZ_CM001472	Conjugative	FN554767	0.0217795	547	WTP4|T1-00014	RHBSTW-00014	Escherichia coli	1	WTP	WTP04	Influent	Influent	PacBio	ecoli	200	Escherichia	5190770	50.7888617680999
418	WTP4|T1-00014_3	RHBSTW-00014_3	1	97730	52.0781745625704	IncFIA	000136__AP014877_00014	MOBP	NC_013728_00087	MPF_I	NC_011754_00087,NC_014843_00047,NC_007365_00035,NC_011754_00109,NC_014843_00041,NC_022371_00084,NC_012487_00131,NC_022992_00098,NC_014843_00033	MOBP	FR821780	Conjugative	CP015141	0.0144562	487	WTP4|T1-00014	RHBSTW-00014	Escherichia coli	1	WTP	WTP04	Influent	Influent	PacBio	ecoli	200	Escherichia	5190770	50.7888617680999
419	WTP4|T1-00016_2	RHBSTW-00016_2	1	169857	53.2206503117328	IncFIB,IncFII	000135__NC_014107_00001,000101__NZ_CP012345_00042	MOBF	NC_021501_00073	MPF_T	NC_021501_00074	-	-	Conjugative	JX424424	0.0719629	768	WTP4|T1-00016	RHBSTW-00016	Enterobacter cloacae	1	WTP	WTP04	Influent	Influent	Nanopore	ecloacae	145	Enterobacter	4794265	55.1071749267093
420	WTP4|T1-00019_3	RHBSTW-00019_3	1	104869	51.8751966739456	ColRNAI_rep_cluster_1291,IncFIA,IncFIB,IncFII	000096__NC_019117_00097,000001__EU090225_00001,000136__AP014877_00014,000121__CP024805,000094__NZ_CP015070_00117	-	-	-	-	-	-	Non-mobilizable	CP021871	0.00698112	1554	WTP4|T1-00019	RHBSTW-00019	Escherichia coli	1	WTP	WTP04	Influent	Influent	Nanopore	ecoli	131	Escherichia	NA	NA
421	WTP4|T1-00026_2	RHBSTW-00026_2	1	87020	50.6067570673408	IncFIA,IncFIB	000107__CP014778_00094,000093__KX023259_00112	MOBP	NC_011416_00039	-	-	-	-	Mobilizable	KX772391	0.0811785	1007	WTP4|T1-00026	RHBSTW-00026	Escherichia coli	1	WTP	WTP04	Downstream	Downstream	PacBio	ecoli	1415	Escherichia	NA	NA
422	WTP4|T1-00029_3	RHBSTW-00029_3	1	123288	55.5252741548245	IncFII,rep_cluster_959	002442__AP014954_00001,000132__HG969996	MOBF	NC_019125_00139	MPF_F	NC_006143_00077,NC_021817_00013,NC_019125_00135,NC_021871_00015,NC_021817_00021,NC_021817_00023,NZ_AGTD01000004_00096,NZ_AGTD01000004_00094,NZ_AGTD01000004_00091,NC_019342_00064	-	-	Conjugative	CP011633	0.0737105	1230	WTP4|T1-00029	RHBSTW-00029	Citrobacter freundii	1	WTP	WTP04	Downstream	Downstream	PacBio	cfreundii	128	Citrobacter	NA	NA
423	WTP4|T1-00039_2	RHBSTW-00039_2	1	133995	52.0668681667226	IncFIA,IncFII	000127__CP009275,000093__KX023259_00112	MOBF	NC_021231_00058	MPF_T	NC_021502_00150	-	-	Conjugative	CP008789	0.0333664	706	WTP4|T1-00039	RHBSTW-00039	Klebsiella oxytoca	1	WTP	WTP04	Downstream	Downstream	Nanopore	koxytoca	215	Klebsiella	5992775	55.8691257389106
424	WTP4|T1-00039_3	RHBSTW-00039_3	1	103340	52.9620669634217	ColRNAI_rep_cluster_1987,IncFII,rep_cluster_959	002444__CP020359_00082,000019__CP000651_00005,000122__JQ418538	MOBF	NC_021231_00058	MPF_F	NC_014312_00116,NC_014312_00118,NC_023332_00154,NC_019389_00068,NC_021502_00131,NC_014312_00128,NC_022609_00081,NC_021654_00016,NC_019165_00034,NC_022609_00095,NC_021502_00150	-	-	Conjugative	CP020359	0.0267335	1231	WTP4|T1-00039	RHBSTW-00039	Klebsiella oxytoca	1	WTP	WTP04	Downstream	Downstream	Nanopore	koxytoca	215	Klebsiella	5992775	55.8691257389106
425	WTP4|T1-00039_4	RHBSTW-00039_4	1	95921	53.6629101031057	IncFII	000113__CP022035,000122__JQ418538	MOBF	NC_021231_00058	MPF_F	NC_014312_00116,NC_014312_00118,NC_023332_00154,NC_021502_00131,NC_014312_00128,NC_022609_00081,NC_019389_00080,NC_019165_00034,NC_021502_00150	-	-	Conjugative	CP006922	0.0496454	1233	WTP4|T1-00039	RHBSTW-00039	Klebsiella oxytoca	1	WTP	WTP04	Downstream	Downstream	Nanopore	koxytoca	215	Klebsiella	5992775	55.8691257389106
426	WTP4|T1-00039_5	RHBSTW-00039_5	1	67313	54.4114806946652	IncFII,rep_cluster_959	002443__CP006922_00079,000129__CP018340	MOBF	NC_021231_00058	MPF_F	NC_014312_00116,NC_014312_00118,NC_023332_00154,NC_021231_00085,NC_021502_00131,NC_014312_00128,NC_022609_00081,NC_019389_00080,NC_021654_00016,NC_019165_00034,NC_014312_00141,NC_021502_00150	-	-	Conjugative	KF954760	0.0468354	1578	WTP4|T1-00039	RHBSTW-00039	Klebsiella oxytoca	1	WTP	WTP04	Downstream	Downstream	Nanopore	koxytoca	215	Klebsiella	5992775	55.8691257389106
427	WTP4|T1-00040_3	RHBSTW-00040_3	1	60669	49.4437027147308	IncFIA,IncFIB	000107__CP014778_00094,000093__KX023259_00112	-	-	-	-	-	-	Non-mobilizable	CP011590	0.0693234	774	WTP4|T1-00040	RHBSTW-00040	Enterobacter cloacae	1	WTP	WTP04	Downstream	Downstream	PacBio	ecloacae	145	Enterobacter	4817823	55.0196219329768
428	WTP4|T1-00054_2	RHBSTW-00054_2	1	481290	51.315838683538	IncFIB,IncFII,IncP	000107__CP014778_00094,000164__NC_022344_00310,000127__CP009275	MOBP,MOBP,MOBP,MOBF	NC_021819_00066,NC_022344_00316,NC_021576_00050,NC_021231_00058	MPF_F	NC_015727_00490,NC_022344_00330,NC_022344_00326,NC_022344_00321,NC_019360_00255,NC_019360_00256,NC_009981_00239,NC_019360_00278,NC_005211_00030,NC_021502_00150,NC_019155_00032,NC_019165_00034,NC_011281_00082,NC_022609_00081,NC_014312_00128,NC_021502_00131,NC_023332_00154,NC_014312_00118,NC_014312_00116	-	-	Conjugative	CP010380	0.0263104	840	WTP4|T1-00054	RHBSTW-00054	Klebsiella oxytoca	1	WTP	WTP04	Effluent	Effluent	PacBio	koxytoca	215	Klebsiella	5868667	55.590903351647
429	WTP4|T1-00059_2	RHBSTW-00059_2	1	77568	53.6148927392739	IncFIA,IncR	000093__KX023259_00112,000207__CP025517	-	-	-	-	-	-	Non-mobilizable	CP007735	0.0480354	771	WTP4|T1-00059	RHBSTW-00059	Enterobacter cloacae	1	WTP	WTP04	Effluent	Effluent	PacBio	ecloacae	145	Enterobacter	4769962	54.9481945558476
430	WTP4|T1-00059_3	RHBSTW-00059_3	1	61064	52.7888772435478	IncFIA,IncFIB	000107__CP014778_00094,000093__KX023259_00112	-	-	-	-	-	-	Non-mobilizable	CP011590	0.0608169	774	WTP4|T1-00059	RHBSTW-00059	Enterobacter cloacae	1	WTP	WTP04	Effluent	Effluent	PacBio	ecloacae	145	Enterobacter	4769962	54.9481945558476
431	WTP5|T1-00062_2	RHBSTW-00062_2	1	198658	52.6165570981284	IncFIB,IncFII	000107__CP014778_00094,000127__CP009275	MOBF	NC_021231_00058	MPF_F	NC_021502_00150,NC_014312_00141,NC_019165_00034,NC_021654_00016,NC_019389_00080,NC_022609_00081,NC_014312_00128,NC_021502_00131,NC_019389_00068,NC_023332_00154,NC_014312_00118,NC_014312_00116	-	-	Conjugative	CP020903	0.0114419	770	WTP5|T1-00062	RHBSTW-00062	Klebsiella pneumoniae	1	WTP	WTP05	Influent	Influent	PacBio	kpneumoniae	111	Klebsiella	5252135	57.3349504534823
432	WTP5|T1-00062_3	RHBSTW-00062_3	1	107020	54.6879088020931	IncFII	000114__CP015527,000122__JQ418538	MOBP,MOBF	NC_011416_00039,NC_021501_00073	MPF_F	NC_021501_00097,NC_006323_00096,NC_006323_00097,NC_009378_00101,NC_006323_00105,NC_021501_00085,NC_021501_00084,NC_021501_00083,NC_006323_00113,NC_021501_00076,NC_021501_00074	-	-	Conjugative	CP021538	0.0246831	451	WTP5|T1-00062	RHBSTW-00062	Klebsiella pneumoniae	1	WTP	WTP05	Influent	Influent	PacBio	kpneumoniae	111	Klebsiella	5252135	57.3349504534823
433	WTP5|T1-00065_2	RHBSTW-00065_2	1	199484	52.6884361653065	IncFIB,IncFII	000107__CP014778_00094,000127__CP009275	MOBF	NC_021231_00058	MPF_F	NC_021502_00150,NC_014312_00141,NC_019165_00034,NC_021654_00016,NC_019389_00080,NC_022609_00081,NC_014312_00128,NC_021502_00131,NC_019389_00068,NC_023332_00154,NC_014312_00118,NC_014312_00116	-	-	Conjugative	CP020903	0.0115313	770	WTP5|T1-00065	RHBSTW-00065	Klebsiella pneumoniae	1	WTP	WTP05	Influent	Influent	Nanopore	kpneumoniae	111	Klebsiella	NA	NA
434	WTP5|T1-00065_4	RHBSTW-00065_4	1	112301	54.9745772522061	IncFII	000114__CP015527,000122__JQ418538	MOBP,MOBF	NC_011416_00039,NC_021501_00073	MPF_F	NC_021501_00097,NC_006323_00096,NC_006323_00097,NC_009378_00101,NC_006323_00105,NC_021501_00085,NC_021501_00084,NC_021501_00083,NC_006323_00113,NC_021501_00076,NC_021501_00074	-	-	Conjugative	CP021538	0.0246831	451	WTP5|T1-00065	RHBSTW-00065	Klebsiella pneumoniae	1	WTP	WTP05	Influent	Influent	Nanopore	kpneumoniae	111	Klebsiella	NA	NA
435	WTP5|T1-00066_2	RHBSTW-00066_2	1	199477	52.6902850955248	IncFIB,IncFII	000107__CP014778_00094,000127__CP009275	MOBF	NC_021231_00058	MPF_F	NC_021502_00150,NC_014312_00141,NC_019165_00034,NC_021654_00016,NC_019389_00080,NC_022609_00081,NC_014312_00128,NC_021502_00131,NC_019389_00068,NC_023332_00154,NC_014312_00118,NC_014312_00116	-	-	Conjugative	CP020903	0.0115313	770	WTP5|T1-00066	RHBSTW-00066	Klebsiella pneumoniae	1	WTP	WTP05	Influent	Influent	Nanopore	kpneumoniae	111	Klebsiella	5253739	57.3345573504889
436	WTP5|T1-00066_3	RHBSTW-00066_3	1	107020	54.6869743973089	IncFII	000114__CP015527,000122__JQ418538	MOBP,MOBF	NC_011416_00039,NC_021501_00073	MPF_F	NC_021501_00097,NC_006323_00096,NC_006323_00097,NC_009378_00101,NC_006323_00105,NC_021501_00085,NC_021501_00084,NC_021501_00083,NC_006323_00113,NC_021501_00076,NC_021501_00074	-	-	Conjugative	CP021538	0.0246831	451	WTP5|T1-00066	RHBSTW-00066	Klebsiella pneumoniae	1	WTP	WTP05	Influent	Influent	Nanopore	kpneumoniae	111	Klebsiella	5253739	57.3345573504889
437	WTP5|T1-00067_5	RHBSTW-00067_5	1	104879	54.7125735371237	IncFII	000114__CP015527,000122__JQ418538	MOBF	NC_021501_00073	MPF_F	NC_021501_00097,NC_006323_00096,NC_006323_00097,NC_009378_00101,NC_006323_00105,NC_021501_00085,NC_021501_00084,NC_021501_00083,NC_006323_00113,NC_021501_00076,NC_021501_00074	-	-	Conjugative	CP021538	0.0242917	451	WTP5|T1-00067	RHBSTW-00067	Escherichia coli	1	WTP	WTP05	Influent	Influent	PacBio	ecoli	398	Escherichia	NA	NA
438	WTP5|T1-00069_3	RHBSTW-00069_3	1	120084	52.4133106825222	IncFIA,IncFII	000093__KX023259_00112,000127__CP009275	MOBF	NC_021231_00058	MPF_F	NC_014312_00116,NC_014312_00118,NC_023332_00154,NC_019389_00068,NC_021502_00131,NC_014312_00128,NC_022609_00081,NC_019389_00080,NC_021654_00016,NC_019165_00034,NC_014312_00141,NC_021502_00150	-	-	Conjugative	CP020843	0.0343598	1585	WTP5|T1-00069	RHBSTW-00069	Klebsiella pneumoniae	1	WTP	WTP05	Influent	Influent	Nanopore	kpneumoniae	111	Klebsiella	NA	NA
439	WTP5|T1-00069_4	RHBSTW-00069_4	1	112301	54.9745772522061	IncFII	000114__CP015527,000122__JQ418538	MOBP,MOBF	NC_011416_00039,NC_021501_00073	MPF_F	NC_021501_00097,NC_006323_00096,NC_006323_00097,NC_009378_00101,NC_006323_00105,NC_021501_00085,NC_021501_00084,NC_021501_00083,NC_006323_00113,NC_021501_00076,NC_021501_00074	-	-	Conjugative	CP021538	0.0246831	451	WTP5|T1-00069	RHBSTW-00069	Klebsiella pneumoniae	1	WTP	WTP05	Influent	Influent	Nanopore	kpneumoniae	111	Klebsiella	NA	NA
440	WTP5|T1-00070_2	RHBSTW-00070_2	1	206287	53.1138656338015	IncFIB,IncFII	000104__CP010386_00052,000114__CP015527,000122__JQ418538	MOBF	NC_021501_00073	MPF_F	NC_021501_00097,NC_006323_00096,NC_006323_00097,NC_009378_00101,NC_006323_00105,NC_021501_00085,NC_021501_00084,NC_021501_00083,NC_006323_00113,NC_021501_00076,NC_021501_00074	-	-	Conjugative	CP019891	0.0197565	86	WTP5|T1-00070	RHBSTW-00070	Enterobacter cloacae	1	WTP	WTP05	Influent	Influent	PacBio	ecloacae	78	Enterobacter	4711550	55.0768855259946
441	WTP5|T1-00072_2	RHBSTW-00072_2	1	157437	51.8505815024422	ColRNAI_rep_cluster_1291,IncFIA,IncFIB,IncFII	000101__NZ_CP012345_00042,000002__NC_009781,000094__NZ_CP015070_00117,000121__CP024805	MOBP,MOBF	NC_011416_00039,NC_017627_00068	MPF_F	08-5333_00200,NC_008460_00107,NC_010719_00097,NC_019094_00068,NC_008460_00097,NC_017639_00100,NC_007675_00027,NC_013437_00116,NC_017639_00094,NC_019094_00090,NC_010409_00124,NC_022651_00077	MOBF	NZ_CM001473	Conjugative	CP010882	0.0133547	1554	WTP5|T1-00072	RHBSTW-00072	Escherichia coli	1	WTP	WTP05	Influent	Influent	PacBio	ecoli	12	Escherichia	5206684	50.5345628810967
442	WTP5|T1-00074_5	RHBSTW-00074_5	1	76046	52.9995003024485	IncFII	000114__CP015527,000122__JQ418538	MOBF	NC_021501_00073	MPF_F	NC_021501_00097,NC_006323_00096,NC_006323_00097,NC_009378_00101,NC_006323_00105,NC_021501_00085,NC_021501_00084,NC_021501_00083,NC_006323_00113,NC_021501_00076,NC_021501_00074	-	-	Conjugative	KU987453	0.0463343	619	WTP5|T1-00074	RHBSTW-00074	Enterobacter asburiae	1	WTP	WTP05	Influent	Influent	PacBio	ecloacae	277	Enterobacter	NA	NA
443	WTP5|T1-00074_6	RHBSTW-00074_6	1	72224	51.1145879486043	IncFII,rep_cluster_312,rep_cluster_48,rep_cluster_959	002444__CP020359_00082,001837__CP019904_00024,001623__NC_020920_00001,000122__JQ418538	-	-	-	-	-	-	Non-mobilizable	CP011633	0.0693234	1230	WTP5|T1-00074	RHBSTW-00074	Enterobacter asburiae	1	WTP	WTP05	Influent	Influent	PacBio	ecloacae	277	Enterobacter	NA	NA
444	WTP5|T1-00081_2	RHBSTW-00081_2	1	92934	51.5656272193169	IncFIA,IncFIB	000095__NZ_CP014273_00094,000094__NZ_CP015070_00117	-	-	MPF_F	NC_007607_00115,NC_010719_00096,NC_014615_00033,NC_010488_00021,NC_018966_00040,NC_017639_00100,NC_007675_00027,NC_013437_00116,NC_017639_00094,NC_019094_00090,NC_010409_00124,NC_022651_00077	MOBF	FN868248	Mobilizable	CP021733	0.0169536	1555	WTP5|T1-00081	RHBSTW-00081	Escherichia coli	1	WTP	WTP05	Effluent	Effluent	Nanopore	ecoli	131	Escherichia	5242468	50.6392027571747
445	WTP5|T1-00081_3	RHBSTW-00081_3	1	75466	51.5742188535234	IncFIA,IncFII	000136__AP014877_00014,000121__CP024805	MOBF	NC_017627_00068	MPF_F	NC_022651_00077,NC_010409_00124,NC_019094_00090,NC_017639_00094,NC_013437_00116,NC_007675_00027,NC_017639_00100,NC_018966_00040,NC_019094_00068,NC_010719_00097,NC_010719_00096,08-5333_00200	MOBF	CP019842	Conjugative	CP021938	0.0129198	546	WTP5|T1-00081	RHBSTW-00081	Escherichia coli	1	WTP	WTP05	Effluent	Effluent	Nanopore	ecoli	131	Escherichia	5242468	50.6392027571747
446	WTP5|T1-00082_2	RHBSTW-00082_2	1	92934	51.5570189596918	IncFIA,IncFIB	000095__NZ_CP014273_00094,000094__NZ_CP015070_00117	-	-	MPF_F	NC_007607_00115,NC_010719_00096,NC_014615_00033,NC_010488_00021,NC_018966_00040,NC_017639_00100,NC_007675_00027,NC_013437_00116,NC_017639_00094,NC_019094_00090,NC_010409_00124,NC_022651_00077	MOBF	FN868248	Mobilizable	CP021733	0.0166683	1555	WTP5|T1-00082	RHBSTW-00082	Shigella dysenteriae	1	WTP	WTP05	Effluent	Effluent	Nanopore	ecoli	131	Escherichia	5248010	50.6402236276227
447	WTP5|T1-00082_3	RHBSTW-00082_3	1	72712	51.8236329629222	IncFIA,IncFII	000136__AP014877_00014,000121__CP024805	MOBF	NC_017627_00068	MPF_F	NC_022651_00077,NC_010409_00124,NC_019094_00090,NC_017639_00094,NC_013437_00116,NC_007675_00027,NC_017639_00100,NC_018966_00040,NC_019094_00068,NC_010719_00097,NC_010719_00096,08-5333_00200	MOBF	CP019842	Conjugative	CP021938	0.0117564	546	WTP5|T1-00082	RHBSTW-00082	Shigella dysenteriae	1	WTP	WTP05	Effluent	Effluent	Nanopore	ecoli	131	Escherichia	5248010	50.6402236276227
448	WTP5|T1-00083_2	RHBSTW-00083_2	1	113845	54.2983881593395	IncFII,IncR	000135__NC_014107_00001,000207__CP025517	MOBF	NC_014107_00160	MPF_F	NC_014107_00125,NC_014107_00126,NC_014107_00127,NC_009425_00108,NC_014107_00135,NC_014107_00137,NC_014107_00139,NC_014107_00145,NC_014107_00146,NC_014107_00154,NC_014107_00155,NC_014107_00159	-	-	Conjugative	CP020054	0.0267335	1932	WTP5|T1-00083	RHBSTW-00083	Enterobacter cloacae	1	WTP	WTP05	Effluent	Effluent	Nanopore	ecloacae	108	Enterobacter	4737627	55.539872598666
449	WTP5|T1-00083_3	RHBSTW-00083_3	1	50583	52.5413676531641	IncFIA,IncFIB	000097__NC_025166_00051,000093__KX023259_00112	-	-	-	-	-	-	Non-mobilizable	CP007735	0.0656822	771	WTP5|T1-00083	RHBSTW-00083	Enterobacter cloacae	1	WTP	WTP05	Effluent	Effluent	Nanopore	ecloacae	108	Enterobacter	4737627	55.539872598666
450	WTP5|T1-00086_2	RHBSTW-00086_2	1	113610	53.1643341255171	IncFIB,IncFII	000135__NC_014107_00001,000108__NC_014107_00054	-	-	MPF_F	NC_014107_00125,NC_014107_00126	-	-	Non-mobilizable	CP008907	0.00139189	809	WTP5|T1-00086	RHBSTW-00086	Enterobacter cloacae	1	WTP	WTP05	Effluent	Effluent	PacBio	ecloacae	278	Enterobacter	4806389	55.0653099447423
451	WTP5|T1-00087_2	RHBSTW-00087_2	1	151919	49.3631474667422	IncFIA,IncFIB,IncFII	000096__NC_019117_00097,000136__AP014877_00014,000121__CP024805	MOBP,MOBF	NC_011416_00039,NC_017627_00068	MPF_F	08-5333_00200,NC_008460_00107,NC_014615_00033,NC_010488_00021,NC_018966_00040,NC_017639_00100,NC_007675_00027,NC_013437_00116,NC_017639_00094,NC_019094_00090,NC_010409_00124,NC_022651_00077	MOBF	HG796403	Conjugative	CP019018	0.00160079	973	WTP5|T1-00087	RHBSTW-00087	Escherichia coli	1	WTP	WTP05	Effluent	Effluent	PacBio	ecoli	95	Escherichia	5074010	50.6035068909994
452	WTP5|T1-00092_2	RHBSTW-00092_2	1	208049	53.2028512513879	IncFIB,IncFII,rep_cluster_48	000107__CP014778_00094,001837__CP019904_00024,000126__FO834904	MOBF	NC_021231_00058	MPF_F	NC_021502_00150,NC_014312_00141,NC_019165_00034,NC_021654_00016,NC_019389_00080,NC_022609_00081,NC_014312_00128,NC_021502_00131,NC_021231_00085,NC_023332_00154,NC_014312_00118,NC_014312_00116	-	-	Conjugative	KX839208	0.030875	1586	WTP5|T1-00092	RHBSTW-00092	Klebsiella oxytoca	1	WTP	WTP05	Effluent	Effluent	PacBio	koxytoca	-	Klebsiella	NA	NA
453	WTP5|T1-00092_4	RHBSTW-00092_4	1	110640	53.4291395516992	IncFII,rep_cluster_959	000122__JQ418538,002443__CP006922_00079	MOBF	NC_021231_00058	MPF_F	NC_014312_00116,NC_014312_00118,NC_023332_00154,NC_021502_00131,NC_014312_00128,NC_022609_00081,NC_019389_00080,NC_019165_00034,NC_022609_00095,NC_021502_00150	-	-	Conjugative	CP006922	0.0642645	1233	WTP5|T1-00092	RHBSTW-00092	Klebsiella oxytoca	1	WTP	WTP05	Effluent	Effluent	PacBio	koxytoca	-	Klebsiella	NA	NA
454	WTP5|T1-00092_5	RHBSTW-00092_5	1	103125	52.4237575757576	IncFII,rep_cluster_959	002444__CP020359_00082,000122__JQ418538	MOBF	NC_021231_00058	MPF_F	NC_014312_00116,NC_014312_00118,NC_023332_00154,NC_021654_00004,NC_021502_00131,NC_014312_00128,NC_022609_00081,NC_019165_00034,NC_022609_00095,NC_021502_00150	-	-	Conjugative	CP020359	0.0498292	1231	WTP5|T1-00092	RHBSTW-00092	Klebsiella oxytoca	1	WTP	WTP05	Effluent	Effluent	PacBio	koxytoca	-	Klebsiella	NA	NA
455	WTP5|T1-00093_3	RHBSTW-00093_3	1	150496	53.9210344460982	IncFIB,IncFII	000107__CP014778_00094,000128__CP023916	-	-	-	-	-	-	Non-mobilizable	CP007734	0.0348125	1586	WTP5|T1-00093	RHBSTW-00093	Escherichia coli	1	WTP	WTP05	Effluent	Effluent	Nanopore	ecoli	399	Escherichia	NA	NA
456	WTP5|T1-00101_2	RHBSTW-00101_2	1	110576	52.9590507885979	IncFIB,IncFII	000135__NC_014107_00001,000108__NC_014107_00054	-	-	MPF_F	NC_014107_00126,NC_014107_00125	-	-	Non-mobilizable	CP008907	0.00305472	809	WTP5|T1-00101	RHBSTW-00101	Enterobacter cloacae	1	WTP	WTP05	Downstream	Downstream	PacBio	ecloacae	286	Enterobacter	4765598	55.1657735293661
457	WTP5|T1-00103_3	RHBSTW-00103_3	1	113845	54.3036584830252	IncFII,IncR	000135__NC_014107_00001,000207__CP025517	MOBF	NC_014107_00160	MPF_F	NC_014107_00125,NC_014107_00126,NC_014107_00127,NC_009425_00108,NC_014107_00135,NC_014107_00137,NC_014107_00139,NC_014107_00145,NC_014107_00146,NC_014107_00154,NC_014107_00155,NC_014107_00159	-	-	Conjugative	CP020054	0.0267335	1932	WTP5|T1-00103	RHBSTW-00103	Enterobacter cloacae	1	WTP	WTP05	Downstream	Downstream	Nanopore	ecloacae	-	Enterobacter	NA	NA
458	WTP5|T1-00103_4	RHBSTW-00103_4	1	60671	52.9659969342849	IncFIA,IncFIB	000097__NC_025166_00051,000093__KX023259_00112	-	-	-	-	-	-	Non-mobilizable	CP007735	0.0517248	771	WTP5|T1-00103	RHBSTW-00103	Enterobacter cloacae	1	WTP	WTP05	Downstream	Downstream	Nanopore	ecloacae	-	Enterobacter	NA	NA
459	WTP5|T1-00105_2	RHBSTW-00105_2	1	113845	54.3036584830252	IncFII,IncR	000135__NC_014107_00001,000207__CP025517	MOBF	NC_014107_00160	MPF_F	NC_014107_00125,NC_014107_00126,NC_014107_00127,NC_009425_00108,NC_014107_00135,NC_014107_00137,NC_014107_00139,NC_014107_00145,NC_014107_00146,NC_014107_00154,NC_014107_00155,NC_014107_00159	-	-	Conjugative	CP020054	0.0267335	1932	WTP5|T1-00105	RHBSTW-00105	Enterobacter cloacae	1	WTP	WTP05	Downstream	Downstream	Nanopore	ecloacae	108	Enterobacter	4738678	55.5416510680827
460	WTP5|T1-00105_3	RHBSTW-00105_3	1	60671	52.9659969342849	IncFIA,IncFIB	000097__NC_025166_00051,000093__KX023259_00112	-	-	-	-	-	-	Non-mobilizable	CP007735	0.0517248	771	WTP5|T1-00105	RHBSTW-00105	Enterobacter cloacae	1	WTP	WTP05	Downstream	Downstream	Nanopore	ecloacae	108	Enterobacter	4738678	55.5416510680827
461	WTP5|T1-00113_2	RHBSTW-00113_2	1	188591	52.8879957155962	IncFIB,IncFII	000107__CP014778_00094,000113__CP022035,000128__CP023916	MOBF	NC_021231_00058	MPF_F	NC_021502_00150,NC_019155_00032,NC_019389_00068,NC_023332_00154,NC_014312_00118,NC_014312_00116	-	-	Conjugative	CP013323	0.0157789	1586	WTP5|T1-00113	RHBSTW-00113	Citrobacter gillenii	1	WTP	WTP05	Downstream	Downstream	PacBio	kpneumoniae	34	Klebsiella	5126929	57.5105292076407
462	WTP5|T1-00113_3	RHBSTW-00113_3	1	115230	53.733402759698	IncFII,IncN,rep_cluster_959	002444__CP020359_00082,000155__CP018649,000122__JQ418538	MOBF	NC_021231_00058	MPF_F	NC_014312_00116,NC_014312_00118,NC_023332_00154,NC_019389_00068,NC_021502_00131,NC_014312_00128,NC_022609_00081,NC_021654_00016,NC_019165_00034,NC_022609_00095,NC_021502_00150	-	-	Conjugative	CP020359	0.0210864	1231	WTP5|T1-00113	RHBSTW-00113	Citrobacter gillenii	1	WTP	WTP05	Downstream	Downstream	PacBio	kpneumoniae	34	Klebsiella	5126929	57.5105292076407
463	WTP5|T1-00113_5	RHBSTW-00113_5	1	53039	48.9451158581421	IncFIB	000097__NC_025166_00051	-	-	-	-	-	-	Non-mobilizable	CP007735	0.0600659	771	WTP5|T1-00113	RHBSTW-00113	Citrobacter gillenii	1	WTP	WTP05	Downstream	Downstream	PacBio	kpneumoniae	34	Klebsiella	5126929	57.5105292076407
464	WTP5|T1-00114_2	RHBSTW-00114_2	1	111966	52.9857278102281	IncFIB,IncFII	000135__NC_014107_00001,000108__NC_014107_00054	-	-	MPF_F	NC_014107_00125,NC_014107_00126	-	-	Non-mobilizable	CP008907	0.000956583	809	WTP5|T1-00114	RHBSTW-00114	Enterobacter cloacae	1	WTP	WTP05	Downstream	Downstream	Nanopore	ecloacae	168	Enterobacter	4800673	55.0524270242943
465	WTP5|T1-00114_3	RHBSTW-00114_3	1	84905	52.1900948118485	IncFIA,rep_cluster_1418	000759__NC_013950_00034,000093__KX023259_00112	-	-	-	-	-	-	Non-mobilizable	CP007735	0.0552118	771	WTP5|T1-00114	RHBSTW-00114	Enterobacter cloacae	1	WTP	WTP05	Downstream	Downstream	Nanopore	ecloacae	168	Enterobacter	4800673	55.0524270242943
466	WTP5|T1-00119_2	RHBSTW-00119_2	1	177615	50.14891760268	IncFII	000112__CP024882	-	-	MPF_F	NC_009425_00105,NC_009425_00106,NC_009425_00107,NC_009425_00108,NC_015963_00074,NC_009425_00112,NC_014107_00145,NC_014107_00154	-	-	Non-mobilizable	CP006733	0.0872439	713	WTP5|T1-00119	RHBSTW-00119	Citrobacter freundii	1	WTP	WTP05	Downstream	Downstream	Nanopore	cfreundii	98	Citrobacter	5004623	51.835333051061
467	WTP5|T1-00120_2	RHBSTW-00120_2	1	151308	53.8206836386708	IncFII,rep_cluster_959	002442__AP014954_00001,000132__HG969996	MOBF	NC_019125_00139	MPF_F	NC_021817_00013,NC_019125_00135,NC_021871_00015,NC_021817_00021,NC_021817_00023,NZ_AGTD01000004_00096,NZ_AGTD01000004_00094,NZ_AGTD01000004_00091,NC_019342_00064	-	-	Conjugative	CP011633	0.0848014	1230	WTP5|T1-00120	RHBSTW-00120	Klebsiella pneumoniae	1	WTP	WTP05	Downstream	Downstream	PacBio	cfreundii	-	Citrobacter	5126944	52.4723109907188
468	WTP1|T1-00122_2	RHBSTW-00122_2	1	151959	50.190511914398	IncFIA,IncFIB,IncFII	000095__NZ_CP014273_00094,000136__AP014877_00014,000121__CP024805	MOBF	NC_017627_00068	MPF_F	08-5333_00200,NC_008460_00107,NC_014615_00033,NC_010488_00021,NC_018966_00040,NC_017639_00100,NC_007675_00027,NC_013437_00116,NC_017639_00094,NC_019094_00090,NC_010409_00124,NC_022651_00077	MOBF	DQ286390	Conjugative	KJ484628	0.028588	539	WTP1|T1-00122	RHBSTW-00122	Escherichia coli	1	WTP	WTP01	Influent	Influent	PacBio	ecoli	1431	Escherichia	4725467	50.9433670788517
469	WTP1|T1-00123_2	RHBSTW-00123_2	1	138644	49.3176769279594	IncFIB,IncFII	000135__NC_014107_00001,000108__NC_014107_00054	MOBF	NC_014107_00160	-	-	-	-	Mobilizable	CP022149	0.0543589	810	WTP1|T1-00123	RHBSTW-00123	Enterobacter kobei	1	WTP	WTP01	Influent	Influent	PacBio	ecloacae	1168	Enterobacter	4670114	55.8178451318319
470	WTP1|T1-00123_3	RHBSTW-00123_3	1	121982	52.7061369710285	IncFIA,IncFII	000114__CP015527,000093__KX023259_00112,000122__JQ418538	-	-	MPF_F	NC_014312_00116,NC_022609_00068,NC_014312_00118,NC_014312_00128,NC_022609_00081,NC_019165_00034,NC_007607_00115	-	-	Non-mobilizable	CP019904	0.035505	1228	WTP1|T1-00123	RHBSTW-00123	Enterobacter kobei	1	WTP	WTP01	Influent	Influent	PacBio	ecloacae	1168	Enterobacter	4670114	55.8178451318319
471	WTP1|T1-00124_2	RHBSTW-00124_2	1	111550	51.8924249215598	IncFIA,IncFII,IncX1	000136__AP014877_00014,000215__KC853434_00019,000121__CP024805	MOBF	NC_017627_00068	MPF_F	NC_022651_00077,NC_010409_00124,NC_019094_00090,NC_017639_00094,NC_013437_00116,NC_007675_00027,NC_017639_00100,NC_019037_00027,NC_010488_00021,NC_014615_00033,NC_008460_00107,08-5333_00200	MOBF	CP010192	Conjugative	CP018107	0.0360949	528	WTP1|T1-00124	RHBSTW-00124	Escherichia coli	1	WTP	WTP01	Influent	Influent	Nanopore	ecoli	4977	Escherichia	4558474	50.8302120402573
472	WTP1|T1-00127_2	RHBSTW-00127_2	1	167459	53.0511946207729	IncFIB,IncFII,rep_cluster_312	000111__NZ_CP011595_00114,001623__NC_020920_00001,000101__NZ_CP012345_00042,000123__CP000858	MOBF	NC_019125_00139	MPF_F	NC_006143_00077,NC_019342_00064,NZ_AGTD01000004_00091,NC_021871_00025,NZ_AGTD01000004_00094,NC_021871_00022,NC_021817_00023,NC_021817_00021,NC_021817_00020,NC_021871_00015,NC_019125_00135,NC_021817_00013	MOBP	NZ_CP016040	Conjugative	CP011610	0.0194991	748	WTP1|T1-00127	RHBSTW-00127	Citrobacter braakii	1	WTP	WTP01	Influent	Influent	PacBio	cfreundii	-	Citrobacter	5098550	52.0256347392886
473	WTP1|T1-00127_3	RHBSTW-00127_3	1	119392	51.1391047976414	IncFIB	000102__NC_003385_00128	-	-	-	-	-	-	Non-mobilizable	CP010386	0.026143	86	WTP1|T1-00127	RHBSTW-00127	Citrobacter braakii	1	WTP	WTP01	Influent	Influent	PacBio	cfreundii	-	Citrobacter	5098550	52.0256347392886
474	WTP1|T1-00128_2	RHBSTW-00128_2	1	152250	52.8584564860427	IncFIB	000107__CP014778_00094	-	-	-	-	-	-	Non-mobilizable	CP021856	0.00730426	767	WTP1|T1-00128	RHBSTW-00128	Klebsiella pneumoniae	1	WTP	WTP01	Influent	Influent	PacBio	kpneumoniae	45	Klebsiella	5345158	57.3747866760908
475	WTP1|T1-00132_2	RHBSTW-00132_2	1	133743	51.9720658277443	IncFIB	000101__NZ_CP012345_00042	-	-	-	-	-	-	Non-mobilizable	CP017059	0.0192445	748	WTP1|T1-00132	RHBSTW-00132	Citrobacter freundii	1	WTP	WTP01	Influent	Influent	PacBio	cfreundii	323	Citrobacter	NA	NA
476	WTP1|T1-00133_2	RHBSTW-00133_2	1	87112	52.1225548718891	IncFIB,IncFII	000135__NC_014107_00001,000108__NC_014107_00054	-	-	MPF_F	NC_014107_00125,NC_014107_00126	-	-	Non-mobilizable	CP008907	0.00997914	809	WTP1|T1-00133	RHBSTW-00133	Enterobacter cloacae	1	WTP	WTP01	Influent	Influent	Nanopore	ecloacae	286	Enterobacter	4939784	55.0955062002711
477	WTP1|T1-00135_3	RHBSTW-00135_3	1	100873	53.5970973402199	IncFII	000111__NZ_CP011595_00114,000123__CP000858	MOBF	NC_019125_00139	MPF_F	NC_019342_00064,NZ_AGTD01000004_00091,NC_019342_00058,NZ_AGTD01000004_00094,NC_021871_00022,NC_021817_00023,NC_021817_00021,NC_021817_00020,NC_021871_00015,NC_019125_00135,NC_021817_00013	MOBF	KT935446	Conjugative	CP009466	0.00357808	366	WTP1|T1-00135	RHBSTW-00135	Citrobacter freundii	1	WTP	WTP01	Influent	Influent	Nanopore	cfreundii	396	Citrobacter	5136614	51.8408430144839
478	WTP1|T1-00138_2	RHBSTW-00138_2	1	199458	52.3949904240492	IncFIB,IncFII	000107__CP014778_00094,000113__CP022035,000132__HG969996	-	-	-	-	-	-	Non-mobilizable	CP013323	0.0312752	1586	WTP1|T1-00138	RHBSTW-00138	Klebsiella pneumoniae	1	WTP	WTP01	Influent	Influent	PacBio	kpneumoniae	-	Klebsiella	5321589	57.6612549372002
479	WTP1|T1-00138_4	RHBSTW-00138_4	1	54530	54.00513478819	IncFIB	000097__NC_025166_00051	-	-	-	-	-	-	Non-mobilizable	HG969999	0.047688	1220	WTP1|T1-00138	RHBSTW-00138	Klebsiella pneumoniae	1	WTP	WTP01	Influent	Influent	PacBio	kpneumoniae	-	Klebsiella	5321589	57.6612549372002
480	WTP1|T1-00140_2	RHBSTW-00140_2	1	87112	52.1225548718891	IncFIB,IncFII	000135__NC_014107_00001,000108__NC_014107_00054	-	-	MPF_F	NC_014107_00125,NC_014107_00126	-	-	Non-mobilizable	CP008907	0.00997914	809	WTP1|T1-00140	RHBSTW-00140	Enterobacter cloacae	1	WTP	WTP01	Influent	Influent	PacBio	ecloacae	286	Enterobacter	4864832	55.0796204267691
481	WTP1|T1-00141_4	RHBSTW-00141_4	1	125340	53.7809159087283	IncFIA,IncFIB,IncFII	000107__CP014778_00094,000136__AP014877_00014,000121__CP024805	-	-	-	-	-	-	Non-mobilizable	CP022155	0.0106116	772	WTP1|T1-00141	RHBSTW-00141	Escherichia coli	1	WTP	WTP01	Effluent	Effluent	Nanopore	ecoli	635	Escherichia	NA	NA
482	WTP1|T1-00144_2	RHBSTW-00144_2	1	106314	50.2821829674361	IncFIA,IncFII	000135__NC_014107_00001,000093__KX023259_00112	-	-	-	-	-	-	Non-mobilizable	CP008907	0.0399018	809	WTP1|T1-00144	RHBSTW-00144	Enterobacter kobei	1	WTP	WTP01	Effluent	Effluent	PacBio	ecloacae	486	Enterobacter	NA	NA
483	WTP1|T1-00147_3	RHBSTW-00147_3	1	84644	52.771608147063	IncFIA	000136__AP014877_00014	MOBP	NC_013728_00087	MPF_I	NC_011754_00087,NC_014843_00047,NC_007365_00035,NC_011754_00109,NC_014843_00041,NC_022371_00084,NC_012487_00131,NC_022992_00098,NC_014843_00033	MOBP	FR821780	Conjugative	CP015141	0.0198862	487	WTP1|T1-00147	RHBSTW-00147	Escherichia coli	1	WTP	WTP01	Effluent	Effluent	Nanopore	ecoli	-	Escherichia	5279096	50.6078881687319
484	WTP1|T1-00147_4	RHBSTW-00147_4	1	77307	51.6835474148525	IncFIA,IncFIB,IncFII	000096__NC_019117_00097,000136__AP014877_00014,000121__CP024805	MOBF	NC_017627_00068	MPF_F	08-5333_00200,NC_008460_00107,NC_010719_00097,NC_019094_00068,NC_019037_00027,NC_017639_00100,NC_007675_00027,NC_013437_00116,NC_017639_00094,NC_019094_00090,NC_010409_00124,NC_022651_00077	MOBF	CP016713	Conjugative	CP016498	0.0224927	1563	WTP1|T1-00147	RHBSTW-00147	Escherichia coli	1	WTP	WTP01	Effluent	Effluent	Nanopore	ecoli	-	Escherichia	5279096	50.6078881687319
485	WTP1|T1-00148_3	RHBSTW-00148_3	1	51596	51.1609427087371	IncFIA,IncFIB	000107__CP014778_00094,000093__KX023259_00112	-	-	-	-	-	-	Non-mobilizable	CP022155	0.0686914	772	WTP1|T1-00148	RHBSTW-00148	Escherichia coli	1	WTP	WTP01	Effluent	Effluent	Nanopore	ecoli	399	Escherichia	NA	NA
486	WTP1|T1-00152_2	RHBSTW-00152_2	1	133729	47.6822529144763	IncFIA,IncFIB,IncFII	000095__NZ_CP014273_00094,000136__AP014877_00014,000121__CP024805	MOBF	NC_017627_00068	MPF_F	08-5333_00200,NC_008460_00107,NC_014615_00033,NC_010488_00021,NC_018966_00040,NC_017639_00100,NC_007675_00027,NC_013437_00116,NC_017639_00094,NC_019094_00090,NC_010409_00124,NC_022651_00077	-	-	Conjugative	KJ484636	0.0403101	973	WTP1|T1-00152	RHBSTW-00152	Escherichia coli	1	WTP	WTP01	Effluent	Effluent	Nanopore	ecoli	4110	Escherichia	4746281	50.6015341274568
487	WTP1|T1-00156_5	RHBSTW-00156_5	1	125578	49.3955947697845	IncFIA,IncFIB,IncFII	000095__NZ_CP014273_00094,000136__AP014877_00014,000121__CP024805	MOBF	NC_011980_00044	MPF_F	NC_013507_00059,NC_008460_00107,NC_010719_00097,NC_018966_00040,NC_017639_00100,NC_007675_00027,NC_013437_00116,NC_017639_00094,NC_019094_00090,NC_010409_00124,NC_022651_00077	MOBP	NZ_CM001472	Conjugative	CP000244	0.0329357	1563	WTP1|T1-00156	RHBSTW-00156	Escherichia coli	1	WTP	WTP01	Effluent	Effluent	PacBio	ecoli	12	Escherichia	NA	NA
488	WTP1|T1-00165_3	RHBSTW-00165_3	1	122019	51.78291905359	IncFIB	000107__CP014778_00094	-	-	-	-	-	-	Non-mobilizable	CP011623	0.0436329	1586	WTP1|T1-00165	RHBSTW-00165	Klebsiella oxytoca	1	WTP	WTP01	Upstream	Upstream	Nanopore	koxytoca	184	Klebsiella	5923213	55.6767416603117
489	WTP1|T1-00165_5	RHBSTW-00165_5	1	77904	53.3746662559047	IncFIA	000093__KX023259_00112	-	-	MPF_T	NC_006143_00077	-	-	Non-mobilizable	NC_006143	0.052117	2727	WTP1|T1-00165	RHBSTW-00165	Klebsiella oxytoca	1	WTP	WTP01	Upstream	Upstream	Nanopore	koxytoca	184	Klebsiella	5923213	55.6767416603117
490	WTP1|T1-00167_2	RHBSTW-00167_2	1	223875	52.2170854271357	IncFIA,IncFII,IncR	000114__CP015527,000204__CP008701_00115,000093__KX023259_00112,000126__FO834904	MOBF	NC_021231_00058	MPF_F	NC_014312_00116,NC_014312_00118,NC_023332_00154,NC_021231_00085,NC_021502_00131,NC_014312_00128,NC_022609_00081,NC_019389_00080,NC_021654_00016,NC_019165_00034,NC_014312_00141,NC_021502_00150	-	-	Conjugative	CP014777	0.0485634	1581	WTP1|T1-00167	RHBSTW-00167	Klebsiella oxytoca	1	WTP	WTP01	Upstream	Upstream	PacBio	koxytoca	-	Klebsiella	6041083	55.710242683307
491	WTP1|T1-00167_3	RHBSTW-00167_3	1	178580	53.8985328704222	IncFIB,IncFII	000107__CP014778_00094,000122__JQ418538,000113__CP022035	MOBF	NC_021231_00058	MPF_F	NC_006143_00077,NC_014312_00116,NC_014312_00118,NC_023332_00154,NC_021502_00131,NC_014312_00128,NC_022609_00081,NC_019389_00080,NC_019165_00034,NC_022609_00095,NC_021502_00150	-	-	Conjugative	CP022274	0.0690061	965	WTP1|T1-00167	RHBSTW-00167	Klebsiella oxytoca	1	WTP	WTP01	Upstream	Upstream	PacBio	koxytoca	-	Klebsiella	6041083	55.710242683307
492	WTP1|T1-00167_4	RHBSTW-00167_4	1	67562	54.4374056422249	IncFII,rep_cluster_959	002443__CP006922_00079,000129__CP018340	MOBF	NC_021231_00058	MPF_F	NC_014312_00116,NC_014312_00118,NC_023332_00154,NC_021231_00085,NC_021502_00131,NC_014312_00128,NC_022609_00081,NC_019389_00080,NC_021654_00016,NC_019165_00034,NC_019155_00032,NC_021502_00150	-	-	Conjugative	CP011621	0.0344723	1232	WTP1|T1-00167	RHBSTW-00167	Klebsiella oxytoca	1	WTP	WTP01	Upstream	Upstream	PacBio	koxytoca	-	Klebsiella	6041083	55.710242683307
493	WTP1|T1-00170_3	RHBSTW-00170_3	1	227625	52.6739154310818	IncFIB,IncFII	000107__CP014778_00094,000114__CP015527,000129__CP018340	MOBF	NC_021231_00058	MPF_F	NC_021502_00150,NC_019155_00032,NC_019165_00034,NC_021654_00016,NC_011281_00082,NC_022609_00081,NC_014312_00128,NC_021502_00131,NC_019389_00068,NC_023332_00154,NC_014312_00118,NC_014312_00116	-	-	Conjugative	KY271404	0.0137986	770	WTP1|T1-00170	RHBSTW-00170	Klebsiella pneumoniae	1	WTP	WTP01	Upstream	Upstream	PacBio	kpneumoniae	1243	Klebsiella	NA	NA
494	WTP1|T1-00175_3	RHBSTW-00175_3	1	68715	51.26246088918	IncFIB	000107__CP014778_00094	-	-	-	-	-	-	Non-mobilizable	CP016763	0.0623675	621	WTP1|T1-00175	RHBSTW-00175	Enterobacter asburiae	1	WTP	WTP01	Upstream	Upstream	PacBio	-	-	Enterobacter	NA	NA
495	WTP1|T1-00176_3	RHBSTW-00176_3	1	79649	50.3986239626361	IncFIA	000136__AP014877_00014	MOBP	NC_019097	MPF_I	NC_019097_00056,NC_022267_00057,NC_019111_00038,NC_023290_00086,NC_015965_00072,NC_019097_00075,NC_022267_00069,NZ_CM001473_00069,NC_019097_00085	MOBP	KM107848	Conjugative	KU932029	0.0213613	476	WTP1|T1-00176	RHBSTW-00176	Escherichia coli	1	WTP	WTP01	Upstream	Upstream	PacBio	ecoli	62	Escherichia	5237504	50.6446582188768
496	WTP1|T1-00176_4	RHBSTW-00176_4	1	76107	51.3408753465516	ColRNAI_rep_cluster_1291,IncFIA,IncFIB,IncFII	000096__NC_019117_00097,000002__NC_009781,000121__CP024805,000136__AP014877_00014	MOBP	NC_011416_00039	-	-	-	-	Mobilizable	CP003035	0.0110007	1562	WTP1|T1-00176	RHBSTW-00176	Escherichia coli	1	WTP	WTP01	Upstream	Upstream	PacBio	ecoli	62	Escherichia	5237504	50.6446582188768
497	WTP1|T1-00177_5	RHBSTW-00177_5	1	69063	51.0215310658384	IncFIA,IncFII	000136__AP014877_00014,000121__CP024805	MOBF	NC_017627_00068	MPF_F	NC_022651_00077,NC_010409_00124,NC_019094_00090,NC_017630_00031,NC_013437_00116,NC_007675_00027,NC_017639_00100,NC_019037_00027,NC_019094_00068,NC_010719_00097,NC_008460_00107,08-5333_00200	MOBF	NC_017858	Conjugative	KJ484631	0.023602	546	WTP1|T1-00177	RHBSTW-00177	Escherichia coli	1	WTP	WTP01	Upstream	Upstream	Nanopore	ecoli	607	Escherichia	5002359	50.8843727529352
498	WTP1|T1-00178_2	RHBSTW-00178_2	1	158144	51.2419061108863	IncFIB,rep_cluster_1150	000107__CP014778_00094,000430__CP020850	-	-	-	-	-	-	Non-mobilizable	CP014763	0.0482105	1525	WTP1|T1-00178	RHBSTW-00178	Klebsiella oxytoca	1	WTP	WTP01	Upstream	Upstream	PacBio	koxytoca	176	Klebsiella	NA	NA
499	WTP1|T1-00180_2	RHBSTW-00180_2	1	167752	51.570175020268	IncFIA,IncFIB,IncFII	000095__NZ_CP014273_00094,000136__AP014877_00014,000121__CP024805,000094__NZ_CP015070_00117	MOBF	NC_017627_00068	MPF_F	08-5333_00200,NC_010719_00096,NC_014615_00033,NC_010488_00021,NC_018966_00040,NC_017639_00100,NC_007675_00027,NC_013437_00116,NC_017639_00094,NC_019094_00090,NC_010409_00124,NC_022651_00077	MOBF	FN868248	Conjugative	CP009232	0.000532603	1555	WTP1|T1-00180	RHBSTW-00180	Escherichia coli	1	WTP	WTP01	Upstream	Upstream	Nanopore	ecoli	44	Escherichia	4790247	50.84934033673
500	WTP1|T1-00181_2	RHBSTW-00181_2	1	156264	51.9921415041212	IncFIB,IncFII	000107__CP014778_00094,000113__CP022035,000132__HG969996	-	-	-	-	-	-	Non-mobilizable	CP011577	0.0316813	769	WTP1|T1-00181	RHBSTW-00181	Klebsiella oxytoca	1	WTP	WTP01	Downstream	Downstream	Nanopore	koxytoca	-	Klebsiella	5825890	55.853371759508
501	WTP1|T1-00181_3	RHBSTW-00181_3	1	98663	52.7989215815453	IncFIA,IncFII,rep_cluster_959	002443__CP006922_00079,000093__KX023259_00112,000127__CP009275	-	-	MPF_F	NC_014312_00116,NC_014312_00118,NC_023332_00154,NC_021654_00004,NC_021502_00131	-	-	Non-mobilizable	CP008789	0.0656822	706	WTP1|T1-00181	RHBSTW-00181	Klebsiella oxytoca	1	WTP	WTP01	Downstream	Downstream	Nanopore	koxytoca	-	Klebsiella	5825890	55.853371759508
502	WTP1|T1-00184_2	RHBSTW-00184_2	1	219500	52.3503416856492	IncFIB,IncFII	000107__CP014778_00094,000113__CP022035,000128__CP023916	-	-	-	-	-	-	Non-mobilizable	CP013323	0.0255655	1586	WTP1|T1-00184	RHBSTW-00184	Klebsiella pneumoniae	1	WTP	WTP01	Downstream	Downstream	PacBio	kpneumoniae	317	Klebsiella	5227551	57.4723995997361
503	WTP1|T1-00184_3	RHBSTW-00184_3	1	121090	52.2347014617227	IncFIA,IncFII	000114__CP015527,000093__KX023259_00112,000126__FO834904	MOBF	NC_021231_00058	MPF_F	NC_014312_00116,NC_014312_00118,NC_023332_00154,NC_021231_00085,NC_021502_00131,NC_014312_00128,NC_022609_00081,NC_019389_00080,NC_021654_00016,NC_019165_00034,NC_019155_00032,NC_021502_00150	-	-	Conjugative	CP020851	0.0552118	1581	WTP1|T1-00184	RHBSTW-00184	Klebsiella pneumoniae	1	WTP	WTP01	Downstream	Downstream	PacBio	kpneumoniae	317	Klebsiella	5227551	57.4723995997361
504	WTP1|T1-00184_4	RHBSTW-00184_4	1	110973	52.8687158137565	IncFIB,IncFII	000097__NC_025166_00051,000127__CP009275	MOBF	NC_021231_00058	MPF_F	NC_014312_00116,NC_014312_00118,NC_023332_00154,NC_021231_00085,NC_021502_00131,NC_014312_00128,NC_022609_00081,NC_011281_00082,NC_021654_00016,NC_019165_00034,NC_023905_00125	-	-	Conjugative	CP018955	0.035505	1585	WTP1|T1-00184	RHBSTW-00184	Klebsiella pneumoniae	1	WTP	WTP01	Downstream	Downstream	PacBio	kpneumoniae	317	Klebsiella	5227551	57.4723995997361
505	WTP1|T1-00186_2	RHBSTW-00186_2	1	156264	51.9927814467824	IncFIB,IncFII	000107__CP014778_00094,000113__CP022035,000132__HG969996	-	-	-	-	-	-	Non-mobilizable	CP011577	0.0316813	769	WTP1|T1-00186	RHBSTW-00186	Klebsiella oxytoca	1	WTP	WTP01	Downstream	Downstream	Nanopore	koxytoca	-	Klebsiella	5778205	55.8772663828992
506	WTP1|T1-00186_3	RHBSTW-00186_3	1	98663	52.7989215815453	IncFIA,IncFII,rep_cluster_959	002443__CP006922_00079,000093__KX023259_00112,000127__CP009275	-	-	MPF_F	NC_014312_00116,NC_014312_00118,NC_023332_00154,NC_021654_00004,NC_021502_00131	-	-	Non-mobilizable	CP008789	0.0656822	706	WTP1|T1-00186	RHBSTW-00186	Klebsiella oxytoca	1	WTP	WTP01	Downstream	Downstream	Nanopore	koxytoca	-	Klebsiella	5778205	55.8772663828992
507	WTP1|T1-00189_3	RHBSTW-00189_3	1	218948	52.8075159398579	IncFIB,IncFII,rep_cluster_48	000107__CP014778_00094,001837__CP019904_00024,000126__FO834904	MOBF	NC_021231_00058	MPF_F	NC_021502_00150,NC_014312_00141,NC_019165_00034,NC_021654_00016,NC_019389_00080,NC_022609_00081,NC_014312_00128,NC_021502_00131,NC_021231_00085,NC_023332_00154,NC_014312_00118,NC_014312_00116	-	-	Conjugative	CP013323	0.0310744	1586	WTP1|T1-00189	RHBSTW-00189	Klebsiella oxytoca	1	WTP	WTP01	Downstream	Downstream	PacBio	koxytoca	-	Klebsiella	NA	NA
508	WTP1|T1-00189_4	RHBSTW-00189_4	1	115072	53.3396482202447	IncFIB,IncFII	000097__NC_025166_00051,000124__KP125893_00142	MOBF	NC_021231_00058	MPF_F	NC_014312_00116,NC_014312_00118,NC_023332_00154,NC_021231_00085,NC_021502_00131,NC_014312_00128,NC_022609_00081,NC_011281_00082,NC_021654_00016,NC_019165_00034,NC_022609_00095,NC_021502_00150	-	-	Conjugative	KF295829	0.0334751	1587	WTP1|T1-00189	RHBSTW-00189	Klebsiella oxytoca	1	WTP	WTP01	Downstream	Downstream	PacBio	koxytoca	-	Klebsiella	NA	NA
509	WTP1|T1-00189_5	RHBSTW-00189_5	1	113294	53.3073243066711	IncFII,rep_cluster_959	002443__CP006922_00079,000122__JQ418538	MOBF	NC_021231_00058	MPF_F	NC_014312_00116,NC_014312_00118,NC_023332_00154,NC_021502_00131,NC_014312_00128,NC_022609_00081,NC_019389_00080,NC_019165_00034,NC_022609_00095,NC_021502_00150	-	-	Conjugative	CP006922	0.0631684	1233	WTP1|T1-00189	RHBSTW-00189	Klebsiella oxytoca	1	WTP	WTP01	Downstream	Downstream	PacBio	koxytoca	-	Klebsiella	NA	NA
510	WTP1|T1-00199_3	RHBSTW-00199_3	1	133844	53.2209138997639	IncFII,rep_cluster_312	000114__CP015527,001623__NC_020920_00001,000122__JQ418538	MOBF	NC_021501_00073	MPF_F	NC_021501_00097,NC_006323_00096,NC_006323_00097,NC_009378_00101,NC_006323_00105,NC_021501_00085,NC_021501_00084,NC_021501_00083,NC_006323_00113,NC_021501_00076,NC_021501_00074	-	-	Conjugative	KU987453	0.0466675	619	WTP1|T1-00199	RHBSTW-00199	Citrobacter freundii	1	WTP	WTP01	Downstream	Downstream	PacBio	cfreundii	91	Citrobacter	NA	NA
511	WTP3|T1-00201_2	RHBSTW-00201_2	1	293336	53.2011072626612	IncFIB,IncP	000107__CP014778_00094,000164__NC_022344_00310	MOBP,MOBC	NC_022344_00316,NC_014725_00039	MPF_T	NC_015727_00490,NC_022344_00330,NC_022344_00326,NC_022344_00321,NC_019360_00255,NC_019360_00256,NC_009981_00239,NC_019360_00278,NC_005211_00030,NC_011092_00100,NC_011092_00102,NC_011092_00103	-	-	Conjugative	CP010380	0.0244475	840	WTP3|T1-00201	RHBSTW-00201	Citrobacter freundii	1	WTP	WTP03	Influent	Influent	PacBio	cfreundii	162	Citrobacter	NA	NA
512	WTP3|T1-00204_2	RHBSTW-00204_2	1	116506	52.7698144301581	IncFIB,IncFII	000097__NC_025166_00051,000114__CP015527,000126__FO834904	MOBF	NC_021231_00058	MPF_F	NC_021502_00150,NC_022609_00095,NC_019165_00034,NC_021654_00016,NC_019389_00080,NC_022609_00081,NC_014312_00128,NC_021502_00131,NC_019389_00068,NC_023332_00154,NC_014312_00118,NC_014312_00116	-	-	Conjugative	CP021541	0.0401734	1585	WTP3|T1-00204	RHBSTW-00204	Escherichia coli	1	WTP	WTP03	Influent	Influent	Nanopore	ecoli	2795	Escherichia	4759142	50.4646215641391
513	WTP3|T1-00205_2	RHBSTW-00205_2	1	80051	50.0655831907159	IncFIA,IncFII	000136__AP014877_00014,000121__CP024805	MOBF	NC_017627_00068	MPF_F	NC_022651_00077,NC_010409_00124,NC_019094_00090,NC_017639_00094,NC_013437_00116,NC_007675_00027,NC_017639_00100,NC_018966_00040,NC_010488_00021,NC_014615_00033,NC_010719_00096,08-5333_00200	-	-	Conjugative	CP012928	0.0273375	529	WTP3|T1-00205	RHBSTW-00205	Escherichia coli	1	WTP	WTP03	Influent	Influent	PacBio	ecoli	616	Escherichia	NA	NA
514	WTP3|T1-00209_2	RHBSTW-00209_2	1	145692	52.7393405265903	IncFIB	000108__NC_014107_00054	MOBP	NC_021819_00066	MPF_F	NC_006143_00077,NC_014107_00126,NC_014107_00125	-	-	Conjugative	CP017182	0.0558655	714	WTP3|T1-00209	RHBSTW-00209	Enterobacter asburiae	1	WTP	WTP03	Influent	Influent	PacBio	ecloacae	277	Enterobacter	NA	NA
515	WTP3|T1-00209_3	RHBSTW-00209_3	1	75958	52.8147133942442	IncFII,rep_cluster_48,rep_cluster_959	000135__NC_014107_00001,001837__CP019904_00024,002444__CP020359_00082,000122__JQ418538	-	-	-	-	-	-	Non-mobilizable	CP011587	0.0593303	780	WTP3|T1-00209	RHBSTW-00209	Enterobacter asburiae	1	WTP	WTP03	Influent	Influent	PacBio	ecloacae	277	Enterobacter	NA	NA
516	WTP3|T1-00215_2	RHBSTW-00215_2	1	218228	51.6982238759463	IncFIB	000107__CP014778_00094	MOBF	NC_021231_00058	MPF_F	NC_021502_00150,NC_019155_00032,NC_019165_00034,NC_021654_00016,NC_011281_00082,NC_022609_00081,NC_014312_00128,NC_021502_00131,NC_019389_00068,NC_023332_00154,NC_014312_00118,NC_014312_00116	-	-	Conjugative	CP009879	0.0301881	770	WTP3|T1-00215	RHBSTW-00215	Klebsiella oxytoca	1	WTP	WTP03	Influent	Influent	PacBio	-	-	Klebsiella	NA	NA
517	WTP3|T1-00215_3	RHBSTW-00215_3	1	124557	52.850502179725	IncFII,rep_cluster_959	002444__CP020359_00082,000122__JQ418538	MOBF	NC_021231_00058	MPF_F	NC_014312_00116,NC_014312_00118,NC_023332_00154,NC_021654_00004,NC_021502_00131,NC_014312_00128,NC_022609_00081,NC_021654_00016,NC_019165_00034,NC_022609_00095,NC_021502_00150	-	-	Conjugative	CP020359	0.0442483	1231	WTP3|T1-00215	RHBSTW-00215	Klebsiella oxytoca	1	WTP	WTP03	Influent	Influent	PacBio	-	-	Klebsiella	NA	NA
518	WTP3|T1-00217_2	RHBSTW-00217_2	1	96779	54.3434009444198	IncFIB,IncFII	000135__NC_014107_00001,000108__NC_014107_00054	MOBF	NC_014107_00160	-	-	-	-	Mobilizable	CP008907	0.0225651	809	WTP3|T1-00217	RHBSTW-00217	Enterobacter cloacae	1	WTP	WTP03	Influent	Influent	Nanopore	ecloacae	108	Enterobacter	4704878	55.6098160249851
519	WTP3|T1-00228_4	RHBSTW-00228_4	1	83346	52.5928058935042	IncFIB	000107__CP014778_00094	-	-	-	-	-	-	Non-mobilizable	CP022155	0.030875	772	WTP3|T1-00228	RHBSTW-00228	Citrobacter braakii	1	WTP	WTP03	Effluent	Effluent	Nanopore	cfreundii	166	Citrobacter	NA	NA
520	WTP3|T1-00229_2	RHBSTW-00229_2	1	78367	50.8581418198987	IncFIB	000107__CP014778_00094	-	-	-	-	-	-	Non-mobilizable	CP022155	0.0608169	772	WTP3|T1-00229	RHBSTW-00229	Citrobacter braakii	1	WTP	WTP03	Effluent	Effluent	PacBio	cfreundii	-	Citrobacter	5231053	52.217459849862
521	WTP3|T1-00263_2	RHBSTW-00263_2	1	108171	49.9486923482264	IncFIA,IncFII	000136__AP014877_00014,000121__CP024805	MOBF	NC_011413_00081	MPF_F	NC_011413_00056,NC_011413_00058,NC_011413_00060,NC_011413_00063,NC_011413_00064,NC_011413_00068,NC_011413_00069,NC_011413_00074,NC_011413_00075,NC_011413_00080	-	-	Conjugative	AP009242	0.0651085	1012	WTP3|T1-00263	RHBSTW-00263	Escherichia coli	1	WTP	WTP03	Downstream	Downstream	Nanopore	ecoli	5540	Escherichia	NA	NA
522	WTP3|T1-00263_3	RHBSTW-00263_3	1	70794	51.1145012289177	IncFII,IncI1	000145__HE610900_00001,000121__CP024805	MOBF	NC_017627_00068	MPF_F	NC_022651_00077,NC_010409_00124,NC_019094_00090,NC_017639_00094,NC_013437_00116,NC_007675_00027,NC_017639_00100,NC_018966_00040,NC_010488_00021,NC_014615_00033,NC_010719_00096,08-5333_00200	-	-	Conjugative	CP018107	0.0492808	528	WTP3|T1-00263	RHBSTW-00263	Escherichia coli	1	WTP	WTP03	Downstream	Downstream	Nanopore	ecoli	5540	Escherichia	NA	NA
523	WTP3|T1-00265_2	RHBSTW-00265_2	1	108172	49.9510039566616	IncFIA,IncFII	000136__AP014877_00014,000121__CP024805	MOBF	NC_011413_00081	MPF_F	NC_011413_00056,NC_011413_00058,NC_011413_00060,NC_011413_00063,NC_011413_00064,NC_011413_00068,NC_011413_00069,NC_011413_00074,NC_011413_00075,NC_011413_00080	-	-	Conjugative	AP009242	0.064825	1012	WTP3|T1-00265	RHBSTW-00265	Escherichia coli	1	WTP	WTP03	Downstream	Downstream	PacBio	ecoli	5540	Escherichia	NA	NA
524	WTP3|T1-00265_4	RHBSTW-00265_4	1	70794	51.1145012289177	IncFII,IncI1	000145__HE610900_00001,000121__CP024805	MOBF	NC_017627_00068	MPF_F	NC_022651_00077,NC_010409_00124,NC_019094_00090,NC_017639_00094,NC_013437_00116,NC_007675_00027,NC_017639_00100,NC_018966_00040,NC_010488_00021,NC_014615_00033,NC_010719_00096,08-5333_00200	-	-	Conjugative	CP018107	0.0492808	528	WTP3|T1-00265	RHBSTW-00265	Escherichia coli	1	WTP	WTP03	Downstream	Downstream	PacBio	ecoli	5540	Escherichia	NA	NA
525	WTP3|T1-00268_2	RHBSTW-00268_2	1	180534	52.3236620248817	IncFII,rep_cluster_1418	000759__NC_013950_00034,000113__CP022035,000122__JQ418538	MOBF	NC_021231_00058	MPF_F	NC_021502_00150,NC_022609_00095,NC_019165_00034,NC_019389_00080,NC_022609_00081,NC_014312_00128,NC_021502_00131,NC_023332_00154,NC_014312_00118,NC_014312_00116	-	-	Conjugative	CP012566	0.0610707	1587	WTP3|T1-00268	RHBSTW-00268	Klebsiella pneumoniae	1	WTP	WTP03	Downstream	Downstream	PacBio	kpneumoniae	-	Klebsiella	5051597	58.1729104677194
526	WTP3|T1-00268_3	RHBSTW-00268_3	1	144822	53.109334217177	IncFIB,IncFII	000097__NC_025166_00051,000127__CP009275	MOBF	NC_021231_00058	MPF_F	NC_014312_00116,NC_014312_00118,NC_023332_00154,NC_021231_00085,NC_021502_00131,NC_014312_00128,NC_022609_00081,NC_019389_00080,NC_021654_00016,NC_019165_00034,NC_019155_00032,NC_021502_00150	-	-	Conjugative	CP021541	0.0505746	1585	WTP3|T1-00268	RHBSTW-00268	Klebsiella pneumoniae	1	WTP	WTP03	Downstream	Downstream	PacBio	kpneumoniae	-	Klebsiella	5051597	58.1729104677194
527	WTP3|T1-00268_4	RHBSTW-00268_4	1	130013	51.4786982840178	IncFIA,IncFIB	000107__CP014778_00094,000093__KX023259_00112	-	-	-	-	-	-	Non-mobilizable	CP012989	0.0204123	773	WTP3|T1-00268	RHBSTW-00268	Klebsiella pneumoniae	1	WTP	WTP03	Downstream	Downstream	PacBio	kpneumoniae	-	Klebsiella	5051597	58.1729104677194
528	WTP3|T1-00271_3	RHBSTW-00271_3	1	201196	53.3539434183582	IncFIB,IncFII,rep_cluster_312,rep_cluster_48	000111__NZ_CP011595_00114,001623__NC_020920_00001,001837__CP019904_00024,000101__NZ_CP012345_00042,000123__CP000858	MOBF	NC_019125_00139	MPF_F	NC_006143_00077,NC_019342_00064,NZ_AGTD01000004_00091,NC_021871_00025,NZ_AGTD01000004_00094,NC_021871_00022,NC_021817_00023,NC_021817_00021,NC_021817_00020,NC_021871_00015,NC_019125_00135,NC_021817_00013	MOBP	NZ_CP016040	Conjugative	CP011610	0.0233762	748	WTP3|T1-00271	RHBSTW-00271	Citrobacter freundii	1	WTP	WTP03	Downstream	Downstream	PacBio	cfreundii	347	Citrobacter	NA	NA
529	WTP3|T1-00277_2	RHBSTW-00277_2	1	146791	51.8308343154553	ColRNAI_rep_cluster_1291,IncFIA,IncFIB,IncFII	000096__NC_019117_00097,000002__NC_009781,000136__AP014877_00014,000121__CP024805	MOBF	NC_017627_00068	MPF_F	NC_013507_00059,NC_008460_00107,NC_010719_00097,NC_019094_00068,NC_018966_00040,NC_017639_00100,NC_007675_00027,NC_013437_00116,NC_017630_00031,NC_019094_00090,NC_010409_00124,NC_022651_00077	MOBF	NC_010600	Conjugative	CP014493	0.00296902	1563	WTP3|T1-00277	RHBSTW-00277	Shigella dysenteriae	1	WTP	WTP03	Downstream	Downstream	PacBio	ecoli	131	Escherichia	NA	NA
530	WTP4|T1-00285_3	RHBSTW-00285_3	1	121317	53.9133015158634	IncFIA,IncFIB,IncFII	000107__CP014778_00094,000136__AP014877_00014,000121__CP024805	-	-	-	-	-	-	Non-mobilizable	CP022155	0.0109571	772	WTP4|T1-00285	RHBSTW-00285	Escherichia coli	1	WTP	WTP04	Upstream	Upstream	PacBio	ecoli	635	Escherichia	NA	NA
531	WTP5|T1-00300_2	RHBSTW-00300_2	1	132206	50.1187540656249	IncFIA,IncFIB,IncFII	000096__NC_019117_00097,000121__CP024805,000136__AP014877_00014	MOBF	NC_011413_00081	MPF_F	NC_011413_00056,NC_011413_00058,NC_011413_00060,NC_011413_00063,NC_011413_00064,NC_011413_00068,NC_011413_00069,NC_011413_00074,NC_011413_00075,NC_011413_00080	-	-	Conjugative	AP009242	0.0662649	1012	WTP5|T1-00300	RHBSTW-00300	Escherichia coli	1	WTP	WTP05	Upstream	Upstream	PacBio	ecoli	5615	Escherichia	5000558	50.5032838335242
532	WTP2|T1-00302_3	RHBSTW-00302_3	1	118387	51.7649741948018	IncFIB	000104__CP010386_00052	-	-	-	-	-	-	Non-mobilizable	KX833209	0.0276006	86	WTP2|T1-00302	RHBSTW-00302	Citrobacter freundii	1	WTP	WTP02	Influent	Influent	PacBio	cfreundii	150	Citrobacter	5099027	51.8866834790245
533	WTP2|T1-00304_2	RHBSTW-00304_2	1	153071	50.2949611618138	IncFIB	000107__CP014778_00094	-	-	-	-	-	-	Non-mobilizable	CP022155	0.0560862	772	WTP2|T1-00304	RHBSTW-00304	Shigella dysenteriae	1	WTP	WTP02	Influent	Influent	Nanopore	ecoli	635	Escherichia	4945124	50.7403656612049
534	WTP2|T1-00304_3	RHBSTW-00304_3	1	128439	52.2691705790297	IncFIB,IncY	000230__CP009168_00001,000099__CP000784_00002	MOBC	NC_009779_00002	MPF_T	NC_010726_00014,NC_005814_00013,NC_010726_00011,NC_013284_00016	-	-	Conjugative	CP011587	0.0737105	780	WTP2|T1-00304	RHBSTW-00304	Shigella dysenteriae	1	WTP	WTP02	Influent	Influent	Nanopore	ecoli	635	Escherichia	4945124	50.7403656612049
535	WTP2|T1-00309_2	RHBSTW-00309_2	1	149353	53.4318025081518	IncFIB,IncR	000107__CP014778_00094,000207__CP025517	MOBF	NC_014107_00160	MPF_F	NC_014107_00159,NC_014107_00155,NC_014107_00154,NC_014107_00147,NC_014107_00146,NC_014107_00145,NC_014107_00139,NC_014107_00137,NC_014107_00135,NC_009425_00108,NC_014107_00127,NC_014107_00126,NC_014107_00125	-	-	Conjugative	CP011587	0.0759181	780	WTP2|T1-00309	RHBSTW-00309	Enterobacter kobei	1	WTP	WTP02	Influent	Influent	PacBio	ecloacae	-	Enterobacter	5094430	55.684227676109
536	WTP2|T1-00309_3	RHBSTW-00309_3	1	100493	53.8246445026022	IncFII,IncR	000135__NC_014107_00001,000207__CP025517	MOBF	NC_014107_00160	MPF_F	NC_014107_00125,NC_014107_00126,NC_014107_00127,NC_009425_00108,NC_014107_00135,NC_014107_00137,NC_014107_00139,NC_014107_00145,NC_014107_00146,NC_014107_00154,NC_014107_00159	-	-	Conjugative	CP022534	0.0755413	1933	WTP2|T1-00309	RHBSTW-00309	Enterobacter kobei	1	WTP	WTP02	Influent	Influent	PacBio	ecloacae	-	Enterobacter	5094430	55.684227676109
537	WTP2|T1-00310_3	RHBSTW-00310_3	1	152768	53.3259583158777	IncFII,rep_cluster_1418	000759__NC_013950_00034,000124__KP125893_00142	MOBF	NC_021231_00058	MPF_F	NC_014312_00116,NC_014312_00118,NC_023332_00154,NC_019389_00068,NC_021502_00131,NC_014312_00128,NC_022609_00081,NC_019389_00080,NC_021654_00016,NC_019165_00034,NC_019155_00032,NC_007607_00115	-	-	Conjugative	CP020843	0.0230782	1585	WTP2|T1-00310	RHBSTW-00310	Citrobacter freundii	1	WTP	WTP02	Influent	Influent	Nanopore	cfreundii	185	Citrobacter	5065503	51.8103532857448
538	WTP2|T1-00316_2	RHBSTW-00316_2	1	96235	51.7659895048579	IncFIB,IncFII	000135__NC_014107_00001,000108__NC_014107_00054	-	-	MPF_F	NC_014107_00125,NC_014107_00126	-	-	Non-mobilizable	CP008907	0.00687462	809	WTP2|T1-00316	RHBSTW-00316	Enterobacter cloacae	1	WTP	WTP02	Influent	Influent	PacBio	ecloacae	168	Enterobacter	4815044	54.9944091891995
539	WTP2|T1-00316_3	RHBSTW-00316_3	1	87112	52.1432179263477	IncFIA,rep_cluster_1418	000759__NC_013950_00034,000093__KX023259_00112	-	-	-	-	-	-	Non-mobilizable	CP007735	0.0552118	771	WTP2|T1-00316	RHBSTW-00316	Enterobacter cloacae	1	WTP	WTP02	Influent	Influent	PacBio	ecloacae	168	Enterobacter	4815044	54.9944091891995
540	WTP2|T1-00317_2	RHBSTW-00317_2	1	146436	49.3635444835969	IncFIA,IncFII	000136__AP014877_00014,000121__CP024805	MOBF	NC_017627_00068	MPF_F	NC_022651_00077,NC_010409_00124,NC_019094_00090,NC_017639_00094,NC_013437_00116,NC_007675_00027,NC_017639_00100,NC_018966_00040,NC_010719_00097,NC_010719_00096,08-5333_00200	MOBP	NZ_CM001472	Conjugative	FN554767	0.0219913	547	WTP2|T1-00317	RHBSTW-00317	Escherichia coli	1	WTP	WTP02	Influent	Influent	Nanopore	ecoli	200	Escherichia	5234152	50.8020401394534
541	WTP2|T1-00317_3	RHBSTW-00317_3	1	97721	52.0758076564914	IncFIA	000136__AP014877_00014	MOBP	NC_013728_00087	MPF_I	NC_011754_00087,NC_014843_00047,NC_007365_00035,NC_011754_00109,NC_014843_00041,NC_022371_00084,NC_012487_00131,NC_022992_00098,NC_014843_00033	MOBP	FR821780	Conjugative	CP015141	0.0144562	487	WTP2|T1-00317	RHBSTW-00317	Escherichia coli	1	WTP	WTP02	Influent	Influent	Nanopore	ecoli	200	Escherichia	5234152	50.8020401394534
542	WTP2|T1-00320_2	RHBSTW-00320_2	1	146435	49.3631986888381	IncFIA,IncFII	000136__AP014877_00014,000121__CP024805	MOBF	NC_017627_00068	MPF_F	NC_022651_00077,NC_010409_00124,NC_019094_00090,NC_017639_00094,NC_013437_00116,NC_007675_00027,NC_017639_00100,NC_018966_00040,NC_010719_00097,NC_010719_00096,08-5333_00200	MOBP	NZ_CM001472	Conjugative	FN554767	0.0220623	547	WTP2|T1-00320	RHBSTW-00320	Escherichia coli	1	WTP	WTP02	Influent	Influent	Nanopore	ecoli	200	Escherichia	5235702	50.8029104788622
543	WTP2|T1-00320_3	RHBSTW-00320_3	1	97721	52.0768309779884	IncFIA	000136__AP014877_00014	MOBP	NC_013728_00087	MPF_I	NC_011754_00087,NC_014843_00047,NC_007365_00035,NC_011754_00109,NC_014843_00041,NC_022371_00084,NC_012487_00131,NC_022992_00098,NC_014843_00033	MOBP	FR821780	Conjugative	CP015141	0.0144562	487	WTP2|T1-00320	RHBSTW-00320	Escherichia coli	1	WTP	WTP02	Influent	Influent	Nanopore	ecoli	200	Escherichia	5235702	50.8029104788622
544	WTP2|T1-00321_2	RHBSTW-00321_2	1	118906	48.9596824382285	IncFIA,IncFIB,IncFII	000095__NZ_CP014273_00094,000121__CP024805,000136__AP014877_00014	MOBP,MOBF	NC_011416_00039,NC_017627_00068	MPF_F	NC_022651_00077,NC_010409_00124,NC_019094_00090,NC_017639_00094,NC_013437_00116,NC_007675_00027,NC_017639_00100,NC_019037_00027,NC_010488_00021,NC_010719_00097,NC_010719_00096,08-5333_00200	MOBF	KP987215	Conjugative	AB255435	0.0329357	547	WTP2|T1-00321	RHBSTW-00321	Escherichia coli	1	WTP	WTP02	Influent	Influent	Nanopore	ecoli	4213	Escherichia	5114578	50.8296481156412
545	WTP2|T1-00321_4	RHBSTW-00321_4	1	87886	52.8912454770953	IncFIA	000136__AP014877_00014	MOBP	NC_013728_00087	MPF_I	NC_011754_00087,NC_014843_00047,NC_007365_00035,NC_011754_00109,NC_014843_00041,NC_022371_00084,NC_012487_00131,NC_022992_00098,NC_014843_00033	MOBP	FR821780	Conjugative	CP015141	0.00952763	487	WTP2|T1-00321	RHBSTW-00321	Escherichia coli	1	WTP	WTP02	Influent	Influent	Nanopore	ecoli	4213	Escherichia	5114578	50.8296481156412
546	WTP2|T1-00322_2	RHBSTW-00322_2	1	124230	52.4680028978508	IncFIA,IncFIB,IncFII	000096__NC_019117_00097,000136__AP014877_00014,000121__CP024805,000094__NZ_CP015070_00117	MOBF	NC_017627_00068	MPF_F	08-5333_00200,NC_008460_00107,NC_010719_00097,NC_019094_00068,NC_008460_00097,NC_017639_00100,NC_007675_00027,NC_013437_00116,NC_017639_00094,NC_019094_00090,NC_010409_00124,NC_022651_00077	MOBF	NZ_CM001473	Conjugative	CP015077	0.0135016	1553	WTP2|T1-00322	RHBSTW-00322	Escherichia coli	1	WTP	WTP02	Effluent	Effluent	PacBio	ecoli	69	Escherichia	5073815	50.7406359908668
547	WTP2|T1-00322_3	RHBSTW-00322_3	1	93526	53.0098582212433	IncFIA	000136__AP014877_00014	MOBP	NC_013728_00087	MPF_I	NC_011754_00087,NC_014843_00047,NC_007365_00035,NC_011754_00109,NC_014843_00041,NC_022371_00084,NC_012487_00131,NC_022992_00098,NC_014843_00033	MOBP	FR821780	Conjugative	KY471628	0.00924552	487	WTP2|T1-00322	RHBSTW-00322	Escherichia coli	1	WTP	WTP02	Effluent	Effluent	PacBio	ecoli	69	Escherichia	5073815	50.7406359908668
548	WTP2|T1-00325_2	RHBSTW-00325_2	1	119060	52.7826306064169	IncFIB,IncFII	000111__NZ_CP011595_00114,000101__NZ_CP012345_00042,000123__CP000858	MOBF	NC_019125_00139	MPF_F	NC_019342_00064,NZ_AGTD01000004_00091,NC_021871_00025,NZ_AGTD01000004_00094,NC_021871_00022,NC_021817_00023,NC_021817_00021,NC_021871_00015,NC_019125_00135,NC_021817_00013	MOBP	NZ_CP016040	Conjugative	CP011610	0.0158882	748	WTP2|T1-00325	RHBSTW-00325	Citrobacter gillenii	1	WTP	WTP02	Effluent	Effluent	PacBio	cfreundii	110	Citrobacter	NA	NA
549	WTP2|T1-00332_2	RHBSTW-00332_2	1	165952	53.1322310065561	IncFIB,IncFII	000135__NC_014107_00001,000101__NZ_CP012345_00042	MOBF	NC_021501_00073	MPF_T	NC_021501_00074	-	-	Conjugative	JX424424	0.0709514	768	WTP2|T1-00332	RHBSTW-00332	Enterobacter cloacae	1	WTP	WTP02	Effluent	Effluent	PacBio	ecloacae	-	Enterobacter	NA	NA
550	WTP2|T1-00333_2	RHBSTW-00333_2	1	123311	51.4893237424074	IncFIB,IncFII	000097__NC_025166_00051,000113__CP022035	-	-	MPF_F	NC_007607_00115,NC_019165_00034,NC_022609_00081,NC_014312_00128,NC_014312_00118,NC_022609_00068,NC_014312_00116	-	-	Non-mobilizable	CP019904	0.0450347	1228	WTP2|T1-00333	RHBSTW-00333	Enterobacter cloacae	1	WTP	WTP02	Effluent	Effluent	Nanopore	ecloacae	286	Enterobacter	4939254	55.0789451200525
551	WTP2|T1-00333_3	RHBSTW-00333_3	1	118204	52.8459273797841	IncFIB,IncFII	000135__NC_014107_00001,000108__NC_014107_00054	-	-	MPF_F	NC_014107_00125,NC_014107_00126	-	-	Non-mobilizable	CP008907	0.0042398	809	WTP2|T1-00333	RHBSTW-00333	Enterobacter cloacae	1	WTP	WTP02	Effluent	Effluent	Nanopore	ecloacae	286	Enterobacter	4939254	55.0789451200525
552	WTP2|T1-00342_2	RHBSTW-00342_2	1	76228	50.3227160623393	IncFII	000111__NZ_CP011595_00114,000123__CP000858	-	-	-	-	-	-	Non-mobilizable	JQ418533	0.0149234	366	WTP2|T1-00342	RHBSTW-00342	Citrobacter freundii	1	WTP	WTP02	Upstream	Upstream	PacBio	cfreundii	11	Citrobacter	5031983	51.8785735166434
553	WTP2|T1-00350_2	RHBSTW-00350_2	1	54483	50.7607877686618	IncFII	000111__NZ_CP011595_00114,000123__CP000858	-	-	-	-	-	-	Non-mobilizable	JQ418533	0.00997914	366	WTP2|T1-00350	RHBSTW-00350	Citrobacter freundii	1	WTP	WTP02	Downstream	Downstream	PacBio	cfreundii	11	Citrobacter	4982711	52.0619799141471
554	WTP2|T1-00355_3	RHBSTW-00355_3	1	84673	52.1146056003685	IncFII	000114__CP015527,000122__JQ418538	MOBF	NC_021501_00073	MPF_F	NC_021501_00097,NC_006323_00096,NC_006323_00097,NC_009378_00101,NC_006323_00105,NC_021501_00085,NC_021501_00084,NC_021501_00083,NC_006323_00113,NC_021501_00076,NC_021501_00074	-	-	Conjugative	CP018366	0.0265635	621	WTP2|T1-00355	RHBSTW-00355	Citrobacter gillenii	1	WTP	WTP02	Downstream	Downstream	PacBio	cfreundii	-	Citrobacter	5031645	52.4490698370016
555	WTP2|T1-00357_2	RHBSTW-00357_2	1	149874	48.6522011823265	IncFIA,IncFIB,IncFII	000095__NZ_CP014273_00094,000136__AP014877_00014,000121__CP024805,000094__NZ_CP015070_00117	MOBF	NC_017627_00068	MPF_F	08-5333_00200,NC_008460_00107,NC_014615_00033,NC_010488_00021,NC_018966_00040,NC_017639_00100,NC_007675_00027,NC_013437_00116,NC_017639_00094,NC_019094_00090,NC_010409_00124,NC_022651_00077	MOBF	DQ286390	Conjugative	CP011496	0.0330427	542	WTP2|T1-00357	RHBSTW-00357	Escherichia coli	1	WTP	WTP02	Downstream	Downstream	Nanopore	ecoli	-	Escherichia	4825466	50.8681648570314
556	WTP4|T2-00365_2	RHBSTW-00365_2	1	187988	51.8979934889461	IncFIB,IncFII	000107__CP014778_00094,000127__CP009275	MOBF	NC_021231_00058	MPF_F	NC_014312_00116,NC_014312_00118,NC_023332_00154,NC_021654_00004,NC_021502_00131,NC_014312_00128,NC_022609_00081,NC_019165_00034,NC_023905_00125,NC_021502_00150	-	-	Conjugative	CP018361	0.0590885	707	WTP4|T2-00365	RHBSTW-00365	Klebsiella oxytoca	2	WTP	WTP04	Influent	Influent	Nanopore	koxytoca	182	Klebsiella	6105667	55.7662905625217
557	WTP4|T2-00365_3	RHBSTW-00365_3	1	131869	52.7265695500838	IncFII,rep_cluster_1418	000759__NC_013950_00034,000124__KP125893_00142	MOBF	NC_021231_00058	MPF_F	NC_014312_00116,NC_014312_00118,NC_023332_00154,NC_019389_00068,NC_021502_00131,NC_014312_00128,NC_022609_00081,NC_019389_00080,NC_021654_00016,NC_019165_00034,NC_019155_00032,NC_021502_00150	-	-	Conjugative	JX424423	0.00229842	1223	WTP4|T2-00365	RHBSTW-00365	Klebsiella oxytoca	2	WTP	WTP04	Influent	Influent	Nanopore	koxytoca	182	Klebsiella	6105667	55.7662905625217
558	WTP4|T2-00366_2	RHBSTW-00366_2	1	116011	51.7588849333253	ColRNAI_rep_cluster_1291,IncFIA,IncFIB,IncFII	000096__NC_019117_00097,000002__NC_009781,000136__AP014877_00014,000121__CP024805,000094__NZ_CP015070_00117	MOBF	NC_017627_00068	MPF_Unknown	08-5333_00200,NC_022651_00077	MOBF	NZ_CM001473	Conjugative	CP021871	0.00402654	1554	WTP4|T2-00366	RHBSTW-00366	Escherichia coli	2	WTP	WTP04	Influent	Influent	Nanopore	ecoli	131	Escherichia	5063842	50.7783813160047
559	WTP4|T2-00370_3	RHBSTW-00370_3	1	148724	53.6947634544525	IncFIA,rep_cluster_959	002442__AP014954_00001,000093__KX023259_00112	MOBF	NC_019125_00139	MPF_F	NC_019342_00064,NZ_AGTD01000004_00091,NZ_AGTD01000004_00094,NZ_AGTD01000004_00096,NC_021817_00023,NC_021817_00021,NC_021871_00015,NC_019125_00135,NC_021817_00013	-	-	Conjugative	CP017059	0.064825	748	WTP4|T2-00370	RHBSTW-00370	Citrobacter freundii	2	WTP	WTP04	Influent	Influent	Nanopore	cfreundii	185	Citrobacter	5126475	51.7792440224521
560	WTP4|T2-00372_2	RHBSTW-00372_2	1	114257	51.0113165932941	ColRNAI_rep_cluster_1291,IncFIA,IncFIB,IncFII	000096__NC_019117_00097,000002__NC_009781,000136__AP014877_00014,000121__CP024805	MOBF	NC_017627_00068	MPF_F	NC_019072_00073,NC_008460_00107,NC_010719_00097,NC_019094_00068,NC_018966_00040,NC_017639_00100,NC_007675_00027,NC_013437_00116,NC_017630_00031,NC_019094_00090,NC_010409_00124,NC_022651_00077	MOBF	NC_010600	Conjugative	CP000244	0.000956583	1563	WTP4|T2-00372	RHBSTW-00372	Escherichia coli	2	WTP	WTP04	Influent	Influent	Nanopore	ecoli	404	Escherichia	5206754	50.7024145945823
561	WTP4|T2-00372_3	RHBSTW-00372_3	1	78143	51.7615141471405	IncFIA,IncFII	000136__AP014877_00014,000121__CP024805	MOBF	NC_017627_00068	MPF_F	NC_022651_00077,NC_010409_00124,NC_019094_00090,NC_017639_00094,NC_013437_00116,NC_007675_00027,NC_017639_00100,NC_018966_00040,NC_019094_00068,NC_010719_00097,NC_010719_00096,08-5333_00200	MOBF	NZ_CP012164	Conjugative	CP021938	0.0170111	546	WTP4|T2-00372	RHBSTW-00372	Escherichia coli	2	WTP	WTP04	Influent	Influent	Nanopore	ecoli	404	Escherichia	5206754	50.7024145945823
562	WTP4|T2-00373_2	RHBSTW-00373_2	1	202470	52.0635155825554	IncFIB,IncU,rep_cluster_1150	000107__CP014778_00094,000212__CP012556_00176,000430__CP020850	-	-	-	-	-	-	Non-mobilizable	CP021697	0.0425838	1526	WTP4|T2-00373	RHBSTW-00373	Klebsiella oxytoca	2	WTP	WTP04	Influent	Influent	Nanopore	koxytoca	37	Klebsiella	6091081	55.111383348867
563	WTP4|T2-00399_2	RHBSTW-00399_2	1	137623	53.4808861890818	IncFIA,IncFII	000135__NC_014107_00001,000094__NZ_CP015070_00117	MOBF	NC_014107_00160	MPF_F	NC_014107_00125,NC_014107_00126,NC_014107_00127,NC_009425_00108,NC_014107_00135,NC_014107_00137,NC_014107_00139,NC_014107_00145,NC_014107_00146,NC_014107_00154,NC_014107_00155,NC_014107_00159	-	-	Conjugative	CP008907	0.0427316	809	WTP4|T2-00399	RHBSTW-00399	Enterobacter kobei	2	WTP	WTP04	Effluent	Effluent	Nanopore	ecloacae	681	Enterobacter	5120370	55.5464937104155
564	WTP4|T2-00405_2	RHBSTW-00405_2	1	179839	52.3812966041849	IncFIB	000107__CP014778_00094	MOBP	NC_021576_00050	-	-	-	-	Mobilizable	CP013323	0.0272504	1586	WTP4|T2-00405	RHBSTW-00405	Klebsiella pneumoniae	2	WTP	WTP04	Upstream	Upstream	Nanopore	kpneumoniae	3705	Klebsiella	5309503	57.3971236102513
565	WTP4|T2-00405_3	RHBSTW-00405_3	1	115594	53.0018859110335	IncFIA,IncFII	000093__KX023259_00112,000127__CP009275	MOBF	NC_021231_00058	MPF_F	NC_014312_00116,NC_014312_00118,NC_023332_00154,NC_019389_00068,NC_021502_00131,NC_014312_00128,NC_022609_00081,NC_011281_00082,NC_021654_00016,NC_019165_00034,NC_019155_00032,NC_021502_00150	-	-	Conjugative	CP017281	0.0412845	1580	WTP4|T2-00405	RHBSTW-00405	Klebsiella pneumoniae	2	WTP	WTP04	Upstream	Upstream	Nanopore	kpneumoniae	3705	Klebsiella	5309503	57.3971236102513
566	WTP4|T2-00405_5	RHBSTW-00405_5	1	71963	54.4821644456179	IncFII	000113__CP022035,000122__JQ418538	MOBF	NC_021231_00058	MPF_F	NC_014312_00116,NC_014312_00118,NC_023332_00154,NC_021502_00131,NC_014312_00128,NC_022609_00081,NC_019389_00080,NC_019165_00034,NC_021502_00150	-	-	Conjugative	CP006922	0.0492808	1233	WTP4|T2-00405	RHBSTW-00405	Klebsiella pneumoniae	2	WTP	WTP04	Upstream	Upstream	Nanopore	kpneumoniae	3705	Klebsiella	5309503	57.3971236102513
567	WTP4|T2-00409_2	RHBSTW-00409_2	1	272299	51.3692668720781	IncA/C2,IncFII,rep_cluster_959	000090__FJ705807_00003,002444__CP020359_00082,000122__JQ418538	MOBH	NC_012885_00072	MPF_F	NC_009140_00071,NC_012885_00082,NC_012885_00083,NC_012885_00084,NC_012885_00088,NC_012885_00091,NC_012885_00093,NC_021502_00150,NC_022609_00095,NC_012885_00167	-	-	Conjugative	FJ705807	0.0327227	964	WTP4|T2-00409	RHBSTW-00409	Klebsiella oxytoca	2	WTP	WTP04	Upstream	Upstream	Nanopore	koxytoca	95	Klebsiella	5993220	55.5134802326629
568	WTP4|T2-00409_4	RHBSTW-00409_4	1	120646	52.5239129353646	IncFII,rep_cluster_959	002442__AP014954_00001,000122__JQ418538	MOBF	NC_021231_00058	MPF_F	NC_014312_00116,NC_014312_00118,NC_023332_00154,NC_019389_00068,NC_021502_00131,NC_014312_00128,NC_022609_00081,NC_021654_00016,NC_019165_00034,NC_019155_00032,NC_021502_00150	-	-	Conjugative	CP020359	0.0531179	1231	WTP4|T2-00409	RHBSTW-00409	Klebsiella oxytoca	2	WTP	WTP04	Upstream	Upstream	Nanopore	koxytoca	95	Klebsiella	5993220	55.5134802326629
569	WTP4|T2-00410_3	RHBSTW-00410_3	1	75959	50.260008688898	IncFIA,IncFII	000136__AP014877_00014,000121__CP024805	MOBF	NC_017627_00068	MPF_F	NC_022651_00077,NC_010409_00124,NC_019094_00090,NC_017639_00094,NC_013437_00116,NC_007675_00027,NC_017639_00100,NC_018966_00040,NC_010488_00021,NC_014615_00033,NC_008460_00107,08-5333_00200	-	-	Conjugative	CP018107	0.0545702	528	WTP4|T2-00410	RHBSTW-00410	Escherichia coli	2	WTP	WTP04	Upstream	Upstream	Nanopore	ecoli	2079	Escherichia	5326610	50.858350808488
570	WTP4|T2-00422_2	RHBSTW-00422_2	1	163659	52.5256783922669	IncFIA,IncFII	000093__KX023259_00112,000127__CP009275	MOBF	NC_021231_00058	MPF_F	NC_019155_00032,NC_019165_00034,NC_021654_00016,NC_011281_00082,NC_022609_00081,NC_014312_00128,NC_021502_00131,NC_023332_00154,NC_014312_00118,NC_014312_00116	-	-	Conjugative	CP008789	0.0204123	706	WTP4|T2-00422	RHBSTW-00422	Enterobacter ludwigii	2	WTP	WTP04	Downstream	Downstream	Nanopore	ecloacae	374	Enterobacter	5060999	54.4295701303241
571	WTP4|T2-00424_2	RHBSTW-00424_2	1	119062	52.7809040667887	IncFIB,IncFII	000111__NZ_CP011595_00114,000101__NZ_CP012345_00042,000123__CP000858	MOBF	NC_019125_00139	MPF_F	NC_019342_00064,NZ_AGTD01000004_00091,NC_021871_00025,NZ_AGTD01000004_00094,NC_021871_00022,NC_021817_00023,NC_021817_00021,NC_021871_00015,NC_019125_00135,NC_021817_00013	MOBP	NZ_CP016040	Conjugative	CP011610	0.0158882	748	WTP4|T2-00424	RHBSTW-00424	Citrobacter braakii	2	WTP	WTP04	Downstream	Downstream	Nanopore	cfreundii	110	Citrobacter	5365582	52.2374646403689
572	WTP4|T2-00432_2	RHBSTW-00432_2	1	235311	52.7854626430554	ColRNAI_rep_cluster_1987,IncFIB,IncFII	000107__CP014778_00094,000020__CP023920,000127__CP009275	MOBF	NC_021231_00058	MPF_F	NC_021502_00150,NC_019155_00032,NC_019165_00034,NC_014312_00128,NC_021502_00131,NC_021654_00004,NC_023332_00154,NC_014312_00118,NC_014312_00116	-	-	Conjugative	CP011623	0.0588483	1586	WTP4|T2-00432	RHBSTW-00432	Klebsiella oxytoca	2	WTP	WTP04	Downstream	Downstream	Nanopore	koxytoca	-	Klebsiella	5721466	55.915424473378
573	WTP4|T2-00432_3	RHBSTW-00432_3	1	141510	52.5680163946011	IncFII,rep_cluster_1418	000759__NC_013950_00034,000113__CP022035,000128__CP023916	MOBF	NC_021231_00058	MPF_F	NC_021502_00150,NC_014312_00141,NC_019165_00034,NC_021654_00016,NC_019389_00080,NC_022609_00081,NC_014312_00128,NC_021502_00131,NC_021231_00085,NC_023332_00154,NC_014312_00118,NC_014312_00116	-	-	Conjugative	KY174332	0.0359759	1588	WTP4|T2-00432	RHBSTW-00432	Klebsiella oxytoca	2	WTP	WTP04	Downstream	Downstream	Nanopore	koxytoca	-	Klebsiella	5721466	55.915424473378
574	WTP4|T2-00432_4	RHBSTW-00432_4	1	103633	52.8962782125385	IncFII,rep_cluster_959	002444__CP020359_00082,000122__JQ418538	MOBF	NC_021231_00058	MPF_F	NC_014312_00116,NC_014312_00118,NC_023332_00154,NC_019389_00068,NC_021502_00131,NC_014312_00128,NC_022609_00081,NC_021654_00016,NC_019165_00034,NC_022609_00095,NC_021502_00150	-	-	Conjugative	CP020359	0.0274249	1231	WTP4|T2-00432	RHBSTW-00432	Klebsiella oxytoca	2	WTP	WTP04	Downstream	Downstream	Nanopore	koxytoca	-	Klebsiella	5721466	55.915424473378
575	WTP4|T2-00433_2	RHBSTW-00433_2	1	224837	52.3334682458848	IncFIB,IncFII	000107__CP014778_00094,000128__CP023916,000113__CP022035	MOBF	NC_021231_00058	MPF_F	NC_021502_00150,NC_019155_00032,NC_019165_00034,NC_021654_00016,NC_019389_00080,NC_022609_00081,NC_014312_00128,NC_021502_00131	-	-	Conjugative	CP013323	0.0180108	1586	WTP4|T2-00433	RHBSTW-00433	Klebsiella pneumoniae	2	WTP	WTP04	Downstream	Downstream	Nanopore	kpneumoniae	359	Klebsiella	5240044	57.3523237591135
576	WTP4|T2-00433_3	RHBSTW-00433_3	1	111220	53.3456212911347	IncFIB,IncFII	000097__NC_025166_00051,000124__KP125893_00142	MOBF	NC_021231_00058	MPF_F	NC_014312_00116,NC_014312_00118,NC_023332_00154,NC_021231_00085,NC_021502_00131,NC_014312_00128,NC_022609_00081,NC_011281_00082,NC_021654_00016,NC_019165_00034,NC_022609_00095,NC_021502_00150	-	-	Conjugative	KF295829	0.0324062	1587	WTP4|T2-00433	RHBSTW-00433	Klebsiella pneumoniae	2	WTP	WTP04	Downstream	Downstream	Nanopore	kpneumoniae	359	Klebsiella	5240044	57.3523237591135
577	WTP4|T2-00433_4	RHBSTW-00433_4	1	74689	53.8205090441698	IncFII,rep_cluster_959	002443__CP006922_00079,000122__JQ418538	MOBF	NC_021231_00058	MPF_F	NC_014312_00116,NC_014312_00118,NC_023332_00154,NC_021231_00085,NC_021502_00131,NC_014312_00128,NC_022609_00081,NC_019389_00080,NC_021654_00016,NC_019165_00034,NC_019155_00032,NC_021502_00150	-	-	Conjugative	CP011621	0.00489536	1232	WTP4|T2-00433	RHBSTW-00433	Klebsiella pneumoniae	2	WTP	WTP04	Downstream	Downstream	Nanopore	kpneumoniae	359	Klebsiella	5240044	57.3523237591135
578	WTP5|T2-00438_2	RHBSTW-00438_2	1	194631	52.9540515128628	IncFIB,IncFII	000104__CP010386_00052,000114__CP015527,000122__JQ418538	MOBF	NC_021501_00073	MPF_F	NC_021501_00097,NC_006323_00096,NC_006323_00097,NC_009378_00101,NC_006323_00105,NC_021501_00085,NC_021501_00084,NC_021501_00083,NC_006323_00113,NC_021501_00076,NC_021501_00074	-	-	Conjugative	CP021897	0.0189299	86	WTP5|T2-00438	RHBSTW-00438	Enterobacter cloacae	2	WTP	WTP05	Influent	Influent	Nanopore	ecloacae	78	Enterobacter	NA	NA
579	WTP5|T2-00440_2	RHBSTW-00440_2	1	132310	48.6357796084952	IncFIB,IncFII	000095__NZ_CP014273_00094,000121__CP024805	MOBP	NC_011416_00039	-	-	-	-	Mobilizable	JX077110	0.00537869	973	WTP5|T2-00440	RHBSTW-00440	Escherichia coli	2	WTP	WTP05	Influent	Influent	Nanopore	ecoli	131	Escherichia	5211183	50.7658050005152
580	WTP5|T2-00441_2	RHBSTW-00441_2	1	114544	51.1000139684314	IncFIA	000093__KX023259_00112	-	-	-	-	-	-	Non-mobilizable	CP012988	0.0209501	1223	WTP5|T2-00441	RHBSTW-00441	Klebsiella pneumoniae	2	WTP	WTP05	Influent	Influent	Nanopore	kpneumoniae	29	Klebsiella	5243735	57.4960405131075
581	WTP5|T2-00441_3	RHBSTW-00441_3	1	113797	51.9653417928416	IncFIB	000107__CP014778_00094	MOBF	NC_021231_00058	MPF_F	NC_021502_00150,NC_023332_00154,NC_014312_00118,NC_014312_00116	-	-	Conjugative	CP021710	0.0238299	767	WTP5|T2-00441	RHBSTW-00441	Klebsiella pneumoniae	2	WTP	WTP05	Influent	Influent	Nanopore	kpneumoniae	29	Klebsiella	5243735	57.4960405131075
582	WTP5|T2-00444_2	RHBSTW-00444_2	1	216816	53.1183123016752	IncFIB	000102__NC_003385_00128,000107__CP014778_00094	-	-	-	-	-	-	Non-mobilizable	CP010386	0.0444041	86	WTP5|T2-00444	RHBSTW-00444	Citrobacter gillenii	2	WTP	WTP05	Influent	Influent	Nanopore	cfreundii	-	Citrobacter	4927085	52.5805217486607
583	WTP5|T2-00446_4	RHBSTW-00446_4	1	62128	52.8151558073654	IncFII	000116__CP022119_00033	-	-	MPF_T	NC_010726_00014,NC_005814_00013,NC_010726_00011,NC_013284_00016	-	-	Non-mobilizable	CP018922	0.059819	591	WTP5|T2-00446	RHBSTW-00446	Citrobacter braakii	2	WTP	WTP05	Influent	Influent	Nanopore	cfreundii	-	Citrobacter	5162943	52.2086724567751
584	WTP5|T2-00449_2	RHBSTW-00449_2	1	142000	49.7985915492958	IncFII	000112__CP024882	-	-	MPF_F	NC_009425_00105,NC_009425_00106,NC_009425_00107,NC_009425_00108,NC_015963_00074,NC_009425_00112,NC_014107_00145,NC_014107_00154	-	-	Non-mobilizable	CP006733	0.0816138	713	WTP5|T2-00449	RHBSTW-00449	Citrobacter freundii	2	WTP	WTP05	Influent	Influent	Nanopore	cfreundii	519	Citrobacter	5205079	52.0143498302331
585	WTP5|T2-00452_3	RHBSTW-00452_3	1	164815	51.9782786760914	IncFIB,IncFII	000107__CP014778_00094,000127__CP009275	MOBF	NC_021231_00058	MPF_T	NC_021502_00150	-	-	Conjugative	JX424424	0.0511448	768	WTP5|T2-00452	RHBSTW-00452	Klebsiella oxytoca	2	WTP	WTP05	Influent	Influent	Nanopore	koxytoca	215	Klebsiella	5853583	55.9531145283154
586	WTP5|T2-00452_4	RHBSTW-00452_4	1	121400	51.4382207578254	IncFII,rep_cluster_959	002442__AP014954_00001,000122__JQ418538	MOBF	NC_021231_00058	MPF_T	NC_021502_00150	-	-	Conjugative	CP022274	0.0790711	965	WTP5|T2-00452	RHBSTW-00452	Klebsiella oxytoca	2	WTP	WTP05	Influent	Influent	Nanopore	koxytoca	215	Klebsiella	5853583	55.9531145283154
587	WTP5|T2-00452_6	RHBSTW-00452_6	1	108816	52.8093295103661	IncFII	000113__CP022035,000122__JQ418538	MOBF	NC_021231_00058	MPF_F	NC_014312_00116,NC_014312_00118,NC_023332_00154,NC_021502_00131,NC_014312_00128,NC_022609_00081,NC_019389_00080,NC_019165_00034,NC_021502_00150	-	-	Conjugative	CP021753	0.0547827	1233	WTP5|T2-00452	RHBSTW-00452	Klebsiella oxytoca	2	WTP	WTP05	Influent	Influent	Nanopore	koxytoca	215	Klebsiella	5853583	55.9531145283154
588	WTP5|T2-00452_7	RHBSTW-00452_7	1	73235	54.2677681436472	IncFII,rep_cluster_959	002443__CP006922_00079,000122__JQ418538	MOBF	NC_021231_00058	MPF_F	NC_014312_00116,NC_014312_00118,NC_023332_00154,NC_021502_00131,NC_014312_00128,NC_022609_00081,NC_019389_00080,NC_021654_00016,NC_019165_00034,NC_019155_00032,NC_021502_00150	-	-	Conjugative	CP020064	0.0113086	1233	WTP5|T2-00452	RHBSTW-00452	Klebsiella oxytoca	2	WTP	WTP05	Influent	Influent	Nanopore	koxytoca	215	Klebsiella	5853583	55.9531145283154
589	WTP5|T2-00457_2	RHBSTW-00457_2	1	77183	51.3377298109687	IncFIA,IncFIB	000095__NZ_CP014273_00094,000094__NZ_CP015070_00117	-	-	MPF_F	NC_007607_00115,NC_010719_00096,NC_014615_00033,NC_010488_00021,NC_018966_00040,NC_017639_00100,NC_007675_00027,NC_013437_00116,NC_017639_00094,NC_019094_00090,NC_010409_00124,NC_022651_00077	MOBF	FN868248	Mobilizable	CP021733	0.0190552	1555	WTP5|T2-00457	RHBSTW-00457	Escherichia coli	2	WTP	WTP05	Effluent	Effluent	Nanopore	ecoli	131	Escherichia	5244754	50.6381233514479
590	WTP5|T2-00457_3	RHBSTW-00457_3	1	74158	51.6707570322824	IncFIA,IncFII	000136__AP014877_00014,000121__CP024805	MOBF	NC_017627_00068	MPF_F	NC_022651_00077,NC_010409_00124,NC_019094_00090,NC_017639_00094,NC_013437_00116,NC_007675_00027,NC_017639_00100,NC_018966_00040,NC_019094_00068,NC_010719_00097,NC_010719_00096,08-5333_00200	MOBF	CP019842	Conjugative	CP021938	0.0124467	546	WTP5|T2-00457	RHBSTW-00457	Escherichia coli	2	WTP	WTP05	Effluent	Effluent	Nanopore	ecoli	131	Escherichia	5244754	50.6381233514479
591	WTP5|T2-00464_3	RHBSTW-00464_3	1	162733	51.6262835442105	IncFII,rep_cluster_1304,rep_cluster_959	002444__CP020359_00082,000621__CP009126_00005,000122__JQ418538	MOBF	NC_021231_00058	MPF_F	NC_014312_00116,NC_014312_00118,NC_023332_00154,NC_021654_00004,NC_021502_00131,NC_014312_00128,NC_022609_00081,NC_019165_00034,NC_022609_00095,NC_021502_00150	-	-	Conjugative	CP020359	0.0600659	1231	WTP5|T2-00464	RHBSTW-00464	Klebsiella oxytoca	2	WTP	WTP05	Effluent	Effluent	Nanopore	-	-	Klebsiella	6331260	53.1196160006065
592	WTP5|T2-00464_4	RHBSTW-00464_4	1	115642	51.5098320679338	IncFIB,IncFII	000107__CP014778_00094,000127__CP009275	-	-	-	-	-	-	Non-mobilizable	CP012989	0.0621044	773	WTP5|T2-00464	RHBSTW-00464	Klebsiella oxytoca	2	WTP	WTP05	Effluent	Effluent	Nanopore	-	-	Klebsiella	6331260	53.1196160006065
593	WTP5|T2-00465_2	RHBSTW-00465_2	1	124225	53.7613201851479	IncFII,rep_cluster_959	002443__CP006922_00079,000129__CP018340	MOBF	NC_021231_00058	MPF_F	NC_014312_00116,NC_014312_00118,NC_023332_00154,NC_021502_00131,NC_014312_00128,NC_022609_00081,NC_011281_00082,NC_019165_00034,NC_022609_00095,NC_021502_00150	-	-	Conjugative	CP011633	0.051337	1230	WTP5|T2-00465	RHBSTW-00465	Klebsiella oxytoca	2	WTP	WTP05	Effluent	Effluent	Nanopore	-	-	Klebsiella	NA	NA
594	WTP5|T2-00465_3	RHBSTW-00465_3	1	119443	51.3592257394741	IncFIB,IncFII	000107__CP014778_00094,000127__CP009275	-	-	-	-	-	-	Non-mobilizable	CP012989	0.0628995	773	WTP5|T2-00465	RHBSTW-00465	Klebsiella oxytoca	2	WTP	WTP05	Effluent	Effluent	Nanopore	-	-	Klebsiella	NA	NA
595	WTP5|T2-00472_3	RHBSTW-00472_3	1	115055	49.6336534700795	IncFIB	000100__NZ_CP016161_00012	-	-	-	-	-	-	Non-mobilizable	MF133442	0.0162193	80	WTP5|T2-00472	RHBSTW-00472	Klebsiella pneumoniae	2	WTP	WTP05	Effluent	Effluent	Nanopore	kpneumoniae	3705	Klebsiella	5460602	57.2964665800584
596	WTP5|T2-00472_4	RHBSTW-00472_4	1	95633	52.9085148432027	IncFII,rep_cluster_959	002442__AP014954_00001,000122__JQ418538	MOBF	NC_021231_00058	MPF_F	NC_014312_00116,NC_014312_00118,NC_023332_00154,NC_021502_00131,NC_014312_00128,NC_022609_00081,NC_019165_00034,NC_021502_00150	-	-	Conjugative	CP020359	0.0470041	1231	WTP5|T2-00472	RHBSTW-00472	Klebsiella pneumoniae	2	WTP	WTP05	Effluent	Effluent	Nanopore	kpneumoniae	3705	Klebsiella	5460602	57.2964665800584
597	WTP5|T2-00472_5	RHBSTW-00472_5	1	35237	49.0677412946619	IncFII	000117__EU383016_00001	-	-	MPF_T	NC_010726_00014,NC_005814_00013,NC_010726_00011,NC_013284_00016	-	-	Non-mobilizable	CP018922	0.0403101	591	WTP5|T2-00472	RHBSTW-00472	Klebsiella pneumoniae	2	WTP	WTP05	Effluent	Effluent	Nanopore	kpneumoniae	3705	Klebsiella	5460602	57.2964665800584
598	WTP5|T2-00473_2	RHBSTW-00473_2	1	157333	51.3147273617105	IncFIB,IncFII	000107__CP014778_00094,000126__FO834904	-	-	-	-	-	-	Non-mobilizable	CP012989	0.0217795	773	WTP5|T2-00473	RHBSTW-00473	Enterobacter kobei	2	WTP	WTP05	Effluent	Effluent	Nanopore	ecloacae	41	Enterobacter	4831308	55.7678376125058
599	WTP5|T2-00474_8	RHBSTW-00474_8	1	130355	47.7657166967128	IncFIA,IncFIB,IncFII	000096__NC_019117_00097,000136__AP014877_00014,000121__CP024805,000094__NZ_CP015070_00117	MOBF	NC_017627_00068	MPF_F	08-5333_00200,NC_010719_00096,NC_014615_00033,NC_010488_00021,NC_018966_00040,NC_017639_00100,NC_007675_00027,NC_013437_00116,NC_017639_00094,NC_019094_00090,NC_010409_00124,NC_022651_00077	MOBF	FN868248	Conjugative	CP009167	0.0241368	541	WTP5|T2-00474	RHBSTW-00474	Escherichia coli	2	WTP	WTP05	Upstream	Upstream	Nanopore	ecoli	-	Escherichia	NA	NA
600	WTP5|T2-00475_3	RHBSTW-00475_3	1	130355	47.7657166967128	IncFIA,IncFIB,IncFII	000096__NC_019117_00097,000136__AP014877_00014,000121__CP024805,000094__NZ_CP015070_00117	MOBF	NC_017627_00068	MPF_F	08-5333_00200,NC_010719_00096,NC_014615_00033,NC_010488_00021,NC_018966_00040,NC_017639_00100,NC_007675_00027,NC_013437_00116,NC_017639_00094,NC_019094_00090,NC_010409_00124,NC_022651_00077	MOBF	FN868248	Conjugative	CP009167	0.0241368	541	WTP5|T2-00475	RHBSTW-00475	Escherichia coli	2	WTP	WTP05	Upstream	Upstream	Nanopore	ecoli	-	Escherichia	NA	NA
601	WTP5|T2-00482_2	RHBSTW-00482_2	1	109013	51.9029840477741	IncFIA,IncFIB	000095__NZ_CP014273_00094,000094__NZ_CP015070_00117	-	-	MPF_F	NC_007607_00115,NC_010719_00096,NC_014615_00033,NC_010488_00021,NC_018966_00040,NC_017639_00100,NC_007675_00027,NC_013437_00116,NC_017639_00094,NC_019094_00090,NC_010409_00124,NC_022651_00077	MOBF	FN868248	Mobilizable	CP009231	0.0130157	1555	WTP5|T2-00482	RHBSTW-00482	Escherichia coli	2	WTP	WTP05	Downstream	Downstream	Nanopore	ecoli	131	Escherichia	5242496	50.6396189906487
602	WTP5|T2-00482_3	RHBSTW-00482_3	1	72712	51.8236329629222	IncFIA,IncFII	000136__AP014877_00014,000121__CP024805	MOBF	NC_017627_00068	MPF_F	NC_022651_00077,NC_010409_00124,NC_019094_00090,NC_017639_00094,NC_013437_00116,NC_007675_00027,NC_017639_00100,NC_018966_00040,NC_019094_00068,NC_010719_00097,NC_010719_00096,08-5333_00200	MOBF	CP019842	Conjugative	CP021938	0.0117564	546	WTP5|T2-00482	RHBSTW-00482	Escherichia coli	2	WTP	WTP05	Downstream	Downstream	Nanopore	ecoli	131	Escherichia	5242496	50.6396189906487
603	WTP5|T2-00484_3	RHBSTW-00484_3	1	115642	51.5184794451843	IncFIB,IncFII	000107__CP014778_00094,000127__CP009275	-	-	-	-	-	-	Non-mobilizable	CP012989	0.0621044	773	WTP5|T2-00484	RHBSTW-00484	Klebsiella oxytoca	2	WTP	WTP05	Downstream	Downstream	Nanopore	-	-	Klebsiella	6330682	53.1193637589126
604	WTP5|T2-00488_3	RHBSTW-00488_3	1	108826	52.6822634296951	IncFIB	000102__NC_003385_00128	-	-	-	-	-	-	Non-mobilizable	KX015668	0.0362143	86	WTP5|T2-00488	RHBSTW-00488	Citrobacter gillenii	2	WTP	WTP05	Downstream	Downstream	Nanopore	cfreundii	-	Citrobacter	4927528	52.580929017552
605	WTP5|T2-00490_2	RHBSTW-00490_2	1	118063	51.4013704547572	IncFIB,IncFII	000097__NC_025166_00051,000113__CP022035	-	-	MPF_F	NC_007607_00115,NC_019165_00034,NC_022609_00081,NC_014312_00128,NC_014312_00118,NC_022609_00068,NC_014312_00116	-	-	Non-mobilizable	CP019904	0.0437856	1228	WTP5|T2-00490	RHBSTW-00490	Enterobacter cloacae	2	WTP	WTP05	Downstream	Downstream	Nanopore	ecloacae	286	Enterobacter	5004501	55.054939543423
606	WTP5|T2-00490_3	RHBSTW-00490_3	1	80796	52.0755978018714	IncFIB,IncFII	000135__NC_014107_00001,000108__NC_014107_00054	-	-	MPF_F	NC_014107_00125,NC_014107_00126	-	-	Non-mobilizable	CP008907	0.00853806	809	WTP5|T2-00490	RHBSTW-00490	Enterobacter cloacae	2	WTP	WTP05	Downstream	Downstream	Nanopore	ecloacae	286	Enterobacter	5004501	55.054939543423
607	WTP5|T2-00492_2	RHBSTW-00492_2	1	111966	52.9857278102281	IncFIB,IncFII	000135__NC_014107_00001,000108__NC_014107_00054	-	-	MPF_F	NC_014107_00125,NC_014107_00126	-	-	Non-mobilizable	CP008907	0.000981871	809	WTP5|T2-00492	RHBSTW-00492	Enterobacter cloacae	2	WTP	WTP05	Downstream	Downstream	Nanopore	ecloacae	168	Enterobacter	4777672	55.0834381263511
608	WTP5|T2-00492_3	RHBSTW-00492_3	1	87106	52.0756319886116	IncFIA,rep_cluster_1418	000759__NC_013950_00034,000093__KX023259_00112	-	-	-	-	-	-	Non-mobilizable	CP007735	0.0552118	771	WTP5|T2-00492	RHBSTW-00492	Enterobacter cloacae	2	WTP	WTP05	Downstream	Downstream	Nanopore	ecloacae	168	Enterobacter	4777672	55.0834381263511
609	WTP5|T2-00493_2	RHBSTW-00493_2	1	174047	50.8500577430234	IncFIB,rep_cluster_1150	000107__CP014778_00094,000430__CP020850	-	-	-	-	-	-	Non-mobilizable	CP014763	0.0470041	1525	WTP5|T2-00493	RHBSTW-00493	Klebsiella oxytoca	2	WTP	WTP05	Downstream	Downstream	Nanopore	koxytoca	41	Klebsiella	6210043	55.9104985263387
610	WTP5|T2-00494_2	RHBSTW-00494_2	1	194765	52.5679665237594	IncFIB,IncFII	000107__CP014778_00094,000113__CP022035,000128__CP023916	-	-	-	-	-	-	Non-mobilizable	CP012884	0.0216393	768	WTP5|T2-00494	RHBSTW-00494	Klebsiella oxytoca	2	WTP	WTP05	Downstream	Downstream	Nanopore	koxytoca	168	Klebsiella	NA	NA
611	WTP1|T2-00502_2	RHBSTW-00502_2	1	107190	51.7930777124732	IncFII	000110__NC_019126_00046,000122__JQ418538	MOBF	NC_019125_00139	MPF_F	NC_019342_00064,NZ_AGTD01000004_00091,NC_021871_00025,NZ_AGTD01000004_00094,NC_021871_00022,NC_021871_00021,NC_021871_00019,NC_021871_00018,NC_021871_00015,NC_019125_00135,NC_021817_00013	-	-	Conjugative	CP017992	0.0145592	396	WTP1|T2-00502	RHBSTW-00502	Citrobacter freundii	2	WTP	WTP01	Influent	Influent	Nanopore	cfreundii	19	Citrobacter	4892927	51.8388481986345
612	WTP1|T2-00503_3	RHBSTW-00503_3	1	57093	48.0514248681975	IncFIA,IncFII	000136__AP014877_00014,000121__CP024805	MOBP	NC_019097	-	-	MOBP	KM107848	Mobilizable	CP013191	0.0680698	1366	WTP1|T2-00503	RHBSTW-00503	Escherichia coli	2	WTP	WTP01	Influent	Influent	Nanopore	ecoli	5846	Escherichia	4895183	50.53190044172
613	WTP1|T2-00508_2	RHBSTW-00508_2	1	127569	53.8453699566509	IncFIB,IncFII	000135__NC_014107_00001,000108__NC_014107_00054	MOBF	NC_014107_00160	-	-	-	-	Mobilizable	CP008907	0.0276889	809	WTP1|T2-00508	RHBSTW-00508	Enterobacter cloacae	2	WTP	WTP01	Influent	Influent	Nanopore	ecloacae	108	Enterobacter	4683875	55.5910437404927
614	WTP1|T2-00510_2	RHBSTW-00510_2	1	206782	51.4058283603022	IncFIB,rep_cluster_1150	000107__CP014778_00094,000430__CP020850	-	-	-	-	-	-	Non-mobilizable	CP014763	0.0444041	1525	WTP1|T2-00510	RHBSTW-00510	Klebsiella pneumoniae	2	WTP	WTP01	Influent	Influent	Nanopore	kpneumoniae	20	Klebsiella	5342507	57.3679735000815
615	WTP1|T2-00510_3	RHBSTW-00510_3	1	137885	51.5523806070276	IncFII,IncR	000204__CP008701_00115,000126__FO834904	MOBF	NC_021231_00058	MPF_F	NC_014312_00116,NC_014312_00118,NC_023332_00154,NC_021231_00085,NC_021502_00131,NC_014312_00128,NC_022609_00081,NC_019389_00080,NC_021654_00016,NC_019165_00034,NC_021502_00150	-	-	Conjugative	CP014765	0.0378117	1577	WTP1|T2-00510	RHBSTW-00510	Klebsiella pneumoniae	2	WTP	WTP01	Influent	Influent	Nanopore	kpneumoniae	20	Klebsiella	5342507	57.3679735000815
616	WTP1|T2-00510_4	RHBSTW-00510_4	1	136301	52.9746663634163	IncFIB,IncFII	000097__NC_025166_00051,000113__CP022035,000130__CP023489	MOBF	NC_021231_00058	MPF_F	NC_021502_00150,NC_023905_00125,NC_019165_00034,NC_021654_00016,NC_019389_00080,NC_022609_00081,NC_014312_00128,NC_021502_00131,NC_019389_00068,NC_023332_00154,NC_014312_00118,NC_014312_00116	-	-	Conjugative	CP014669	0.0204123	1577	WTP1|T2-00510	RHBSTW-00510	Klebsiella pneumoniae	2	WTP	WTP01	Influent	Influent	Nanopore	kpneumoniae	20	Klebsiella	5342507	57.3679735000815
617	WTP1|T2-00510_5	RHBSTW-00510_5	1	107037	49.5099825294057	IncFIB	000100__NZ_CP016161_00012	-	-	-	-	-	-	Non-mobilizable	MF133442	0.0217795	80	WTP1|T2-00510	RHBSTW-00510	Klebsiella pneumoniae	2	WTP	WTP01	Influent	Influent	Nanopore	kpneumoniae	20	Klebsiella	5342507	57.3679735000815
618	WTP1|T2-00511_2	RHBSTW-00511_2	1	274000	51.5981751824818	IncFIA,IncFIB,IncFII,IncH,rep_cluster_1304	000107__CP014778_00094,000621__CP009126_00005,000138__CP021336_00001,000136__AP014877_00014,000121__CP024805	-	-	-	-	-	-	Non-mobilizable	CP022155	0.0152936	772	WTP1|T2-00511	RHBSTW-00511	Escherichia coli	2	WTP	WTP01	Influent	Influent	Nanopore	ecoli	401	Escherichia	NA	NA
619	WTP1|T2-00515_2	RHBSTW-00515_2	1	220501	52.257359377055	IncFIB,IncFII	000107__CP014778_00094,000113__CP022035,000128__CP023916	MOBF	NC_021231_00058	MPF_F	NC_021502_00150,NC_019155_00032,NC_019165_00034,NC_021654_00016,NC_019389_00080,NC_022609_00081,NC_014312_00128,NC_021502_00131,NC_019389_00068,NC_023332_00154,NC_014312_00118,NC_014312_00116	-	-	Conjugative	CP013323	0.0181313	1586	WTP1|T2-00515	RHBSTW-00515	Klebsiella pneumoniae	2	WTP	WTP01	Influent	Influent	Nanopore	kpneumoniae	188	Klebsiella	5494507	57.1729001346254
620	WTP1|T2-00515_3	RHBSTW-00515_3	1	82555	53.6030525104476	ColRNAI_rep_cluster_1987,IncFIB,IncFII	000097__NC_025166_00051,000126__FO834904,000114__CP015527,000019__CP000651_00005	MOBF	NC_021231_00058	MPF_T	NC_021502_00150	-	-	Conjugative	CP021541	0.0400373	1585	WTP1|T2-00515	RHBSTW-00515	Klebsiella pneumoniae	2	WTP	WTP01	Influent	Influent	Nanopore	kpneumoniae	188	Klebsiella	5494507	57.1729001346254
621	WTP1|T2-00515_4	RHBSTW-00515_4	1	25549	47.0155387686407	IncFII	000116__CP022119_00033	-	-	MPF_T	NC_010726_00014,NC_005814_00013,NC_010726_00011,NC_013284_00016	-	-	Non-mobilizable	CP018922	0.0311746	591	WTP1|T2-00515	RHBSTW-00515	Klebsiella pneumoniae	2	WTP	WTP01	Influent	Influent	Nanopore	kpneumoniae	188	Klebsiella	5494507	57.1729001346254
622	WTP1|T2-00524_2	RHBSTW-00524_2	1	112583	50.9792775108142	IncFIB	000102__NC_003385_00128	-	-	-	-	-	-	Non-mobilizable	CP017724	0.0283151	86	WTP1|T2-00524	RHBSTW-00524	Citrobacter braakii	2	WTP	WTP01	Effluent	Effluent	Nanopore	cfreundii	-	Citrobacter	5251041	51.9710663085662
623	WTP1|T2-00529_2	RHBSTW-00529_2	1	157768	53.2902743268597	IncFIA,IncFII	000093__KX023259_00112,000127__CP009275	-	-	MPF_F	NC_014312_00116	-	-	Non-mobilizable	CP021856	0.0319897	767	WTP1|T2-00529	RHBSTW-00529	Klebsiella oxytoca	2	WTP	WTP01	Effluent	Effluent	Nanopore	koxytoca	52	Klebsiella	5922729	55.9983075369479
624	WTP1|T2-00529_3	RHBSTW-00529_3	1	92063	49.201090557553	IncFIB	000107__CP014778_00094	-	-	-	-	-	-	Non-mobilizable	CP008701	0.0740698	1229	WTP1|T2-00529	RHBSTW-00529	Klebsiella oxytoca	2	WTP	WTP01	Effluent	Effluent	Nanopore	koxytoca	52	Klebsiella	5922729	55.9983075369479
625	WTP1|T2-00531_2	RHBSTW-00531_2	1	187726	52.1552688492803	IncFIA,IncFIB,IncFII,rep_cluster_1304	000107__CP014778_00094,000621__CP009126_00005,000136__AP014877_00014,000121__CP024805	-	-	-	-	-	-	Non-mobilizable	CP022155	0.00834599	772	WTP1|T2-00531	RHBSTW-00531	Escherichia coli	2	WTP	WTP01	Effluent	Effluent	Nanopore	ecoli	635	Escherichia	5121078	50.7675532378144
626	WTP1|T2-00535_2	RHBSTW-00535_2	1	145381	52.1980176226605	IncFIB,IncFII,rep_cluster_312	000111__NZ_CP011595_00114,001623__NC_020920_00001,000101__NZ_CP012345_00042,000123__CP000858	MOBF	NC_019125_00139	MPF_F	NC_019342_00064,NZ_AGTD01000004_00091,NC_021871_00025,NZ_AGTD01000004_00094,NC_021871_00022,NC_021817_00023,NC_021817_00021,NC_021817_00020,NC_021871_00015,NC_019125_00135,NC_021817_00013	MOBP	NZ_CP016040	Conjugative	CP011610	0.0183132	748	WTP1|T2-00535	RHBSTW-00535	Citrobacter braakii	2	WTP	WTP01	Effluent	Effluent	Nanopore	cfreundii	-	Citrobacter	5051038	52.0668029026905
627	WTP1|T2-00542_2	RHBSTW-00542_2	1	240613	52.7610727599922	IncFIB,IncFII,IncR	000135__NC_014107_00001,000107__CP014778_00094,000207__CP025517	MOBF	NC_014107_00160	MPF_F	NC_014107_00125,NC_014107_00126,NC_014107_00127,NC_009425_00108,NC_014107_00135,NC_014107_00137,NC_014107_00139,NC_014107_00145,NC_014107_00146,NC_014107_00147,NC_014107_00154,NC_014107_00155,NC_014107_00159	-	-	Conjugative	CP001919	0.0634394	708	WTP1|T2-00542	RHBSTW-00542	Enterobacter asburiae	2	WTP	WTP01	Upstream	Upstream	Nanopore	ecloacae	24	Enterobacter	4919282	55.6626149913748
628	WTP1|T2-00555_4	RHBSTW-00555_4	1	127832	52.2036735715627	IncFII,rep_cluster_312,rep_cluster_48,rep_cluster_959	002444__CP020359_00082,001837__CP019904_00024,001623__NC_020920_00001,000122__JQ418538	MOBF	NC_021231_00058	MPF_F	NC_014312_00116,NC_014312_00118,NC_023332_00154,NC_021654_00004,NC_021502_00131,NC_014312_00128,NC_022609_00081,NC_019165_00034,NC_022609_00095,NC_021502_00150	-	-	Conjugative	CP020359	0.0545702	1231	WTP1|T2-00555	RHBSTW-00555	Klebsiella oxytoca	2	WTP	WTP01	Upstream	Upstream	Nanopore	koxytoca	-	Klebsiella	5847876	55.5842326342077
629	WTP1|T2-00562_2	RHBSTW-00562_2	1	68855	50.6702490741413	IncFIA,IncFII	000136__AP014877_00014,000121__CP024805	MOBF	NC_017627_00068	MPF_F	NC_022651_00077,NC_010409_00124,NC_019094_00090,NC_017639_00094,NC_013437_00116,NC_007675_00027,NC_017639_00100,NC_019037_00027,NC_019094_00068,NC_010719_00097,NC_008460_00107,NC_013507_00059	MOBP	AP014804	Conjugative	CP013834	0.0206797	546	WTP1|T2-00562	RHBSTW-00562	Escherichia coli	2	WTP	WTP01	Downstream	Downstream	Nanopore	ecoli	4988	Escherichia	4649154	50.8490576995299
630	WTP1|T2-00564_2	RHBSTW-00564_2	1	140774	54.7423529913194	IncFIB,IncFII	000107__CP014778_00094,000114__CP015527,000122__JQ418538	MOBF	NC_021501_00073	MPF_F	NC_021501_00074,NC_021501_00076,NC_006323_00113,NC_021501_00083,NC_021501_00084,NC_021501_00085,NC_006323_00105,NC_009378_00101,NC_006323_00097,NC_006323_00096,NC_021501_00097	-	-	Conjugative	KY020154	0.0334751	621	WTP1|T2-00564	RHBSTW-00564	Enterobacter cloacae	2	WTP	WTP01	Downstream	Downstream	Nanopore	ecloacae	108	Enterobacter	4699206	55.6244820933579
631	WTP1|T2-00570_2	RHBSTW-00570_2	1	179403	52.6579823079882	IncFIB,IncFII,rep_cluster_312	000111__NZ_CP011595_00114,001623__NC_020920_00001,000101__NZ_CP012345_00042,000123__CP000858	MOBF	NC_019125_00139	MPF_F	NC_006143_00077,NC_019342_00064,NZ_AGTD01000004_00091,NC_021871_00025,NZ_AGTD01000004_00094,NC_021871_00022,NC_021817_00023,NC_021817_00021,NC_021817_00020,NC_021871_00015,NC_019125_00135,NC_021817_00013	MOBP	NZ_CP016040	Conjugative	CP011610	0.0196275	748	WTP1|T2-00570	RHBSTW-00570	Citrobacter braakii	2	WTP	WTP01	Downstream	Downstream	Nanopore	cfreundii	-	Citrobacter	5103116	51.9950947617103
632	WTP1|T2-00570_3	RHBSTW-00570_3	1	119726	50.8335699847986	IncFIB	000102__NC_003385_00128	-	-	-	-	-	-	Non-mobilizable	CP017724	0.0305785	86	WTP1|T2-00570	RHBSTW-00570	Citrobacter braakii	2	WTP	WTP01	Downstream	Downstream	Nanopore	cfreundii	-	Citrobacter	5103116	51.9950947617103
633	WTP1|T2-00570_4	RHBSTW-00570_4	1	34198	46.6109129188841	ColRNAI_rep_cluster_1987,IncFIA	000093__KX023259_00112,000019__CP000651_00005	-	-	-	-	-	-	Non-mobilizable	CP001723	0.0852783	3022	WTP1|T2-00570	RHBSTW-00570	Citrobacter braakii	2	WTP	WTP01	Downstream	Downstream	Nanopore	cfreundii	-	Citrobacter	5103116	51.9950947617103
634	WTP1|T2-00574_2	RHBSTW-00574_2	1	244871	52.7820770936534	IncFIB,IncFII	000107__CP014778_00094,000124__KP125893_00142	MOBF	NC_021231_00058	MPF_F	NC_021502_00150,NC_019155_00032,NC_019165_00034,NC_021654_00016,NC_019389_00080,NC_022609_00081,NC_014312_00128,NC_021502_00131,NC_019389_00068,NC_023332_00154,NC_014312_00118	-	-	Conjugative	CP013323	0.0175349	1586	WTP1|T2-00574	RHBSTW-00574	Klebsiella pneumoniae	2	WTP	WTP01	Downstream	Downstream	Nanopore	kpneumoniae	359	Klebsiella	5259821	57.2574998274656
635	WTP1|T2-00577_2	RHBSTW-00577_2	1	144021	52.8124370751488	IncFII,rep_cluster_1418	000759__NC_013950_00034,000128__CP023916,000113__CP022035	MOBF	NC_021231_00058	MPF_F	NC_021502_00150,NC_019155_00032,NC_019165_00034,NC_021654_00016,NC_019389_00080,NC_022609_00081,NC_014312_00128,NC_021502_00131,NC_019389_00068,NC_023332_00154,NC_014312_00118,NC_014312_00116	-	-	Conjugative	KY174332	0.0330427	1588	WTP1|T2-00577	RHBSTW-00577	Klebsiella oxytoca	2	WTP	WTP01	Downstream	Downstream	Nanopore	koxytoca	-	Klebsiella	5736562	55.8712692375677
636	WTP1|T2-00577_3	RHBSTW-00577_3	1	133995	52.0683607597298	IncFIA,IncFII	000093__KX023259_00112,000127__CP009275	MOBF	NC_021231_00058	MPF_T	NC_021502_00150	-	-	Conjugative	CP008789	0.0333664	706	WTP1|T2-00577	RHBSTW-00577	Klebsiella oxytoca	2	WTP	WTP01	Downstream	Downstream	Nanopore	koxytoca	-	Klebsiella	5736562	55.8712692375677
637	WTP1|T2-00577_4	RHBSTW-00577_4	1	112125	49.9139353400223	IncFIB	000100__NZ_CP016161_00012	-	-	-	-	-	-	Non-mobilizable	KY354306	0.0478612	80	WTP1|T2-00577	RHBSTW-00577	Klebsiella oxytoca	2	WTP	WTP01	Downstream	Downstream	Nanopore	koxytoca	-	Klebsiella	5736562	55.8712692375677
638	WTP3|T2-00593_2	RHBSTW-00593_2	1	89835	54.0279401124283	IncFII	000135__NC_014107_00001	MOBF	NC_014107_00160	MPF_F	NC_009425_00105,NC_014107_00126,NC_014107_00127,NC_009425_00108,NC_014107_00135,NC_014107_00137,NC_014107_00139,NC_014107_00145,NC_014107_00146,NC_014107_00154,NC_014107_00155,NC_014107_00159	-	-	Conjugative	CP021777	0.0834041	1931	WTP3|T2-00593	RHBSTW-00593	Enterobacter cloacae	2	WTP	WTP03	Upstream	Upstream	Nanopore	ecloacae	374	Enterobacter	4928295	54.4989291428374
639	WTP3|T2-00599_2	RHBSTW-00599_2	1	128953	48.8565601420673	IncFII	000112__CP024882	-	-	MPF_F	NC_009425_00105,NC_009425_00106,NC_009425_00107,NC_009425_00108,NC_009425_00112,NC_014107_00145,NC_014107_00154	-	-	Non-mobilizable	CP006733	0.0834041	713	WTP3|T2-00599	RHBSTW-00599	Citrobacter braakii	2	WTP	WTP03	Upstream	Upstream	Nanopore	cfreundii	88	Citrobacter	5109855	51.9788134888368
640	WTP3|T2-00605_2	RHBSTW-00605_2	1	127911	49.3335209637951	IncFIA,IncFIB,IncFII	000096__NC_019117_00097,000136__AP014877_00014,000121__CP024805	MOBF	NC_011413_00081	MPF_F	NC_011413_00080,NC_011413_00075,NC_011413_00074,NC_011413_00069,NC_011413_00068,NC_011413_00064,NC_011413_00063,NC_011413_00060,NC_011413_00058,NC_011413_00056	-	-	Conjugative	AP009242	0.0744324	1012	WTP3|T2-00605	RHBSTW-00605	Escherichia coli	2	WTP	WTP03	Downstream	Downstream	Nanopore	ecoli	5566	Escherichia	4866904	50.3877208179985
641	WTP3|T2-00610_2	RHBSTW-00610_2	1	252882	52.4679494784129	IncFIB,IncFII	000107__CP014778_00094,000128__CP023916	MOBF	NC_021231_00058	MPF_F	NC_021502_00150,NC_014312_00141,NC_019165_00034,NC_021654_00016,NC_019389_00080,NC_022609_00081,NC_014312_00128,NC_021502_00131,NC_021231_00085,NC_023332_00154,NC_014312_00118,NC_014312_00116	-	-	Conjugative	CP007734	0.0211548	1586	WTP3|T2-00610	RHBSTW-00610	Klebsiella pneumoniae	2	WTP	WTP03	Downstream	Downstream	Nanopore	kpneumoniae	678	Klebsiella	5302120	57.4632222582665
642	WTP3|T2-00622_3	RHBSTW-00622_3	1	97721	52.0768309779884	IncFIA	000136__AP014877_00014	MOBP	NC_013728_00087	MPF_I	NC_011754_00087,NC_014843_00047,NC_007365_00035,NC_011754_00109,NC_014843_00041,NC_022371_00084,NC_012487_00131,NC_022992_00098,NC_014843_00033	MOBP	FR821780	Conjugative	CP015141	0.0144562	487	WTP3|T2-00622	RHBSTW-00622	Escherichia coli	2	WTP	WTP03	Influent	Influent	Nanopore	ecoli	200	Escherichia	5192020	50.7906171393793
643	WTP3|T2-00622_4	RHBSTW-00622_4	1	30852	44.3731362634513	IncFIA,IncFII	000136__AP014877_00014,000121__CP024805	-	-	-	-	-	-	Non-mobilizable	FN554767	0.0613264	547	WTP3|T2-00622	RHBSTW-00622	Escherichia coli	2	WTP	WTP03	Influent	Influent	Nanopore	ecoli	200	Escherichia	5192020	50.7906171393793
644	WTP3|T2-00626_2	RHBSTW-00626_2	1	109281	53.0330066525746	IncFIB,IncFII	000135__NC_014107_00001,000108__NC_014107_00054	-	-	MPF_F	NC_014107_00125,NC_014107_00126	-	-	Non-mobilizable	CP008907	0.0025468	809	WTP3|T2-00626	RHBSTW-00626	Enterobacter cloacae	2	WTP	WTP03	Influent	Influent	Nanopore	ecloacae	286	Enterobacter	4870455	55.1258352659043
645	WTP3|T2-00630_2	RHBSTW-00630_2	1	203026	53.2005752957749	IncFIB,IncFII	000135__NC_014107_00001,000108__NC_014107_00054	MOBF	NC_014107_00160	MPF_F	NC_014107_00125,NC_014107_00126,NC_014107_00127,NC_009425_00108,NC_014107_00135,NC_014107_00137,NC_014107_00139,NC_014107_00145,NC_014107_00146,NC_014107_00147,NC_014107_00154,NC_014107_00155,NC_014107_00159	-	-	Conjugative	CP008907	0.0286795	809	WTP3|T2-00630	RHBSTW-00630	Enterobacter asburiae	2	WTP	WTP03	Influent	Influent	Nanopore	ecloacae	486	Enterobacter	NA	NA
646	WTP3|T2-00630_3	RHBSTW-00630_3	1	112331	52.3390693575238	IncFII,rep_cluster_959	002442__AP014954_00001,000122__JQ418538	MOBF	NC_021231_00058	MPF_F	NC_014312_00116,NC_014312_00118,NC_023332_00154,NC_019389_00068,NC_021502_00131,NC_014312_00128,NC_022609_00081,NC_021654_00016,NC_019165_00034,NC_019155_00032,NC_021502_00150	-	-	Conjugative	CP020359	0.043179	1231	WTP3|T2-00630	RHBSTW-00630	Enterobacter asburiae	2	WTP	WTP03	Influent	Influent	Nanopore	ecloacae	486	Enterobacter	NA	NA
647	WTP3|T2-00634_2	RHBSTW-00634_2	1	219226	50.9953198981873	IncFIB,rep_cluster_1150	000107__CP014778_00094,000430__CP020850	-	-	-	-	-	-	Non-mobilizable	CP021697	0.0465005	1526	WTP3|T2-00634	RHBSTW-00634	Klebsiella oxytoca	2	WTP	WTP03	Influent	Influent	Nanopore	koxytoca	-	Klebsiella	5959281	55.6185721062658
648	WTP3|T2-00634_3	RHBSTW-00634_3	1	134986	52.6261982724134	IncFII,rep_cluster_959	002444__CP020359_00082,000122__JQ418538	MOBF	NC_021231_00058	MPF_F	NC_014312_00116,NC_014312_00118,NC_023332_00154,NC_019389_00068,NC_021502_00131,NC_014312_00128,NC_022609_00081,NC_021654_00016,NC_019165_00034,NC_022609_00095,NC_021502_00150	-	-	Conjugative	CP020359	0.0264788	1231	WTP3|T2-00634	RHBSTW-00634	Klebsiella oxytoca	2	WTP	WTP03	Influent	Influent	Nanopore	koxytoca	-	Klebsiella	5959281	55.6185721062658
649	WTP3|T2-00634_4	RHBSTW-00634_4	1	128344	52.0429470797232	IncFIA,IncFII	000114__CP015527,000093__KX023259_00112,000126__FO834904	MOBF	NC_021231_00058	MPF_F	NC_014312_00116,NC_014312_00118,NC_023332_00154,NC_019389_00068,NC_014312_00128,NC_022609_00081,NC_011281_00082,NC_021654_00016,NC_019165_00034,NC_019155_00032,NC_021502_00150	-	-	Conjugative	CP020851	0.0480354	1581	WTP3|T2-00634	RHBSTW-00634	Klebsiella oxytoca	2	WTP	WTP03	Influent	Influent	Nanopore	koxytoca	-	Klebsiella	5959281	55.6185721062658
650	WTP3|T2-00634_5	RHBSTW-00634_5	1	113484	52.7025836241232	IncFII	000113__CP022035,000122__JQ418538	MOBF	NC_021231_00058	MPF_F	NC_014312_00116,NC_014312_00118,NC_023332_00154,NC_021502_00131,NC_014312_00128,NC_022609_00081,NC_019389_00080,NC_019165_00034,NC_022609_00095,NC_021502_00150	-	-	Conjugative	CP011634	0.0628995	706	WTP3|T2-00634	RHBSTW-00634	Klebsiella oxytoca	2	WTP	WTP03	Influent	Influent	Nanopore	koxytoca	-	Klebsiella	5959281	55.6185721062658
651	WTP3|T2-00634_6	RHBSTW-00634_6	1	76134	48.5315365014317	IncFII,rep_cluster_1418	000759__NC_013950_00034,000114__CP015527,000130__CP023489	-	-	-	-	-	-	Non-mobilizable	CP007736	0.0203459	1221	WTP3|T2-00634	RHBSTW-00634	Klebsiella oxytoca	2	WTP	WTP03	Influent	Influent	Nanopore	koxytoca	-	Klebsiella	5959281	55.6185721062658
652	WTP3|T2-00634_7	RHBSTW-00634_7	1	75825	53.3201450708869	IncFII,rep_cluster_959	002443__CP006922_00079,000122__JQ418538	MOBF	NC_021231_00058	MPF_F	NC_014312_00116,NC_014312_00118,NC_023332_00154,NC_021231_00085,NC_021502_00131,NC_014312_00128,NC_022609_00081,NC_019389_00080,NC_021654_00016,NC_019165_00034,NC_019155_00032,NC_021502_00150	-	-	Conjugative	CP011621	0.0240597	1232	WTP3|T2-00634	RHBSTW-00634	Klebsiella oxytoca	2	WTP	WTP03	Influent	Influent	Nanopore	koxytoca	-	Klebsiella	5959281	55.6185721062658
653	WTP3|T2-00636_2	RHBSTW-00636_2	1	193688	51.5333939118583	IncFIB,IncFII	000107__CP014778_00094,000113__CP022035,000128__CP023916	-	-	MPF_F	NC_023332_00154,NC_014312_00118,NC_014312_00116	-	-	Non-mobilizable	CP013323	0.0319897	1586	WTP3|T2-00636	RHBSTW-00636	Klebsiella pneumoniae	2	WTP	WTP03	Influent	Influent	Nanopore	kpneumoniae	1380	Klebsiella	5306794	57.4602104396741
654	WTP3|T2-00636_3	RHBSTW-00636_3	1	171701	52.8319578802686	IncFII,rep_cluster_1418	000759__NC_013950_00034,000113__CP022035,000128__CP023916	MOBF	NC_021231_00058	MPF_F	NC_021502_00150,NC_019155_00032,NC_019165_00034,NC_021654_00016,NC_019389_00080,NC_022609_00081,NC_014312_00128,NC_021502_00131,NC_019389_00068,NC_023332_00154,NC_014312_00118,NC_014312_00116	-	-	Conjugative	KY174332	0.0380652	1588	WTP3|T2-00636	RHBSTW-00636	Klebsiella pneumoniae	2	WTP	WTP03	Influent	Influent	Nanopore	kpneumoniae	1380	Klebsiella	5306794	57.4602104396741
655	WTP3|T2-00642_2	RHBSTW-00642_2	1	93159	52.6025397438787	IncFIB,IncFII	000135__NC_014107_00001,000108__NC_014107_00054	-	-	MPF_F	NC_014107_00125,NC_014107_00126	-	-	Non-mobilizable	CP008907	0.00785531	809	WTP3|T2-00642	RHBSTW-00642	Enterobacter cloacae	2	WTP	WTP03	Effluent	Effluent	Nanopore	ecloacae	286	Enterobacter	5032884	54.9592440437729
656	WTP3|T2-00646_2	RHBSTW-00646_2	1	118132	51.588054041242	ColRNAI_rep_cluster_1291,IncFIA,IncFIB,IncFII	000096__NC_019117_00097,000002__NC_009781,000136__AP014877_00014,000121__CP024805	MOBF	NC_017627_00068	MPF_F	08-5333_00200,NC_008460_00107,NC_010719_00097,NC_019094_00068,NC_019037_00027,NC_017639_00100,NC_007675_00027,NC_013437_00116,NC_017639_00094,NC_019094_00090,NC_010409_00124,NC_022651_00077	MOBF	CP016713	Conjugative	CP016498	0.0115313	1563	WTP3|T2-00646	RHBSTW-00646	Shigella dysenteriae	2	WTP	WTP03	Effluent	Effluent	Nanopore	ecoli	73	Escherichia	5133694	50.4739277409211
657	WTP3|T2-00651_2	RHBSTW-00651_2	1	229743	52.3027905093953	IncFIB,IncFII	000107__CP014778_00094,000113__CP022035,000128__CP023916	MOBF	NC_021231_00058	MPF_F	NC_021502_00150,NC_019155_00032,NC_019165_00034,NC_021654_00016,NC_019389_00080,NC_022609_00081,NC_014312_00128,NC_021502_00131,NC_019389_00068,NC_023332_00154,NC_014312_00118,NC_014312_00116	-	-	Conjugative	CP013323	0.0163866	1586	WTP3|T2-00651	RHBSTW-00651	Klebsiella oxytoca	2	WTP	WTP03	Effluent	Effluent	Nanopore	koxytoca	186	Klebsiella	5672105	56.0054512390021
658	WTP3|T2-00651_3	RHBSTW-00651_3	1	64431	54.601046080303	IncFII,rep_cluster_959	002443__CP006922_00079,000122__JQ418538	MOBF	NC_021231_00058	MPF_F	NC_014312_00116,NC_014312_00118,NC_023332_00154,NC_021502_00131,NC_014312_00128,NC_022609_00081,NC_019389_00080,NC_021654_00016,NC_019165_00034,NC_019155_00032,NC_021502_00150	-	-	Conjugative	CP020064	0.00888862	1233	WTP3|T2-00651	RHBSTW-00651	Klebsiella oxytoca	2	WTP	WTP03	Effluent	Effluent	Nanopore	koxytoca	186	Klebsiella	5672105	56.0054512390021
659	WTP3|T2-00658_2	RHBSTW-00658_2	1	109317	52.6624404255514	IncFIB	000107__CP014778_00094	-	-	MPF_F	NC_002305_00120	-	-	Non-mobilizable	CP011587	0.0473443	780	WTP3|T2-00658	RHBSTW-00658	Citrobacter freundii	2	WTP	WTP03	Effluent	Effluent	Nanopore	cfreundii	22	Citrobacter	5044080	51.6018580196983
660	WTP2|T2-00668_2	RHBSTW-00668_2	1	106339	54.4597936787068	ColRNAI_rep_cluster_1987,IncFIB,IncFII	000097__NC_025166_00051,000019__CP000651_00005,000113__CP022035	-	-	MPF_T	NC_007607_00115	-	-	Non-mobilizable	KX839208	0.0618432	1586	WTP2|T2-00668	RHBSTW-00668	Enterobacter cloacae	2	WTP	WTP02	Influent	Influent	Nanopore	ecloacae	-	Enterobacter	4918388	55.0582833237231
661	WTP2|T2-00668_3	RHBSTW-00668_3	1	83283	52.2195406025239	IncFIB,IncFII	000135__NC_014107_00001,000108__NC_014107_00054	-	-	MPF_F	NC_014107_00125,NC_014107_00126	-	-	Non-mobilizable	CP008907	0.0090861	809	WTP2|T2-00668	RHBSTW-00668	Enterobacter cloacae	2	WTP	WTP02	Influent	Influent	Nanopore	ecloacae	-	Enterobacter	4918388	55.0582833237231
662	WTP2|T2-00670_2	RHBSTW-00670_2	1	119656	48.304305676272	IncFIA,IncFIB,IncFII	000096__NC_019117_00097,000136__AP014877_00014,000121__CP024805	MOBF	NC_017627_00068	MPF_F	08-5333_00200,NC_008460_00107,NC_010719_00097,NC_019094_00068,NC_008460_00097,NC_017639_00100,NC_007675_00027,NC_013437_00116,NC_017639_00094,NC_019094_00090,NC_010409_00124,NC_022651_00077	MOBF	NZ_CM001473	Conjugative	CP015077	0.0415686	1553	WTP2|T2-00670	RHBSTW-00670	Escherichia coli	2	WTP	WTP02	Influent	Influent	Nanopore	ecoli	1196	Escherichia	5000456	50.8087662405189
663	WTP2|T2-00671_5	RHBSTW-00671_5	1	98395	53.500686010468	IncFII	000114__CP015527,000122__JQ418538	MOBF	NC_019125_00139	MPF_F	NC_019342_00064,NZ_AGTD01000004_00091,NC_019342_00058,NZ_AGTD01000004_00094,NC_021871_00022,NC_021817_00023,NC_021817_00021,NC_021817_00020,NC_021871_00015,NC_019125_00135,NC_021817_00013	MOBF	NZ_AFDA02000006	Conjugative	CP006054	0.0496454	262	WTP2|T2-00671	RHBSTW-00671	Citrobacter braakii	2	WTP	WTP02	Influent	Influent	Nanopore	cfreundii	-	Citrobacter	NA	NA
664	WTP2|T2-00673_2	RHBSTW-00673_2	1	146879	49.8396639410671	IncFIA,IncFII	000136__AP014877_00014,000121__CP024805	MOBF	NC_017627_00068	MPF_F	NC_022651_00077,NC_010409_00124,NC_019094_00090,NC_017630_00031,NC_013437_00116,NC_007675_00027,NC_017639_00100,NC_019037_00027,NC_010488_00021,NC_010719_00097,NC_008460_00107,08-5333_00200	MOBF	NZ_CP012164	Conjugative	CP012928	0.0623675	529	WTP2|T2-00673	RHBSTW-00673	Escherichia coli	2	WTP	WTP02	Influent	Influent	Nanopore	ecoli	1303	Escherichia	4787975	50.8248894365572
665	WTP2|T2-00675_2	RHBSTW-00675_2	1	160042	53.9933267517277	IncFIA,IncFII	000135__NC_014107_00001,000093__KX023259_00112	MOBF	NC_014107_00160	MPF_F	NC_009425_00105,NC_014107_00126,NC_014107_00127,NC_009425_00108,NC_014107_00135,NC_014107_00137,NC_014107_00139,NC_014107_00145,NC_014107_00146,NC_014107_00154,NC_014107_00155,NC_014107_00159	-	-	Conjugative	CP008907	0.0388388	809	WTP2|T2-00675	RHBSTW-00675	Enterobacter asburiae	2	WTP	WTP02	Influent	Influent	Nanopore	ecloacae	24	Enterobacter	4737746	55.8000576645519
666	WTP2|T2-00676_2	RHBSTW-00676_2	1	206301	51.086519212219	IncFIB,IncFII,rep_cluster_959	000107__CP014778_00094,002443__CP006922_00079,000122__JQ418538	MOBF	NC_021231_00058	MPF_F	NC_021502_00150,NC_019155_00032,NC_019165_00034,NC_019389_00080,NC_022609_00081,NC_014312_00128,NC_021502_00131,NC_023332_00154,NC_014312_00118,NC_014312_00116	-	-	Conjugative	CP011633	0.0531179	1230	WTP2|T2-00676	RHBSTW-00676	Klebsiella oxytoca	2	WTP	WTP02	Influent	Influent	Nanopore	koxytoca	-	Klebsiella	NA	NA
667	WTP2|T2-00676_3	RHBSTW-00676_3	1	93123	54.4290884099524	IncFII,rep_cluster_959	002444__CP020359_00082,000122__JQ418538	MOBF	NC_021231_00058	MPF_T	NC_006143_00077	-	-	Conjugative	CP011633	0.0628995	1230	WTP2|T2-00676	RHBSTW-00676	Klebsiella oxytoca	2	WTP	WTP02	Influent	Influent	Nanopore	koxytoca	-	Klebsiella	NA	NA
668	WTP2|T2-00685_2	RHBSTW-00685_2	1	116703	51.368002536353	IncFIB,IncFII	000097__NC_025166_00051,000113__CP022035	-	-	MPF_F	NC_007607_00115,NC_019165_00034,NC_022609_00081,NC_014312_00128,NC_014312_00118,NC_022609_00068,NC_014312_00116	-	-	Non-mobilizable	CP019904	0.0437856	1228	WTP2|T2-00685	RHBSTW-00685	Enterobacter cloacae	2	WTP	WTP02	Effluent	Effluent	Nanopore	ecloacae	286	Enterobacter	4979571	54.9294105857713
669	WTP2|T2-00685_3	RHBSTW-00685_3	1	80781	52.0704125970216	IncFIB,IncFII	000135__NC_014107_00001,000108__NC_014107_00054	-	-	MPF_F	NC_014107_00125,NC_014107_00126	-	-	Non-mobilizable	CP008907	0.00853806	809	WTP2|T2-00685	RHBSTW-00685	Enterobacter cloacae	2	WTP	WTP02	Effluent	Effluent	Nanopore	ecloacae	286	Enterobacter	4979571	54.9294105857713
670	WTP2|T2-00695_2	RHBSTW-00695_2	1	197969	53.4912031681728	IncFIB,IncFII	000135__NC_014107_00001,000108__NC_014107_00054	MOBF	NC_014107_00160	MPF_F	NC_014107_00125,NC_014107_00126,NC_014107_00127,NC_009425_00108,NC_014107_00135,NC_014107_00137,NC_014107_00139,NC_014107_00145,NC_014107_00146,NC_014107_00147,NC_014107_00154,NC_014107_00155,NC_014107_00159	-	-	Conjugative	CP001919	0.0248413	708	WTP2|T2-00695	RHBSTW-00695	Enterobacter kobei	2	WTP	WTP02	Effluent	Effluent	Nanopore	ecloacae	-	Enterobacter	4770039	55.8939874495785
671	WTP2|T2-00696_3	RHBSTW-00696_3	1	122594	51.1974484885068	IncFIB	000104__CP010386_00052	-	-	-	-	-	-	Non-mobilizable	CP021897	0.00811798	86	WTP2|T2-00696	RHBSTW-00696	Citrobacter braakii	2	WTP	WTP02	Effluent	Effluent	Nanopore	cfreundii	-	Citrobacter	5331005	51.8776290774441
672	WTP2|T2-00714_3	RHBSTW-00714_3	1	78953	49.1938241738756	IncFIB,rep_cluster_1804	000107__CP014778_00094,001225__CP009851_00013	MOBC	NC_014725_00039	MPF_T	NC_011092_00100,NC_011092_00102,NC_011092_00103	-	-	Conjugative	CP020344	0.0343598	991	WTP2|T2-00714	RHBSTW-00714	Citrobacter gillenii	2	WTP	WTP02	Upstream	Upstream	Nanopore	cfreundii	-	Citrobacter	4883072	52.5861179192115
673	WTP4|T3-00777_2	RHBSTW-00777_2	1	87925	50.2007392664202	IncFIA,IncFII	000136__AP014877_00014,000121__CP024805	MOBF	NC_011413_00081	MPF_F	NC_011413_00056,NC_011413_00058,NC_011413_00060,NC_011413_00063,NC_011413_00064,NC_011413_00068,NC_011413_00069,NC_011413_00074,NC_011413_00075,NC_011413_00080	-	-	Conjugative	AP009242	0.0709514	1012	WTP4|T3-00777	RHBSTW-00777	Escherichia coli	3	WTP	WTP04	Upstream	Upstream	Nanopore	ecoli	-	Escherichia	4754030	50.3791730384537
674	WTP5|T3-00822_2	RHBSTW-00822_2	1	88905	52.4526179629942	IncFIA,IncFIB,IncFII	000096__NC_019117_00097,000094__NZ_CP015070_00117,000121__CP024805,000136__AP014877_00014	MOBF	NC_017627_00068	MPF_F	NC_022651_00077,NC_010409_00124,NC_019094_00090,NC_017639_00094,NC_013437_00116,NC_007675_00027,08-5333_00200	MOBF	NZ_CM001473	Conjugative	CP018982	0.00819369	1554	WTP5|T3-00822	RHBSTW-00822	Escherichia coli	3	WTP	WTP05	Downstream	Downstream	Nanopore	ecoli	131	Escherichia	5133535	50.821159298612
675	WTP5|T3-00831_2	RHBSTW-00831_2	1	159015	52.2007357796434	IncFIB,IncFII	000135__NC_014107_00001,000108__NC_014107_00054	-	-	MPF_F	NC_014107_00126,NC_014107_00125	-	-	Non-mobilizable	CP008907	0.0379382	809	WTP5|T3-00831	RHBSTW-00831	Enterobacter asburiae	3	WTP	WTP05	Downstream	Downstream	Nanopore	ecloacae	484	Enterobacter	NA	NA
676	WTP5|T3-00832_2	RHBSTW-00832_2	1	232875	52.5608158883521	IncFIB,IncFII	000107__CP014778_00094,000113__CP022035,000132__HG969996	MOBF	NC_021231_00058	MPF_F	NC_021502_00150,NC_019155_00032,NC_019165_00034,NC_021654_00016,NC_019389_00080,NC_022609_00081,NC_014312_00128,NC_021502_00131,NC_021231_00085,NC_023332_00154,NC_014312_00118,NC_014312_00116	-	-	Conjugative	JX424424	0.0211548	768	WTP5|T3-00832	RHBSTW-00832	Klebsiella pneumoniae	3	WTP	WTP05	Downstream	Downstream	Nanopore	kpneumoniae	3705	Klebsiella	5460256	57.2940169838191
677	WTP5|T3-00832_3	RHBSTW-00832_3	1	113854	49.6135401479087	IncFIB	000100__NZ_CP016161_00012	-	-	-	-	-	-	Non-mobilizable	MF133442	0.0161637	80	WTP5|T3-00832	RHBSTW-00832	Klebsiella pneumoniae	3	WTP	WTP05	Downstream	Downstream	Nanopore	kpneumoniae	3705	Klebsiella	5460256	57.2940169838191
678	WTP5|T3-00832_4	RHBSTW-00832_4	1	97542	53.0140862397736	IncFII,rep_cluster_959	002442__AP014954_00001,000122__JQ418538	MOBF	NC_021231_00058	MPF_F	NC_014312_00116,NC_014312_00118,NC_023332_00154,NC_021502_00131,NC_014312_00128,NC_022609_00081,NC_019165_00034,NC_021502_00150	-	-	Conjugative	CP020359	0.0473443	1231	WTP5|T3-00832	RHBSTW-00832	Klebsiella pneumoniae	3	WTP	WTP05	Downstream	Downstream	Nanopore	kpneumoniae	3705	Klebsiella	5460256	57.2940169838191
679	WTP5|T3-00832_5	RHBSTW-00832_5	1	36438	49.1437510291454	IncFII	000117__EU383016_00001	-	-	MPF_T	NC_010726_00014,NC_005814_00013,NC_010726_00011,NC_013284_00016	-	-	Non-mobilizable	CP018922	0.0414262	591	WTP5|T3-00832	RHBSTW-00832	Klebsiella pneumoniae	3	WTP	WTP05	Downstream	Downstream	Nanopore	kpneumoniae	3705	Klebsiella	5460256	57.2940169838191
680	WTP5|T3-00839_2	RHBSTW-00839_2	1	131482	48.6142589860209	IncFIB,IncFII	000095__NZ_CP014273_00094,000121__CP024805	MOBP	NC_011416_00039	-	-	-	-	Mobilizable	JX077110	0.00537869	973	WTP5|T3-00839	RHBSTW-00839	Escherichia coli	3	WTP	WTP05	Influent	Influent	Nanopore	ecoli	131	Escherichia	5208709	50.7648440333296
681	WTP5|T3-00843_2	RHBSTW-00843_2	1	267374	53.647325469193	IncFIB,IncFII	000107__CP014778_00094,000127__CP009275	MOBF	NC_021231_00058	MPF_F	NC_021502_00150,NC_014312_00141,NC_019165_00034,NC_021654_00016,NC_011281_00082,NC_022609_00081,NC_014312_00128,NC_021502_00131,NC_019389_00068,NC_023332_00154,NC_014312_00118,NC_014312_00116	-	-	Conjugative	KY271404	0.0212234	770	WTP5|T3-00843	RHBSTW-00843	Klebsiella pneumoniae	3	WTP	WTP05	Influent	Influent	Nanopore	kpneumoniae	2552	Klebsiella	5297180	57.460894287149
682	WTP5|T3-00843_3	RHBSTW-00843_3	1	108572	49.4575028552481	IncFIB	000100__NZ_CP016161_00012	-	-	-	-	-	-	Non-mobilizable	CP019050	0.0162749	80	WTP5|T3-00843	RHBSTW-00843	Klebsiella pneumoniae	3	WTP	WTP05	Influent	Influent	Nanopore	kpneumoniae	2552	Klebsiella	5297180	57.460894287149
683	WTP5|T3-00844_3	RHBSTW-00844_3	1	125868	51.4832999650427	IncFIB,IncFII	000097__NC_025166_00051,000113__CP022035	-	-	MPF_F	NC_007607_00115,NC_019165_00034,NC_022609_00081,NC_014312_00128,NC_014312_00118,NC_022609_00068,NC_014312_00116	-	-	Non-mobilizable	CP019904	0.0414262	1228	WTP5|T3-00844	RHBSTW-00844	Enterobacter cloacae	3	WTP	WTP05	Influent	Influent	Nanopore	ecloacae	108	Enterobacter	4398880	55.5854899428946
684	WTP5|T3-00849_2	RHBSTW-00849_2	1	110291	46.0064737829923	IncFIB	000105__NC_011917_00001	-	-	-	-	-	-	Non-mobilizable	CU638872	0.0165552	920	WTP5|T3-00849	RHBSTW-00849	Escherichia coli	3	WTP	WTP05	Influent	Influent	Nanopore	ecoli	491	Escherichia	4812696	50.6590069266789
685	WTP5|T3-00852_2	RHBSTW-00852_2	1	131105	51.9041989245261	IncFIB	000107__CP014778_00094	-	-	-	-	-	-	Non-mobilizable	CP012989	0.00103256	773	WTP5|T3-00852	RHBSTW-00852	Klebsiella pneumoniae	3	WTP	WTP05	Influent	Influent	Nanopore	kpneumoniae	292	Klebsiella	5169062	57.5358353217663
686	WTP5|T3-00853_2	RHBSTW-00853_2	1	201629	50.5150548780185	IncFIB,rep_cluster_1150	000107__CP014778_00094,000430__CP020850	-	-	-	-	-	-	Non-mobilizable	CP014763	0.0475157	1525	WTP5|T3-00853	RHBSTW-00853	Klebsiella oxytoca	3	WTP	WTP05	Influent	Influent	Nanopore	koxytoca	-	Klebsiella	6041693	55.7291639942645
687	WTP5|T3-00857_2	RHBSTW-00857_2	1	112879	54.2572134763774	IncFIB	000101__NZ_CP012345_00042	-	-	MPF_T	NC_006143_00077	-	-	Non-mobilizable	KP900016	0.0451943	621	WTP5|T3-00857	RHBSTW-00857	Citrobacter braakii	3	WTP	WTP05	Influent	Influent	Nanopore	cfreundii	17	Citrobacter	4920836	51.9511522025932
688	WTP5|T3-00858_2	RHBSTW-00858_2	1	112879	54.2563275720019	IncFIB	000101__NZ_CP012345_00042	-	-	MPF_T	NC_006143_00077	-	-	Non-mobilizable	KP900016	0.0451943	621	WTP5|T3-00858	RHBSTW-00858	Citrobacter freundii	3	WTP	WTP05	Influent	Influent	Nanopore	cfreundii	17	Citrobacter	4920836	51.9512538113443
689	WTP5|T3-00860_2	RHBSTW-00860_2	1	97488	51.8658706712621	IncFIA,IncFII	000136__AP014877_00014,000094__NZ_CP015070_00117,000121__CP024805	MOBF	NC_017627_00068	MPF_F	NC_022651_00077,NC_010409_00124,NC_019094_00090,NC_017639_00094,NC_013437_00116,NC_007675_00027,NC_017639_00100,NC_019037_00027,NC_010488_00021,NC_010719_00097,NC_008460_00107,08-5333_00200	MOBF	KT754162	Conjugative	CP018978	0.00560872	1552	WTP5|T3-00860	RHBSTW-00860	Escherichia coli	3	WTP	WTP05	Effluent	Effluent	Nanopore	ecoli	5667	Escherichia	5267817	50.6723183436327
690	WTP5|T3-00863_2	RHBSTW-00863_2	1	59864	44.7213684351196	IncFIA,IncFIB	000095__NZ_CP014273_00094,000093__KX023259_00112	-	-	-	-	-	-	Non-mobilizable	CP015021	0.0759181	1558	WTP5|T3-00863	RHBSTW-00863	Escherichia coli	3	WTP	WTP05	Effluent	Effluent	Nanopore	ecoli	206	Escherichia	4829688	50.602212813747
691	WTP5|T3-00863_3	RHBSTW-00863_3	1	52530	44.9152865029507	IncFIA,IncFII	000136__AP014877_00014,000121__CP024805	-	-	-	-	-	-	Non-mobilizable	AP014806	0.0926182	1549	WTP5|T3-00863	RHBSTW-00863	Escherichia coli	3	WTP	WTP05	Effluent	Effluent	Nanopore	ecoli	206	Escherichia	4829688	50.602212813747
692	WTP5|T3-00866_3	RHBSTW-00866_3	1	178153	51.8992102294096	IncFIB,IncFII	000107__CP014778_00094,000113__CP022035,000128__CP023916	MOBP,MOBP	NC_021576_00050,NC_021819_00066	MPF_T	NC_007607_00115,NC_014312_00116	-	-	Conjugative	CP011623	0.0309745	1586	WTP5|T3-00866	RHBSTW-00866	Klebsiella oxytoca	3	WTP	WTP05	Effluent	Effluent	Nanopore	koxytoca	225	Klebsiella	6204086	55.5623181238945
693	WTP5|T3-00866_4	RHBSTW-00866_4	1	119319	52.4861924756326	IncFII	000113__CP022035,000122__JQ418538	MOBF	NC_021231_00058	MPF_F	NC_014312_00116,NC_014312_00118,NC_023332_00154,NC_021502_00131,NC_014312_00128,NC_022609_00081,NC_019389_00080,NC_019165_00034,NC_022609_00095,NC_021502_00150	-	-	Conjugative	CP011634	0.0593303	706	WTP5|T3-00866	RHBSTW-00866	Klebsiella oxytoca	3	WTP	WTP05	Effluent	Effluent	Nanopore	koxytoca	225	Klebsiella	6204086	55.5623181238945
694	WTP5|T3-00867_3	RHBSTW-00867_3	1	51057	53.8476604579196	IncFIB	000107__CP014778_00094	-	-	-	-	-	-	Non-mobilizable	CP011587	0.0699663	780	WTP5|T3-00867	RHBSTW-00867	Klebsiella pneumoniae	3	WTP	WTP05	Effluent	Effluent	Nanopore	kpneumoniae	17	Klebsiella	5196198	57.5534650527174
695	WTP5|T3-00872_2	RHBSTW-00872_2	1	142158	51.0094402003405	IncFIB,IncFII	000135__NC_014107_00001,000108__NC_014107_00054	MOBF	NC_014107_00160	-	-	-	-	Mobilizable	CP008907	0.0436329	809	WTP5|T3-00872	RHBSTW-00872	Enterobacter asburiae	3	WTP	WTP05	Effluent	Effluent	Nanopore	ecloacae	-	Enterobacter	4844952	55.8217501432419
696	WTP1|T3-00875_2	RHBSTW-00875_2	1	139002	51.1841556236601	ColRNAI_rep_cluster_1291,IncFIA,IncFIB,IncFII	000096__NC_019117_00097,000002__NC_009781,000136__AP014877_00014,000121__CP024805	MOBF	NC_017627_00068	MPF_F	08-5333_00200,NC_013437_00116,NC_007675_00027,NC_017639_00100,NC_019037_00027,NC_019094_00068,NC_010719_00097,NC_008460_00107,NC_017639_00094,NC_019094_00090,NC_010409_00124,NC_022651_00077	MOBF	CP016713	Conjugative	CP016498	0.00662843	1563	WTP1|T3-00875	RHBSTW-00875	Escherichia coli	3	WTP	WTP01	Downstream	Downstream	Nanopore	ecoli	38	Escherichia	5327530	50.5750319566478
697	WTP1|T3-00880_3	RHBSTW-00880_3	1	109959	51.5119271728553	IncFIB,IncFII	000108__NC_014107_00054,000101__NZ_CP012345_00042,000135__NC_014107_00001	-	-	-	-	-	-	Non-mobilizable	CP008907	0.0319897	809	WTP1|T3-00880	RHBSTW-00880	Citrobacter gillenii	3	WTP	WTP01	Downstream	Downstream	Nanopore	cfreundii	-	Citrobacter	NA	NA
698	WTP1|T3-00881_4	RHBSTW-00881_4	1	65098	52.542320808627	IncFIB	000101__NZ_CP012345_00042	-	-	-	-	-	-	Non-mobilizable	CP011630	0.0968463	1227	WTP1|T3-00881	RHBSTW-00881	Escherichia coli	3	WTP	WTP01	Downstream	Downstream	Nanopore	cfreundii	-	Citrobacter	5224399	51.974112237599
699	WTP1|T3-00883_2	RHBSTW-00883_2	1	165251	51.8199587294479	IncFIB,IncFII	000107__CP014778_00094,000113__CP022035,000132__HG969996	MOBF	NC_021231_00058	MPF_F	NC_021502_00150,NC_019155_00032,NC_019165_00034,NC_021654_00016,NC_019389_00080,NC_022609_00081,NC_014312_00128,NC_021502_00131,NC_014312_00116	-	-	Conjugative	CP009275	0.0733545	1229	WTP1|T3-00883	RHBSTW-00883	Klebsiella variicola	3	WTP	WTP01	Downstream	Downstream	Nanopore	kpneumoniae	3815	Klebsiella	5507554	57.4366769713016
700	WTP1|T3-00884_3	RHBSTW-00884_3	1	208598	52.3029942760717	IncFIB,IncFII	000107__CP014778_00094,000127__CP009275	MOBF	NC_021231_00058	MPF_F	NC_021502_00150,NC_019155_00032,NC_019165_00034,NC_021654_00016,NC_011281_00082,NC_022609_00081,NC_014312_00128,NC_021502_00131,NC_019389_00068,NC_023332_00154,NC_014312_00118,NC_014312_00116	-	-	Conjugative	KY271404	0.0146626	770	WTP1|T3-00884	RHBSTW-00884	Klebsiella pneumoniae	3	WTP	WTP01	Downstream	Downstream	Nanopore	kpneumoniae	42	Klebsiella	NA	NA
701	WTP1|T3-00895_2	RHBSTW-00895_2	1	77336	52.3197475949105	IncFIA,IncFII	000136__AP014877_00014,000121__CP024805	MOBF	NC_011980_00044	MPF_F	NC_022651_00077,NC_010409_00124,NC_019094_00090,NC_017639_00094,NC_007675_00027,NC_017639_00100,NC_019037_00027,NC_010488_00021,NC_010719_00097,NC_010719_00096,08-5333_00200	MOBP	NZ_CM001472	Conjugative	AP014877	0.0165552	545	WTP1|T3-00895	RHBSTW-00895	Escherichia coli	3	WTP	WTP01	Influent	Influent	Nanopore	ecoli	10	Escherichia	4985169	50.6427364849617
702	WTP1|T3-00895_3	RHBSTW-00895_3	1	57094	48.0418257610257	IncFIA,IncFII	000136__AP014877_00014,000121__CP024805	MOBP	NC_019097	-	-	MOBP	KM107848	Mobilizable	CP013191	0.0680698	1366	WTP1|T3-00895	RHBSTW-00895	Escherichia coli	3	WTP	WTP01	Influent	Influent	Nanopore	ecoli	10	Escherichia	4985169	50.6427364849617
703	WTP1|T3-00900_5	RHBSTW-00900_5	1	150104	50.8320897511059	IncFIB,IncFII	000107__CP014778_00094,000114__CP015527,000129__CP018340	MOBF	NC_021231_00058	MPF_F	NC_021502_00150,NC_019155_00032,NC_019165_00034,NC_021654_00016,NC_011281_00082,NC_022609_00081,NC_014312_00128,NC_021502_00131,NC_019389_00068,NC_023332_00154,NC_014312_00118,NC_014312_00116	-	-	Conjugative	CP009879	0.0151342	770	WTP1|T3-00900	RHBSTW-00900	Klebsiella oxytoca	3	WTP	WTP01	Influent	Influent	Nanopore	koxytoca	135	Klebsiella	NA	NA
704	WTP1|T3-00902_2	RHBSTW-00902_2	1	206605	53.1361777304518	IncFIB,IncFII	000111__NZ_CP011595_00114,000101__NZ_CP012345_00042,000123__CP000858	MOBF	NC_019125_00139	MPF_F	NC_006143_00077,NC_019342_00064,NZ_AGTD01000004_00091,NC_021871_00025,NZ_AGTD01000004_00094,NC_021871_00022,NC_021817_00023,NC_021817_00021,NC_021817_00020	MOBP	NZ_CP016040	Conjugative	CP011610	0.0234513	748	WTP1|T3-00902	RHBSTW-00902	Citrobacter freundii	3	WTP	WTP01	Influent	Influent	Nanopore	cfreundii	-	Citrobacter	5108587	51.5683103762352
705	WTP1|T3-00903_2	RHBSTW-00903_2	1	155385	54.315410110371	IncFIB,IncFII	000111__NZ_CP011595_00114,000101__NZ_CP012345_00042,000123__CP000858	MOBF	NC_019125_00139	MPF_F	NC_006143_00077,NC_019342_00064,NZ_AGTD01000004_00091,NC_021871_00025,NZ_AGTD01000004_00094,NC_021871_00022,NC_021817_00023,NC_021817_00021,NC_021871_00015,NC_019125_00135,NC_021817_00013	MOBP	NZ_CP016040	Conjugative	CP011610	0.0150285	748	WTP1|T3-00903	RHBSTW-00903	Citrobacter braakii	3	WTP	WTP01	Influent	Influent	Nanopore	cfreundii	110	Citrobacter	5310160	52.0392229236031
706	WTP1|T3-00904_2	RHBSTW-00904_2	1	264400	52.2757186081694	IncFIB,IncFII	000107__CP014778_00094,000113__CP022035,000128__CP023916	MOBF	NC_021231_00058	MPF_F	NC_021502_00150,NC_019155_00032,NC_019165_00034,NC_021654_00016,NC_019389_00080,NC_022609_00081,NC_014312_00128,NC_021502_00131,NC_019389_00068,NC_023332_00154,NC_014312_00118,NC_014312_00116	-	-	Conjugative	CP013323	0.0200167	1586	WTP1|T3-00904	RHBSTW-00904	Klebsiella pneumoniae	3	WTP	WTP01	Influent	Influent	Nanopore	kpneumoniae	20	Klebsiella	NA	NA
707	WTP1|T3-00904_3	RHBSTW-00904_3	1	96966	53.0453973557742	IncFIB,IncFII	000097__NC_025166_00051,000126__FO834904	MOBF	NC_021231_00058	MPF_F	NC_014312_00116,NC_014312_00118,NC_023332_00154,NC_021231_00085,NC_021502_00131,NC_014312_00128,NC_022609_00081,NC_019389_00080,NC_021654_00016,NC_019165_00034,NC_021502_00150	-	-	Conjugative	KF874498	0.0417116	1220	WTP1|T3-00904	RHBSTW-00904	Klebsiella pneumoniae	3	WTP	WTP01	Influent	Influent	Nanopore	kpneumoniae	20	Klebsiella	NA	NA
708	WTP1|T3-00909_2	RHBSTW-00909_2	1	222341	50.7985481759999	IncFIB,rep_cluster_1150	000107__CP014778_00094,000430__CP020850	-	-	-	-	-	-	Non-mobilizable	CP014763	0.0478612	1525	WTP1|T3-00909	RHBSTW-00909	Klebsiella oxytoca	3	WTP	WTP01	Influent	Influent	Nanopore	koxytoca	127	Klebsiella	5850397	55.5883301594746
709	WTP1|T3-00909_3	RHBSTW-00909_3	1	166165	53.093611771432	IncFII,rep_cluster_959	002442__AP014954_00001,000122__JQ418538	MOBF	NC_021231_00058	MPF_F	NC_014312_00116,NC_014312_00118,NC_023332_00154,NC_019389_00068,NC_021502_00131,NC_014312_00128,NC_022609_00081,NC_021654_00016,NC_019165_00034,NC_019155_00032,NC_021502_00150	-	-	Conjugative	CP020359	0.0427316	1231	WTP1|T3-00909	RHBSTW-00909	Klebsiella oxytoca	3	WTP	WTP01	Influent	Influent	Nanopore	koxytoca	127	Klebsiella	5850397	55.5883301594746
710	WTP1|T3-00909_4	RHBSTW-00909_4	1	157649	53.8994855660359	IncFII,rep_cluster_1418	000759__NC_013950_00034,000114__CP015527,000126__FO834904	MOBF	NC_021231_00058	MPF_F	NC_021502_00150,NC_019155_00032,NC_019165_00034,NC_021654_00016,NC_019389_00080,NC_022609_00081,NC_014312_00128,NC_021502_00131,NC_021231_00085,NC_023332_00154,NC_014312_00118,NC_014312_00116	-	-	Conjugative	CP011621	0.0450347	1232	WTP1|T3-00909	RHBSTW-00909	Klebsiella oxytoca	3	WTP	WTP01	Influent	Influent	Nanopore	koxytoca	127	Klebsiella	5850397	55.5883301594746
711	WTP1|T3-00909_6	RHBSTW-00909_6	1	92475	52.0259529602595	IncFIA,IncFII,rep_cluster_959	002444__CP020359_00082,000093__KX023259_00112,000122__JQ418538	MOBF	NC_021231_00058	MPF_F	NC_014312_00116,NC_014312_00118,NC_023332_00154,NC_019389_00068,NC_021502_00131,NC_014312_00128,NC_022609_00081,NC_021654_00016,NC_019165_00034,NC_022609_00095,NC_021502_00150	-	-	Conjugative	CP022349	0.0242142	1231	WTP1|T3-00909	RHBSTW-00909	Klebsiella oxytoca	3	WTP	WTP01	Influent	Influent	Nanopore	koxytoca	127	Klebsiella	5850397	55.5883301594746
712	WTP1|T3-00916_2	RHBSTW-00916_2	1	76485	54.2393933451003	IncFIA,IncFIB	000097__NC_025166_00051,000093__KX023259_00112	-	-	-	-	-	-	Non-mobilizable	CP011587	0.0460045	780	WTP1|T3-00916	RHBSTW-00916	Enterobacter cloacae	3	WTP	WTP01	Upstream	Upstream	Nanopore	ecloacae	-	Enterobacter	4766311	55.3821603332221
713	WTP1|T3-00925_2	RHBSTW-00925_2	1	118256	51.464619131376	IncFIB	000107__CP014778_00094	-	-	-	-	-	-	Non-mobilizable	CP011590	0.0556462	774	WTP1|T3-00925	RHBSTW-00925	Enterobacter asburiae	3	WTP	WTP01	Upstream	Upstream	Nanopore	ecloacae	1059	Enterobacter	4793062	55.891557421957
714	WTP1|T3-00933_2	RHBSTW-00933_2	1	108567	48.3167076551807	IncFIA,IncFIB,IncFII	000095__NZ_CP014273_00094,000136__AP014877_00014,000121__CP024805,000094__NZ_CP015070_00117	MOBF	NC_017627_00068	MPF_F	08-5333_00200,NC_010719_00096,NC_014615_00033,NC_010488_00021,NC_018966_00040,NC_017639_00100,NC_007675_00027,NC_013437_00116,NC_017639_00094,NC_019094_00090,NC_010409_00124,NC_022651_00077	-	-	Conjugative	CP009167	0.0296126	541	WTP1|T3-00933	RHBSTW-00933	Citrobacter braakii	3	WTP	WTP01	Upstream	Upstream	Nanopore	ecoli	666	Escherichia	4789582	50.8392172845146
715	WTP1|T3-00935_2	RHBSTW-00935_2	1	206642	53.1397295806274	IncFIB,IncFII	000111__NZ_CP011595_00114,000101__NZ_CP012345_00042,000123__CP000858	MOBF	NC_019125_00139	MPF_F	NC_006143_00077,NC_019342_00064,NZ_AGTD01000004_00091,NC_021871_00025,NZ_AGTD01000004_00094,NC_021871_00022,NC_021817_00023,NC_021817_00021,NC_021817_00020	MOBP	NZ_CP016040	Conjugative	CP011610	0.0234513	748	WTP1|T3-00935	RHBSTW-00935	Escherichia coli	3	WTP	WTP01	Effluent	Effluent	Nanopore	cfreundii	-	Citrobacter	5103922	51.5714973700617
716	WTP1|T3-00944_2	RHBSTW-00944_2	1	24949	50.2986091626919	IncFIB	000101__NZ_CP012345_00042	-	-	-	-	-	-	Non-mobilizable	CP011654	0.0547827	748	WTP1|T3-00944	RHBSTW-00944	Citrobacter braakii	3	WTP	WTP01	Effluent	Effluent	Nanopore	cfreundii	-	Citrobacter	5145831	52.2540091192268
717	WTP3|T3-00973_2	RHBSTW-00973_2	1	176327	50.7749805758619	IncFIB,rep_cluster_1150	000107__CP014778_00094,000430__CP020850	-	-	-	-	-	-	Non-mobilizable	CP021856	0.0424367	767	WTP3|T3-00973	RHBSTW-00973	Klebsiella pneumoniae	3	WTP	WTP03	Influent	Influent	Nanopore	kpneumoniae	461	Klebsiella	5396561	57.3970904804004
718	WTP3|T3-00973_3	RHBSTW-00973_3	1	111674	48.9299210201121	IncFIB	000100__NZ_CP016161_00012	-	-	-	-	-	-	Non-mobilizable	CP012570	0.00433199	80	WTP3|T3-00973	RHBSTW-00973	Klebsiella pneumoniae	3	WTP	WTP03	Influent	Influent	Nanopore	kpneumoniae	461	Klebsiella	5396561	57.3970904804004
719	WTP3|T3-00973_5	RHBSTW-00973_5	1	65682	50.8815200511556	IncFIA,rep_cluster_1418	000759__NC_013950_00034,000093__KX023259_00112	-	-	-	-	-	-	Non-mobilizable	CP022226	0.0316813	781	WTP3|T3-00973	RHBSTW-00973	Klebsiella pneumoniae	3	WTP	WTP03	Influent	Influent	Nanopore	kpneumoniae	461	Klebsiella	5396561	57.3970904804004
720	WTP3|T3-00975_2	RHBSTW-00975_2	1	137954	52.3870275599113	IncFII	000135__NC_014107_00001	-	-	MPF_F	NC_009425_00105,NC_014107_00126,NC_014107_00127	-	-	Non-mobilizable	CP008907	0.0307758	809	WTP3|T3-00975	RHBSTW-00975	Enterobacter ludwigii	3	WTP	WTP03	Influent	Influent	Nanopore	ecloacae	13	Enterobacter	4797943	54.5819322989039
721	WTP3|T3-00981_2	RHBSTW-00981_2	1	138710	49.0923509480211	IncFIA,IncFIB,IncFII	000095__NZ_CP014273_00094,000136__AP014877_00014,000121__CP024805	MOBF,MOBP	NC_017627_00068,NC_011416_00039	MPF_F	08-5333_00200,NC_008460_00107,NC_014615_00033,NC_010488_00021,NC_018966_00040,NC_017639_00100,NC_007675_00027,NC_013437_00116,NC_017639_00094,NC_019094_00090,NC_010409_00124,NC_022651_00077	-	-	Conjugative	CP001162	0.0264788	541	WTP3|T3-00981	RHBSTW-00981	Escherichia coli	3	WTP	WTP03	Influent	Influent	Nanopore	ecoli	58	Escherichia	NA	NA
722	WTP3|T3-00982_2	RHBSTW-00982_2	1	144961	52.4623864349722	IncFIB,IncFII	000107__CP014778_00094,000113__CP022035,000132__HG969996	MOBF	NC_021231_00058	MPF_F	NC_021502_00150,NC_019155_00032,NC_019165_00034,NC_021654_00016,NC_019389_00080,NC_022609_00081,NC_014312_00128,NC_021502_00131,NC_021231_00085,NC_023332_00154,NC_014312_00118,NC_014312_00116	-	-	Conjugative	CP006927	0.0339141	769	WTP3|T3-00982	RHBSTW-00982	Klebsiella pneumoniae	3	WTP	WTP03	Influent	Influent	Nanopore	kpneumoniae	37	Klebsiella	5227382	57.5163628753361
723	WTP3|T3-00985_3	RHBSTW-00985_3	1	98360	53.8165921106141	IncFII,rep_cluster_959	002442__AP014954_00001,000132__HG969996	-	-	-	-	-	-	Non-mobilizable	CP011610	0.0637124	748	WTP3|T3-00985	RHBSTW-00985	Citrobacter freundii	3	WTP	WTP03	Influent	Influent	Nanopore	cfreundii	-	Citrobacter	4829251	51.7823157255649
724	WTP3|T3-00995_2	RHBSTW-00995_2	1	246880	52.4651652624757	IncFIB,IncFII	000107__CP014778_00094,000113__CP022035,000128__CP023916	MOBP,MOBF	NC_021576_00050,NC_021231_00058	MPF_F	NC_021502_00150,NC_014312_00141,NC_019165_00034,NC_021654_00016,NC_019389_00080,NC_022609_00081,NC_014312_00128,NC_021502_00131,NC_021231_00085,NC_023332_00154,NC_014312_00118,NC_014312_00116	-	-	Conjugative	CP007734	0.0202797	1586	WTP3|T3-00995	RHBSTW-00995	Klebsiella pneumoniae	3	WTP	WTP03	Downstream	Downstream	Nanopore	kpneumoniae	-	Klebsiella	5185437	57.5285361677328
725	WTP3|T3-01009_2	RHBSTW-01009_2	1	70650	53.4791224345365	IncFIA,IncFIB	000107__CP014778_00094,000093__KX023259_00112	-	-	-	-	-	-	Non-mobilizable	CP011587	0.0539403	780	WTP3|T3-01009	RHBSTW-01009	Enterobacter asburiae	3	WTP	WTP03	Effluent	Effluent	Nanopore	ecloacae	807	Enterobacter	4586750	55.5410039788521
726	WTP2|T3-01045_12	RHBSTW-01045_12	1	152896	51.6985401841775	IncFIB,IncFII,rep_cluster_959	000107__CP014778_00094,002443__CP006922_00079,000122__JQ418538	-	-	-	-	-	-	Non-mobilizable	CP015135	0.0436329	768	WTP2|T3-01045	RHBSTW-01045	Klebsiella oxytoca	3	WTP	WTP02	Downstream	Downstream	Nanopore	ecloacae	422	Enterobacter	NA	NA
