# Supplementary material for: Genomic network analysis of environmental and livestock F-type plasmid populations
Source: ISME J. 2021 Mar 1;15(8):2322–35. doi: 10.1038/s41396-021-00926-w (PMC8319146; doi:10.1038/s41396-021-00926-w)
Supplement: Supplementary file 3 — Table S3 [file 41396_2021_926_MOESM3_ESM.csv]

(table_s3)_sequence1	sequence2	mash-dist	p-value	hash-matches
RHB01-C02_5	RHB01-C02_4	0.173909	0	275/5000
RHB01-C04_2	RHB01-C02_4	0.101434	0	772/5000
RHB01-C04_2	RHB01-C02_5	0.110359	0	676/5000
RHB01-C05_3	RHB01-C02_4	0	0	5000/5000
RHB01-C05_3	RHB01-C02_5	0.173909	0	275/5000
RHB01-C05_3	RHB01-C04_2	0.101434	0	772/5000
RHB01-C05_4	RHB01-C02_4	0.173909	0	275/5000
RHB01-C05_4	RHB01-C02_5	0	0	5000/5000
RHB01-C05_4	RHB01-C04_2	0.110359	0	676/5000
RHB01-C05_4	RHB01-C05_3	0.173909	0	275/5000
RHB01-C06_3	RHB01-C02_4	0.0610397	0	1461/5000
RHB01-C06_3	RHB01-C02_5	0.167822	0	299/5000
RHB01-C06_3	RHB01-C04_2	0.0778784	0	1110/5000
RHB01-C06_3	RHB01-C05_3	0.0610397	0	1461/5000
RHB01-C06_3	RHB01-C05_4	0.167822	0	299/5000
RHB01-C07_3	RHB01-C02_4	7.69346e-06	0	4999/5000
RHB01-C07_3	RHB01-C02_5	0.173909	0	275/5000
RHB01-C07_3	RHB01-C04_2	0.101434	0	772/5000
RHB01-C07_3	RHB01-C05_3	7.69346e-06	0	4999/5000
RHB01-C07_3	RHB01-C05_4	0.173909	0	275/5000
RHB01-C07_3	RHB01-C06_3	0.0610397	0	1461/5000
RHB01-C07_4	RHB01-C02_4	0.173909	0	275/5000
RHB01-C07_4	RHB01-C02_5	0	0	5000/5000
RHB01-C07_4	RHB01-C04_2	0.110359	0	676/5000
RHB01-C07_4	RHB01-C05_3	0.173909	0	275/5000
RHB01-C07_4	RHB01-C05_4	0	0	5000/5000
RHB01-C07_4	RHB01-C06_3	0.167822	0	299/5000
RHB01-C07_4	RHB01-C07_3	0.173909	0	275/5000
RHB01-C08_2	RHB01-C02_4	0	0	5000/5000
RHB01-C08_2	RHB01-C02_5	0.173909	0	275/5000
RHB01-C08_2	RHB01-C04_2	0.101434	0	772/5000
RHB01-C08_2	RHB01-C05_3	0	0	5000/5000
RHB01-C08_2	RHB01-C05_4	0.173909	0	275/5000
RHB01-C08_2	RHB01-C06_3	0.0610397	0	1461/5000
RHB01-C08_2	RHB01-C07_3	7.69346e-06	0	4999/5000
RHB01-C08_2	RHB01-C07_4	0.173909	0	275/5000
RHB01-C08_3	RHB01-C02_4	0.173909	0	275/5000
RHB01-C08_3	RHB01-C02_5	0	0	5000/5000
RHB01-C08_3	RHB01-C04_2	0.110359	0	676/5000
RHB01-C08_3	RHB01-C05_3	0.173909	0	275/5000
RHB01-C08_3	RHB01-C05_4	0	0	5000/5000
RHB01-C08_3	RHB01-C06_3	0.167822	0	299/5000
RHB01-C08_3	RHB01-C07_3	0.173909	0	275/5000
RHB01-C08_3	RHB01-C07_4	0	0	5000/5000
RHB01-C08_3	RHB01-C08_2	0.173909	0	275/5000
RHB01-C09_2	RHB01-C02_4	0.101434	0	772/5000
RHB01-C09_2	RHB01-C02_5	0.110359	0	676/5000
RHB01-C09_2	RHB01-C04_2	0	0	5000/5000
RHB01-C09_2	RHB01-C05_3	0.101434	0	772/5000
RHB01-C09_2	RHB01-C05_4	0.110359	0	676/5000
RHB01-C09_2	RHB01-C06_3	0.0778784	0	1110/5000
RHB01-C09_2	RHB01-C07_3	0.101434	0	772/5000
RHB01-C09_2	RHB01-C07_4	0.110359	0	676/5000
RHB01-C09_2	RHB01-C08_2	0.101434	0	772/5000
RHB01-C09_2	RHB01-C08_3	0.110359	0	676/5000
RHB01-C17_2	RHB01-C02_4	1.53892e-05	0	4998/5000
RHB01-C17_2	RHB01-C02_5	0.173909	0	275/5000
RHB01-C17_2	RHB01-C04_2	0.101434	0	772/5000
RHB01-C17_2	RHB01-C05_3	1.53892e-05	0	4998/5000
RHB01-C17_2	RHB01-C05_4	0.173909	0	275/5000
RHB01-C17_2	RHB01-C06_3	0.0610804	0	1460/5000
RHB01-C17_2	RHB01-C07_3	2.30873e-05	0	4997/5000
RHB01-C17_2	RHB01-C07_4	0.173909	0	275/5000
RHB01-C17_2	RHB01-C08_2	1.53892e-05	0	4998/5000
RHB01-C17_2	RHB01-C08_3	0.173909	0	275/5000
RHB01-C17_2	RHB01-C09_2	0.101434	0	772/5000
RHB01-C17_3	RHB01-C02_4	0.173909	0	275/5000
RHB01-C17_3	RHB01-C02_5	0	0	5000/5000
RHB01-C17_3	RHB01-C04_2	0.110359	0	676/5000
RHB01-C17_3	RHB01-C05_3	0.173909	0	275/5000
RHB01-C17_3	RHB01-C05_4	0	0	5000/5000
RHB01-C17_3	RHB01-C06_3	0.167822	0	299/5000
RHB01-C17_3	RHB01-C07_3	0.173909	0	275/5000
RHB01-C17_3	RHB01-C07_4	0	0	5000/5000
RHB01-C17_3	RHB01-C08_2	0.173909	0	275/5000
RHB01-C17_3	RHB01-C08_3	0	0	5000/5000
RHB01-C17_3	RHB01-C09_2	0.110359	0	676/5000
RHB01-C17_3	RHB01-C17_2	0.173909	0	275/5000
RHB01-C18_2	RHB01-C02_4	0	0	5000/5000
RHB01-C18_2	RHB01-C02_5	0.173909	0	275/5000
RHB01-C18_2	RHB01-C04_2	0.101434	0	772/5000
RHB01-C18_2	RHB01-C05_3	0	0	5000/5000
RHB01-C18_2	RHB01-C05_4	0.173909	0	275/5000
RHB01-C18_2	RHB01-C06_3	0.0610397	0	1461/5000
RHB01-C18_2	RHB01-C07_3	7.69346e-06	0	4999/5000
RHB01-C18_2	RHB01-C07_4	0.173909	0	275/5000
RHB01-C18_2	RHB01-C08_2	0	0	5000/5000
RHB01-C18_2	RHB01-C08_3	0.173909	0	275/5000
RHB01-C18_2	RHB01-C09_2	0.101434	0	772/5000
RHB01-C18_2	RHB01-C17_2	1.53892e-05	0	4998/5000
RHB01-C18_2	RHB01-C17_3	0.173909	0	275/5000
RHB01-C18_3	RHB01-C02_4	0.173909	0	275/5000
RHB01-C18_3	RHB01-C02_5	0	0	5000/5000
RHB01-C18_3	RHB01-C04_2	0.110359	0	676/5000
RHB01-C18_3	RHB01-C05_3	0.173909	0	275/5000
RHB01-C18_3	RHB01-C05_4	0	0	5000/5000
RHB01-C18_3	RHB01-C06_3	0.167822	0	299/5000
RHB01-C18_3	RHB01-C07_3	0.173909	0	275/5000
RHB01-C18_3	RHB01-C07_4	0	0	5000/5000
RHB01-C18_3	RHB01-C08_2	0.173909	0	275/5000
RHB01-C18_3	RHB01-C08_3	0	0	5000/5000
RHB01-C18_3	RHB01-C09_2	0.110359	0	676/5000
RHB01-C18_3	RHB01-C17_2	0.173909	0	275/5000
RHB01-C18_3	RHB01-C17_3	0	0	5000/5000
RHB01-C18_3	RHB01-C18_2	0.173909	0	275/5000
RHB01-C20_2	RHB01-C02_4	0.30169	6.13714e-40	50/5000
RHB01-C20_2	RHB01-C02_5	0.265051	2.3435e-83	81/5000
RHB01-C20_2	RHB01-C04_2	0.263205	2.20454e-75	83/5000
RHB01-C20_2	RHB01-C05_3	0.30169	6.13714e-40	50/5000
RHB01-C20_2	RHB01-C05_4	0.265051	2.3435e-83	81/5000
RHB01-C20_2	RHB01-C06_3	0.328898	1.67744e-23	35/5000
RHB01-C20_2	RHB01-C07_3	0.30169	6.13714e-40	50/5000
RHB01-C20_2	RHB01-C07_4	0.265051	2.3435e-83	81/5000
RHB01-C20_2	RHB01-C08_2	0.30169	6.13714e-40	50/5000
RHB01-C20_2	RHB01-C08_3	0.265051	2.3435e-83	81/5000
RHB01-C20_2	RHB01-C09_2	0.263205	2.20454e-75	83/5000
RHB01-C20_2	RHB01-C17_2	0.30169	6.13714e-40	50/5000
RHB01-C20_2	RHB01-C17_3	0.265051	2.3435e-83	81/5000
RHB01-C20_2	RHB01-C18_2	0.30169	6.13714e-40	50/5000
RHB01-C20_2	RHB01-C18_3	0.265051	2.3435e-83	81/5000
RHB01-C20_3	RHB01-C02_4	0.187638	0	228/5000
RHB01-C20_3	RHB01-C02_5	0.0514093	0	1723/5000
RHB01-C20_3	RHB01-C04_2	0.176063	0	267/5000
RHB01-C20_3	RHB01-C05_3	0.187638	0	228/5000
RHB01-C20_3	RHB01-C05_4	0.0514093	0	1723/5000
RHB01-C20_3	RHB01-C06_3	0.178286	0	259/5000
RHB01-C20_3	RHB01-C07_3	0.187638	0	228/5000
RHB01-C20_3	RHB01-C07_4	0.0514093	0	1723/5000
RHB01-C20_3	RHB01-C08_2	0.187638	0	228/5000
RHB01-C20_3	RHB01-C08_3	0.0514093	0	1723/5000
RHB01-C20_3	RHB01-C09_2	0.176063	0	267/5000
RHB01-C20_3	RHB01-C17_2	0.187638	0	228/5000
RHB01-C20_3	RHB01-C17_3	0.0514093	0	1723/5000
RHB01-C20_3	RHB01-C18_2	0.187638	0	228/5000
RHB01-C20_3	RHB01-C18_3	0.0514093	0	1723/5000
RHB01-C20_3	RHB01-C20_2	0.251427	8.57853e-104	97/5000
RHB01-C21_2	RHB01-C02_4	0.123997	0	554/5000
RHB01-C21_2	RHB01-C02_5	0.130855	0	502/5000
RHB01-C21_2	RHB01-C04_2	0.0456521	0	1908/5000
RHB01-C21_2	RHB01-C05_3	0.123997	0	554/5000
RHB01-C21_2	RHB01-C05_4	0.130855	0	502/5000
RHB01-C21_2	RHB01-C06_3	0.0992317	0	798/5000
RHB01-C21_2	RHB01-C07_3	0.123997	0	554/5000
RHB01-C21_2	RHB01-C07_4	0.130855	0	502/5000
RHB01-C21_2	RHB01-C08_2	0.123997	0	554/5000
RHB01-C21_2	RHB01-C08_3	0.130855	0	502/5000
RHB01-C21_2	RHB01-C09_2	0.0456521	0	1908/5000
RHB01-C21_2	RHB01-C17_2	0.124122	0	553/5000
RHB01-C21_2	RHB01-C17_3	0.130855	0	502/5000
RHB01-C21_2	RHB01-C18_2	0.123997	0	554/5000
RHB01-C21_2	RHB01-C18_3	0.130855	0	502/5000
RHB01-C21_2	RHB01-C20_2	0.216242	2.55964e-173	155/5000
RHB01-C21_2	RHB01-C20_3	0.186995	5.14973e-302	230/5000
RHB01-C23_2	RHB01-C02_4	7.69346e-06	0	4999/5000
RHB01-C23_2	RHB01-C02_5	0.173909	0	275/5000
RHB01-C23_2	RHB01-C04_2	0.101434	0	772/5000
RHB01-C23_2	RHB01-C05_3	7.69346e-06	0	4999/5000
RHB01-C23_2	RHB01-C05_4	0.173909	0	275/5000
RHB01-C23_2	RHB01-C06_3	0.0610397	0	1461/5000
RHB01-C23_2	RHB01-C07_3	0	0	5000/5000
RHB01-C23_2	RHB01-C07_4	0.173909	0	275/5000
RHB01-C23_2	RHB01-C08_2	7.69346e-06	0	4999/5000
RHB01-C23_2	RHB01-C08_3	0.173909	0	275/5000
RHB01-C23_2	RHB01-C09_2	0.101434	0	772/5000
RHB01-C23_2	RHB01-C17_2	2.30873e-05	0	4997/5000
RHB01-C23_2	RHB01-C17_3	0.173909	0	275/5000
RHB01-C23_2	RHB01-C18_2	7.69346e-06	0	4999/5000
RHB01-C23_2	RHB01-C18_3	0.173909	0	275/5000
RHB01-C23_2	RHB01-C20_2	0.30169	6.13714e-40	50/5000
RHB01-C23_2	RHB01-C20_3	0.187638	0	228/5000
RHB01-C23_2	RHB01-C21_2	0.123997	0	554/5000
RHB01-C23_3	RHB01-C02_4	0.173909	0	275/5000
RHB01-C23_3	RHB01-C02_5	0	0	5000/5000
RHB01-C23_3	RHB01-C04_2	0.110359	0	676/5000
RHB01-C23_3	RHB01-C05_3	0.173909	0	275/5000
RHB01-C23_3	RHB01-C05_4	0	0	5000/5000
RHB01-C23_3	RHB01-C06_3	0.167822	0	299/5000
RHB01-C23_3	RHB01-C07_3	0.173909	0	275/5000
RHB01-C23_3	RHB01-C07_4	0	0	5000/5000
RHB01-C23_3	RHB01-C08_2	0.173909	0	275/5000
RHB01-C23_3	RHB01-C08_3	0	0	5000/5000
RHB01-C23_3	RHB01-C09_2	0.110359	0	676/5000
RHB01-C23_3	RHB01-C17_2	0.173909	0	275/5000
RHB01-C23_3	RHB01-C17_3	0	0	5000/5000
RHB01-C23_3	RHB01-C18_2	0.173909	0	275/5000
RHB01-C23_3	RHB01-C18_3	0	0	5000/5000
RHB01-C23_3	RHB01-C20_2	0.265051	2.3435e-83	81/5000
RHB01-C23_3	RHB01-C20_3	0.0514093	0	1723/5000
RHB01-C23_3	RHB01-C21_2	0.130855	0	502/5000
RHB01-C23_3	RHB01-C23_2	0.173909	0	275/5000
RHB02-C01_4	RHB01-C02_4	0.10976	0	682/5000
RHB02-C01_4	RHB01-C02_5	0.236668	5.29869e-135	118/5000
RHB02-C01_4	RHB01-C04_2	0.0969495	0	826/5000
RHB02-C01_4	RHB01-C05_3	0.10976	0	682/5000
RHB02-C01_4	RHB01-C05_4	0.236668	5.29869e-135	118/5000
RHB02-C01_4	RHB01-C06_3	0.0850239	0	992/5000
RHB02-C01_4	RHB01-C07_3	0.10976	0	682/5000
RHB02-C01_4	RHB01-C07_4	0.236668	5.29869e-135	118/5000
RHB02-C01_4	RHB01-C08_2	0.10976	0	682/5000
RHB02-C01_4	RHB01-C08_3	0.236668	5.29869e-135	118/5000
RHB02-C01_4	RHB01-C09_2	0.0969495	0	826/5000
RHB02-C01_4	RHB01-C17_2	0.109661	0	683/5000
RHB02-C01_4	RHB01-C17_3	0.236668	5.29869e-135	118/5000
RHB02-C01_4	RHB01-C18_2	0.10976	0	682/5000
RHB02-C01_4	RHB01-C18_3	0.236668	5.29869e-135	118/5000
RHB02-C01_4	RHB01-C20_2	0.294435	3.386e-43	55/5000
RHB02-C01_4	RHB01-C20_3	0.230561	2.79862e-146	128/5000
RHB02-C01_4	RHB01-C21_2	0.103009	0	754/5000
RHB02-C01_4	RHB01-C23_2	0.10976	0	682/5000
RHB02-C01_4	RHB01-C23_3	0.236668	5.29869e-135	118/5000
RHB02-C02_2	RHB01-C02_4	0.10976	0	682/5000
RHB02-C02_2	RHB01-C02_5	0.236668	5.29869e-135	118/5000
RHB02-C02_2	RHB01-C04_2	0.0969495	0	826/5000
RHB02-C02_2	RHB01-C05_3	0.10976	0	682/5000
RHB02-C02_2	RHB01-C05_4	0.236668	5.29869e-135	118/5000
RHB02-C02_2	RHB01-C06_3	0.0850239	0	992/5000
RHB02-C02_2	RHB01-C07_3	0.10976	0	682/5000
RHB02-C02_2	RHB01-C07_4	0.236668	5.29869e-135	118/5000
RHB02-C02_2	RHB01-C08_2	0.10976	0	682/5000
RHB02-C02_2	RHB01-C08_3	0.236668	5.29869e-135	118/5000
RHB02-C02_2	RHB01-C09_2	0.0969495	0	826/5000
RHB02-C02_2	RHB01-C17_2	0.109661	0	683/5000
RHB02-C02_2	RHB01-C17_3	0.236668	5.29869e-135	118/5000
RHB02-C02_2	RHB01-C18_2	0.10976	0	682/5000
RHB02-C02_2	RHB01-C18_3	0.236668	5.29869e-135	118/5000
RHB02-C02_2	RHB01-C20_2	0.294435	3.386e-43	55/5000
RHB02-C02_2	RHB01-C20_3	0.230561	2.79862e-146	128/5000
RHB02-C02_2	RHB01-C21_2	0.103009	0	754/5000
RHB02-C02_2	RHB01-C23_2	0.10976	0	682/5000
RHB02-C02_2	RHB01-C23_3	0.236668	5.29869e-135	118/5000
RHB02-C02_2	RHB02-C01_4	0	0	5000/5000
RHB02-C03_3	RHB01-C02_4	0.10976	0	682/5000
RHB02-C03_3	RHB01-C02_5	0.236668	5.29869e-135	118/5000
RHB02-C03_3	RHB01-C04_2	0.0969495	0	826/5000
RHB02-C03_3	RHB01-C05_3	0.10976	0	682/5000
RHB02-C03_3	RHB01-C05_4	0.236668	5.29869e-135	118/5000
RHB02-C03_3	RHB01-C06_3	0.0850239	0	992/5000
RHB02-C03_3	RHB01-C07_3	0.10976	0	682/5000
RHB02-C03_3	RHB01-C07_4	0.236668	5.29869e-135	118/5000
RHB02-C03_3	RHB01-C08_2	0.10976	0	682/5000
RHB02-C03_3	RHB01-C08_3	0.236668	5.29869e-135	118/5000
RHB02-C03_3	RHB01-C09_2	0.0969495	0	826/5000
RHB02-C03_3	RHB01-C17_2	0.109661	0	683/5000
RHB02-C03_3	RHB01-C17_3	0.236668	5.29869e-135	118/5000
RHB02-C03_3	RHB01-C18_2	0.10976	0	682/5000
RHB02-C03_3	RHB01-C18_3	0.236668	5.29869e-135	118/5000
RHB02-C03_3	RHB01-C20_2	0.294435	3.386e-43	55/5000
RHB02-C03_3	RHB01-C20_3	0.230561	2.79862e-146	128/5000
RHB02-C03_3	RHB01-C21_2	0.103009	0	754/5000
RHB02-C03_3	RHB01-C23_2	0.10976	0	682/5000
RHB02-C03_3	RHB01-C23_3	0.236668	5.29869e-135	118/5000
RHB02-C03_3	RHB02-C01_4	0	0	5000/5000
RHB02-C03_3	RHB02-C02_2	0	0	5000/5000
RHB02-C04_2	RHB01-C02_4	0.10976	0	682/5000
RHB02-C04_2	RHB01-C02_5	0.236668	5.29869e-135	118/5000
RHB02-C04_2	RHB01-C04_2	0.0969495	0	826/5000
RHB02-C04_2	RHB01-C05_3	0.10976	0	682/5000
RHB02-C04_2	RHB01-C05_4	0.236668	5.29869e-135	118/5000
RHB02-C04_2	RHB01-C06_3	0.0850239	0	992/5000
RHB02-C04_2	RHB01-C07_3	0.10976	0	682/5000
RHB02-C04_2	RHB01-C07_4	0.236668	5.29869e-135	118/5000
RHB02-C04_2	RHB01-C08_2	0.10976	0	682/5000
RHB02-C04_2	RHB01-C08_3	0.236668	5.29869e-135	118/5000
RHB02-C04_2	RHB01-C09_2	0.0969495	0	826/5000
RHB02-C04_2	RHB01-C17_2	0.109661	0	683/5000
RHB02-C04_2	RHB01-C17_3	0.236668	5.29869e-135	118/5000
RHB02-C04_2	RHB01-C18_2	0.10976	0	682/5000
RHB02-C04_2	RHB01-C18_3	0.236668	5.29869e-135	118/5000
RHB02-C04_2	RHB01-C20_2	0.294435	3.386e-43	55/5000
RHB02-C04_2	RHB01-C20_3	0.230561	2.79862e-146	128/5000
RHB02-C04_2	RHB01-C21_2	0.103009	0	754/5000
RHB02-C04_2	RHB01-C23_2	0.10976	0	682/5000
RHB02-C04_2	RHB01-C23_3	0.236668	5.29869e-135	118/5000
RHB02-C04_2	RHB02-C01_4	0	0	5000/5000
RHB02-C04_2	RHB02-C02_2	0	0	5000/5000
RHB02-C04_2	RHB02-C03_3	0	0	5000/5000
RHB02-C06_2	RHB01-C02_4	0.108581	0	694/5000
RHB02-C06_2	RHB01-C02_5	0.236668	1.3673e-135	118/5000
RHB02-C06_2	RHB01-C04_2	0.0965513	0	831/5000
RHB02-C06_2	RHB01-C05_3	0.108581	0	694/5000
RHB02-C06_2	RHB01-C05_4	0.236668	1.3673e-135	118/5000
RHB02-C06_2	RHB01-C06_3	0.083808	0	1011/5000
RHB02-C06_2	RHB01-C07_3	0.108581	0	694/5000
RHB02-C06_2	RHB01-C07_4	0.236668	1.3673e-135	118/5000
RHB02-C06_2	RHB01-C08_2	0.108581	0	694/5000
RHB02-C06_2	RHB01-C08_3	0.236668	1.3673e-135	118/5000
RHB02-C06_2	RHB01-C09_2	0.0965513	0	831/5000
RHB02-C06_2	RHB01-C17_2	0.108581	0	694/5000
RHB02-C06_2	RHB01-C17_3	0.236668	1.3673e-135	118/5000
RHB02-C06_2	RHB01-C18_2	0.108581	0	694/5000
RHB02-C06_2	RHB01-C18_3	0.236668	1.3673e-135	118/5000
RHB02-C06_2	RHB01-C20_2	0.294435	1.69103e-43	55/5000
RHB02-C06_2	RHB01-C20_3	0.230561	5.68019e-147	128/5000
RHB02-C06_2	RHB01-C21_2	0.102391	0	761/5000
RHB02-C06_2	RHB01-C23_2	0.108581	0	694/5000
RHB02-C06_2	RHB01-C23_3	0.236668	1.3673e-135	118/5000
RHB02-C06_2	RHB02-C01_4	0.000892189	0	4886/5000
RHB02-C06_2	RHB02-C02_2	0.000892189	0	4886/5000
RHB02-C06_2	RHB02-C03_3	0.000892189	0	4886/5000
RHB02-C06_2	RHB02-C04_2	0.000892189	0	4886/5000
RHB02-C09_2	RHB01-C02_4	0.10976	0	682/5000
RHB02-C09_2	RHB01-C02_5	0.236668	5.29869e-135	118/5000
RHB02-C09_2	RHB01-C04_2	0.0969495	0	826/5000
RHB02-C09_2	RHB01-C05_3	0.10976	0	682/5000
RHB02-C09_2	RHB01-C05_4	0.236668	5.29869e-135	118/5000
RHB02-C09_2	RHB01-C06_3	0.0850239	0	992/5000
RHB02-C09_2	RHB01-C07_3	0.10976	0	682/5000
RHB02-C09_2	RHB01-C07_4	0.236668	5.29869e-135	118/5000
RHB02-C09_2	RHB01-C08_2	0.10976	0	682/5000
RHB02-C09_2	RHB01-C08_3	0.236668	5.29869e-135	118/5000
RHB02-C09_2	RHB01-C09_2	0.0969495	0	826/5000
RHB02-C09_2	RHB01-C17_2	0.109661	0	683/5000
RHB02-C09_2	RHB01-C17_3	0.236668	5.29869e-135	118/5000
RHB02-C09_2	RHB01-C18_2	0.10976	0	682/5000
RHB02-C09_2	RHB01-C18_3	0.236668	5.29869e-135	118/5000
RHB02-C09_2	RHB01-C20_2	0.294435	3.386e-43	55/5000
RHB02-C09_2	RHB01-C20_3	0.230561	2.79862e-146	128/5000
RHB02-C09_2	RHB01-C21_2	0.103009	0	754/5000
RHB02-C09_2	RHB01-C23_2	0.10976	0	682/5000
RHB02-C09_2	RHB01-C23_3	0.236668	5.29869e-135	118/5000
RHB02-C09_2	RHB02-C01_4	0	0	5000/5000
RHB02-C09_2	RHB02-C02_2	0	0	5000/5000
RHB02-C09_2	RHB02-C03_3	0	0	5000/5000
RHB02-C09_2	RHB02-C04_2	0	0	5000/5000
RHB02-C09_2	RHB02-C06_2	0.000892189	0	4886/5000
RHB02-C10_2	RHB01-C02_4	0.10976	0	682/5000
RHB02-C10_2	RHB01-C02_5	0.236668	5.29869e-135	118/5000
RHB02-C10_2	RHB01-C04_2	0.0969495	0	826/5000
RHB02-C10_2	RHB01-C05_3	0.10976	0	682/5000
RHB02-C10_2	RHB01-C05_4	0.236668	5.29869e-135	118/5000
RHB02-C10_2	RHB01-C06_3	0.0850239	0	992/5000
RHB02-C10_2	RHB01-C07_3	0.10976	0	682/5000
RHB02-C10_2	RHB01-C07_4	0.236668	5.29869e-135	118/5000
RHB02-C10_2	RHB01-C08_2	0.10976	0	682/5000
RHB02-C10_2	RHB01-C08_3	0.236668	5.29869e-135	118/5000
RHB02-C10_2	RHB01-C09_2	0.0969495	0	826/5000
RHB02-C10_2	RHB01-C17_2	0.109661	0	683/5000
RHB02-C10_2	RHB01-C17_3	0.236668	5.29869e-135	118/5000
RHB02-C10_2	RHB01-C18_2	0.10976	0	682/5000
RHB02-C10_2	RHB01-C18_3	0.236668	5.29869e-135	118/5000
RHB02-C10_2	RHB01-C20_2	0.294435	3.386e-43	55/5000
RHB02-C10_2	RHB01-C20_3	0.230561	2.79862e-146	128/5000
RHB02-C10_2	RHB01-C21_2	0.103009	0	754/5000
RHB02-C10_2	RHB01-C23_2	0.10976	0	682/5000
RHB02-C10_2	RHB01-C23_3	0.236668	5.29869e-135	118/5000
RHB02-C10_2	RHB02-C01_4	0	0	5000/5000
RHB02-C10_2	RHB02-C02_2	0	0	5000/5000
RHB02-C10_2	RHB02-C03_3	0	0	5000/5000
RHB02-C10_2	RHB02-C04_2	0	0	5000/5000
RHB02-C10_2	RHB02-C06_2	0.000892189	0	4886/5000
RHB02-C10_2	RHB02-C09_2	0	0	5000/5000
RHB02-C19_3	RHB01-C02_4	0.120591	0	582/5000
RHB02-C19_3	RHB01-C02_5	0.180583	0	251/5000
RHB02-C19_3	RHB01-C04_2	0.102567	0	759/5000
RHB02-C19_3	RHB01-C05_3	0.120591	0	582/5000
RHB02-C19_3	RHB01-C05_4	0.180583	0	251/5000
RHB02-C19_3	RHB01-C06_3	0.130025	0	508/5000
RHB02-C19_3	RHB01-C07_3	0.120591	0	582/5000
RHB02-C19_3	RHB01-C07_4	0.180583	0	251/5000
RHB02-C19_3	RHB01-C08_2	0.120591	0	582/5000
RHB02-C19_3	RHB01-C08_3	0.180583	0	251/5000
RHB02-C19_3	RHB01-C09_2	0.102567	0	759/5000
RHB02-C19_3	RHB01-C17_2	0.120591	0	582/5000
RHB02-C19_3	RHB01-C17_3	0.180583	0	251/5000
RHB02-C19_3	RHB01-C18_2	0.120591	0	582/5000
RHB02-C19_3	RHB01-C18_3	0.180583	0	251/5000
RHB02-C19_3	RHB01-C20_2	0.313185	4.68657e-31	43/5000
RHB02-C19_3	RHB01-C20_3	0.174709	0	272/5000
RHB02-C19_3	RHB01-C21_2	0.115917	0	623/5000
RHB02-C19_3	RHB01-C23_2	0.120591	0	582/5000
RHB02-C19_3	RHB01-C23_3	0.180583	0	251/5000
RHB02-C19_3	RHB02-C01_4	0.134582	0	476/5000
RHB02-C19_3	RHB02-C02_2	0.134582	0	476/5000
RHB02-C19_3	RHB02-C03_3	0.134582	0	476/5000
RHB02-C19_3	RHB02-C04_2	0.134582	0	476/5000
RHB02-C19_3	RHB02-C06_2	0.133412	0	484/5000
RHB02-C19_3	RHB02-C09_2	0.134582	0	476/5000
RHB02-C19_3	RHB02-C10_2	0.134582	0	476/5000
RHB03-C02_2	RHB01-C02_4	0.331112	2.69469e-27	34/5000
RHB03-C02_2	RHB01-C02_5	0.388819	2.16993e-09	16/5000
RHB03-C02_2	RHB01-C04_2	0.393769	2.44807e-07	15/5000
RHB03-C02_2	RHB01-C05_3	0.331112	2.69469e-27	34/5000
RHB03-C02_2	RHB01-C05_4	0.388819	2.16993e-09	16/5000
RHB03-C02_2	RHB01-C06_3	0.354628	1.94317e-17	25/5000
RHB03-C02_2	RHB01-C07_3	0.331112	2.69469e-27	34/5000
RHB03-C02_2	RHB01-C07_4	0.388819	2.16993e-09	16/5000
RHB03-C02_2	RHB01-C08_2	0.331112	2.69469e-27	34/5000
RHB03-C02_2	RHB01-C08_3	0.388819	2.16993e-09	16/5000
RHB03-C02_2	RHB01-C09_2	0.393769	2.44807e-07	15/5000
RHB03-C02_2	RHB01-C17_2	0.331112	2.69469e-27	34/5000
RHB03-C02_2	RHB01-C17_3	0.388819	2.16993e-09	16/5000
RHB03-C02_2	RHB01-C18_2	0.331112	2.69469e-27	34/5000
RHB03-C02_2	RHB01-C18_3	0.388819	2.16993e-09	16/5000
RHB03-C02_2	RHB01-C20_2	0.39906	3.08634e-07	14/5000
RHB03-C02_2	RHB01-C20_3	0.410887	6.88717e-06	12/5000
RHB03-C02_2	RHB01-C21_2	0.324654	9.68788e-28	37/5000
RHB03-C02_2	RHB01-C23_2	0.331112	2.69469e-27	34/5000
RHB03-C02_2	RHB01-C23_3	0.388819	2.16993e-09	16/5000
RHB03-C02_2	RHB02-C01_4	0.177724	0	261/5000
RHB03-C02_2	RHB02-C02_2	0.177724	0	261/5000
RHB03-C02_2	RHB02-C03_3	0.177724	0	261/5000
RHB03-C02_2	RHB02-C04_2	0.177724	0	261/5000
RHB03-C02_2	RHB02-C06_2	0.176337	0	266/5000
RHB03-C02_2	RHB02-C09_2	0.177724	0	261/5000
RHB03-C02_2	RHB02-C10_2	0.177724	0	261/5000
RHB03-C02_2	RHB02-C19_3	0.223315	6.01517e-190	141/5000
RHB03-C04_2	RHB01-C02_4	0.331112	2.69469e-27	34/5000
RHB03-C04_2	RHB01-C02_5	0.388819	2.16993e-09	16/5000
RHB03-C04_2	RHB01-C04_2	0.393769	2.44807e-07	15/5000
RHB03-C04_2	RHB01-C05_3	0.331112	2.69469e-27	34/5000
RHB03-C04_2	RHB01-C05_4	0.388819	2.16993e-09	16/5000
RHB03-C04_2	RHB01-C06_3	0.354628	1.94317e-17	25/5000
RHB03-C04_2	RHB01-C07_3	0.331112	2.69469e-27	34/5000
RHB03-C04_2	RHB01-C07_4	0.388819	2.16993e-09	16/5000
RHB03-C04_2	RHB01-C08_2	0.331112	2.69469e-27	34/5000
RHB03-C04_2	RHB01-C08_3	0.388819	2.16993e-09	16/5000
RHB03-C04_2	RHB01-C09_2	0.393769	2.44807e-07	15/5000
RHB03-C04_2	RHB01-C17_2	0.331112	2.69469e-27	34/5000
RHB03-C04_2	RHB01-C17_3	0.388819	2.16993e-09	16/5000
RHB03-C04_2	RHB01-C18_2	0.331112	2.69469e-27	34/5000
RHB03-C04_2	RHB01-C18_3	0.388819	2.16993e-09	16/5000
RHB03-C04_2	RHB01-C20_2	0.39906	3.08634e-07	14/5000
RHB03-C04_2	RHB01-C20_3	0.410887	6.88717e-06	12/5000
RHB03-C04_2	RHB01-C21_2	0.324654	9.68788e-28	37/5000
RHB03-C04_2	RHB01-C23_2	0.331112	2.69469e-27	34/5000
RHB03-C04_2	RHB01-C23_3	0.388819	2.16993e-09	16/5000
RHB03-C04_2	RHB02-C01_4	0.177724	0	261/5000
RHB03-C04_2	RHB02-C02_2	0.177724	0	261/5000
RHB03-C04_2	RHB02-C03_3	0.177724	0	261/5000
RHB03-C04_2	RHB02-C04_2	0.177724	0	261/5000
RHB03-C04_2	RHB02-C06_2	0.176337	0	266/5000
RHB03-C04_2	RHB02-C09_2	0.177724	0	261/5000
RHB03-C04_2	RHB02-C10_2	0.177724	0	261/5000
RHB03-C04_2	RHB02-C19_3	0.223315	6.01517e-190	141/5000
RHB03-C04_2	RHB03-C02_2	0	0	5000/5000
RHB03-C05_2	RHB01-C02_4	0.331112	2.69469e-27	34/5000
RHB03-C05_2	RHB01-C02_5	0.388819	2.16993e-09	16/5000
RHB03-C05_2	RHB01-C04_2	0.393769	2.44807e-07	15/5000
RHB03-C05_2	RHB01-C05_3	0.331112	2.69469e-27	34/5000
RHB03-C05_2	RHB01-C05_4	0.388819	2.16993e-09	16/5000
RHB03-C05_2	RHB01-C06_3	0.354628	1.94317e-17	25/5000
RHB03-C05_2	RHB01-C07_3	0.331112	2.69469e-27	34/5000
RHB03-C05_2	RHB01-C07_4	0.388819	2.16993e-09	16/5000
RHB03-C05_2	RHB01-C08_2	0.331112	2.69469e-27	34/5000
RHB03-C05_2	RHB01-C08_3	0.388819	2.16993e-09	16/5000
RHB03-C05_2	RHB01-C09_2	0.393769	2.44807e-07	15/5000
RHB03-C05_2	RHB01-C17_2	0.331112	2.69469e-27	34/5000
RHB03-C05_2	RHB01-C17_3	0.388819	2.16993e-09	16/5000
RHB03-C05_2	RHB01-C18_2	0.331112	2.69469e-27	34/5000
RHB03-C05_2	RHB01-C18_3	0.388819	2.16993e-09	16/5000
RHB03-C05_2	RHB01-C20_2	0.39906	3.08634e-07	14/5000
RHB03-C05_2	RHB01-C20_3	0.410887	6.88717e-06	12/5000
RHB03-C05_2	RHB01-C21_2	0.324654	9.68788e-28	37/5000
RHB03-C05_2	RHB01-C23_2	0.331112	2.69469e-27	34/5000
RHB03-C05_2	RHB01-C23_3	0.388819	2.16993e-09	16/5000
RHB03-C05_2	RHB02-C01_4	0.177724	0	261/5000
RHB03-C05_2	RHB02-C02_2	0.177724	0	261/5000
RHB03-C05_2	RHB02-C03_3	0.177724	0	261/5000
RHB03-C05_2	RHB02-C04_2	0.177724	0	261/5000
RHB03-C05_2	RHB02-C06_2	0.176337	0	266/5000
RHB03-C05_2	RHB02-C09_2	0.177724	0	261/5000
RHB03-C05_2	RHB02-C10_2	0.177724	0	261/5000
RHB03-C05_2	RHB02-C19_3	0.223315	6.01517e-190	141/5000
RHB03-C05_2	RHB03-C02_2	0	0	5000/5000
RHB03-C05_2	RHB03-C04_2	0	0	5000/5000
RHB03-C06_2	RHB01-C02_4	0.331112	2.69469e-27	34/5000
RHB03-C06_2	RHB01-C02_5	0.388819	2.16993e-09	16/5000
RHB03-C06_2	RHB01-C04_2	0.393769	2.44807e-07	15/5000
RHB03-C06_2	RHB01-C05_3	0.331112	2.69469e-27	34/5000
RHB03-C06_2	RHB01-C05_4	0.388819	2.16993e-09	16/5000
RHB03-C06_2	RHB01-C06_3	0.354628	1.94317e-17	25/5000
RHB03-C06_2	RHB01-C07_3	0.331112	2.69469e-27	34/5000
RHB03-C06_2	RHB01-C07_4	0.388819	2.16993e-09	16/5000
RHB03-C06_2	RHB01-C08_2	0.331112	2.69469e-27	34/5000
RHB03-C06_2	RHB01-C08_3	0.388819	2.16993e-09	16/5000
RHB03-C06_2	RHB01-C09_2	0.393769	2.44807e-07	15/5000
RHB03-C06_2	RHB01-C17_2	0.331112	2.69469e-27	34/5000
RHB03-C06_2	RHB01-C17_3	0.388819	2.16993e-09	16/5000
RHB03-C06_2	RHB01-C18_2	0.331112	2.69469e-27	34/5000
RHB03-C06_2	RHB01-C18_3	0.388819	2.16993e-09	16/5000
RHB03-C06_2	RHB01-C20_2	0.39906	3.08634e-07	14/5000
RHB03-C06_2	RHB01-C20_3	0.410887	6.88717e-06	12/5000
RHB03-C06_2	RHB01-C21_2	0.324654	9.68788e-28	37/5000
RHB03-C06_2	RHB01-C23_2	0.331112	2.69469e-27	34/5000
RHB03-C06_2	RHB01-C23_3	0.388819	2.16993e-09	16/5000
RHB03-C06_2	RHB02-C01_4	0.177724	0	261/5000
RHB03-C06_2	RHB02-C02_2	0.177724	0	261/5000
RHB03-C06_2	RHB02-C03_3	0.177724	0	261/5000
RHB03-C06_2	RHB02-C04_2	0.177724	0	261/5000
RHB03-C06_2	RHB02-C06_2	0.176337	0	266/5000
RHB03-C06_2	RHB02-C09_2	0.177724	0	261/5000
RHB03-C06_2	RHB02-C10_2	0.177724	0	261/5000
RHB03-C06_2	RHB02-C19_3	0.223315	6.01517e-190	141/5000
RHB03-C06_2	RHB03-C02_2	0	0	5000/5000
RHB03-C06_2	RHB03-C04_2	0	0	5000/5000
RHB03-C06_2	RHB03-C05_2	0	0	5000/5000
RHB03-C12_2	RHB01-C02_4	0.37979	1.39522e-07	18/5000
RHB03-C12_2	RHB01-C02_5	0.39906	1.42752e-05	14/5000
RHB03-C12_2	RHB01-C04_2	0.357752	4.67576e-10	24/5000
RHB03-C12_2	RHB01-C05_3	0.37979	1.39522e-07	18/5000
RHB03-C12_2	RHB01-C05_4	0.39906	1.42752e-05	14/5000
RHB03-C12_2	RHB01-C06_3	0.384171	6.29806e-07	17/5000
RHB03-C12_2	RHB01-C07_3	0.37979	1.39522e-07	18/5000
RHB03-C12_2	RHB01-C07_4	0.39906	1.42752e-05	14/5000
RHB03-C12_2	RHB01-C08_2	0.37979	1.39522e-07	18/5000
RHB03-C12_2	RHB01-C08_3	0.39906	1.42752e-05	14/5000
RHB03-C12_2	RHB01-C09_2	0.357752	4.67576e-10	24/5000
RHB03-C12_2	RHB01-C17_2	0.37979	1.39522e-07	18/5000
RHB03-C12_2	RHB01-C17_3	0.39906	1.42752e-05	14/5000
RHB03-C12_2	RHB01-C18_2	0.37979	1.39522e-07	18/5000
RHB03-C12_2	RHB01-C18_3	0.39906	1.42752e-05	14/5000
RHB03-C12_2	RHB01-C20_2	0.393769	1.62553e-05	15/5000
RHB03-C12_2	RHB01-C20_3	0.384171	4.14541e-07	17/5000
RHB03-C12_2	RHB01-C21_2	0.335745	8.07312e-15	32/5000
RHB03-C12_2	RHB01-C23_2	0.37979	1.39522e-07	18/5000
RHB03-C12_2	RHB01-C23_3	0.39906	1.42752e-05	14/5000
RHB03-C12_2	RHB02-C01_4	0.324654	6.27001e-22	37/5000
RHB03-C12_2	RHB02-C02_2	0.324654	6.27001e-22	37/5000
RHB03-C12_2	RHB02-C03_3	0.324654	6.27001e-22	37/5000
RHB03-C12_2	RHB02-C04_2	0.324654	6.27001e-22	37/5000
RHB03-C12_2	RHB02-C06_2	0.324654	3.78818e-22	37/5000
RHB03-C12_2	RHB02-C09_2	0.324654	6.27001e-22	37/5000
RHB03-C12_2	RHB02-C10_2	0.324654	6.27001e-22	37/5000
RHB03-C12_2	RHB02-C19_3	0.264123	2.51382e-75	82/5000
RHB03-C12_2	RHB03-C02_2	0.294435	6.36869e-52	55/5000
RHB03-C12_2	RHB03-C04_2	0.294435	6.36869e-52	55/5000
RHB03-C12_2	RHB03-C05_2	0.294435	6.36869e-52	55/5000
RHB03-C12_2	RHB03-C06_2	0.294435	6.36869e-52	55/5000
RHB03-C16_2	RHB01-C02_4	0.123005	0	562/5000
RHB03-C16_2	RHB01-C02_5	0.199558	4.89159e-275	194/5000
RHB03-C16_2	RHB01-C04_2	0.0920494	0	890/5000
RHB03-C16_2	RHB01-C05_3	0.123005	0	562/5000
RHB03-C16_2	RHB01-C05_4	0.199558	4.89159e-275	194/5000
RHB03-C16_2	RHB01-C06_3	0.0829914	0	1024/5000
RHB03-C16_2	RHB01-C07_3	0.123005	0	562/5000
RHB03-C16_2	RHB01-C07_4	0.199558	4.89159e-275	194/5000
RHB03-C16_2	RHB01-C08_2	0.123005	0	562/5000
RHB03-C16_2	RHB01-C08_3	0.199558	4.89159e-275	194/5000
RHB03-C16_2	RHB01-C09_2	0.0920494	0	890/5000
RHB03-C16_2	RHB01-C17_2	0.123005	0	562/5000
RHB03-C16_2	RHB01-C17_3	0.199558	4.89159e-275	194/5000
RHB03-C16_2	RHB01-C18_2	0.123005	0	562/5000
RHB03-C16_2	RHB01-C18_3	0.199558	4.89159e-275	194/5000
RHB03-C16_2	RHB01-C20_2	0.361011	1.05213e-12	23/5000
RHB03-C16_2	RHB01-C20_3	0.192999	3.23821e-302	212/5000
RHB03-C16_2	RHB01-C21_2	0.102479	0	760/5000
RHB03-C16_2	RHB01-C23_2	0.123005	0	562/5000
RHB03-C16_2	RHB01-C23_3	0.199558	4.89159e-275	194/5000
RHB03-C16_2	RHB02-C01_4	0.0886331	0	938/5000
RHB03-C16_2	RHB02-C02_2	0.0886331	0	938/5000
RHB03-C16_2	RHB02-C03_3	0.0886331	0	938/5000
RHB03-C16_2	RHB02-C04_2	0.0886331	0	938/5000
RHB03-C16_2	RHB02-C06_2	0.0870671	0	961/5000
RHB03-C16_2	RHB02-C09_2	0.0886331	0	938/5000
RHB03-C16_2	RHB02-C10_2	0.0886331	0	938/5000
RHB03-C16_2	RHB02-C19_3	0.113443	0	646/5000
RHB03-C16_2	RHB03-C02_2	0.285326	9.25005e-65	62/5000
RHB03-C16_2	RHB03-C04_2	0.285326	9.25005e-65	62/5000
RHB03-C16_2	RHB03-C05_2	0.285326	9.25005e-65	62/5000
RHB03-C16_2	RHB03-C06_2	0.285326	9.25005e-65	62/5000
RHB03-C16_2	RHB03-C12_2	0.348738	3.33559e-15	27/5000
RHB03-C22_2	RHB01-C02_4	0.102391	0	761/5000
RHB03-C22_2	RHB01-C02_5	0.183563	0	241/5000
RHB03-C22_2	RHB01-C04_2	0.0832413	0	1020/5000
RHB03-C22_2	RHB01-C05_3	0.102391	0	761/5000
RHB03-C22_2	RHB01-C05_4	0.183563	0	241/5000
RHB03-C22_2	RHB01-C06_3	0.0666447	0	1331/5000
RHB03-C22_2	RHB01-C07_3	0.102391	0	761/5000
RHB03-C22_2	RHB01-C07_4	0.183563	0	241/5000
RHB03-C22_2	RHB01-C08_2	0.102391	0	761/5000
RHB03-C22_2	RHB01-C08_3	0.183563	0	241/5000
RHB03-C22_2	RHB01-C09_2	0.0832413	0	1020/5000
RHB03-C22_2	RHB01-C17_2	0.102391	0	761/5000
RHB03-C22_2	RHB01-C17_3	0.183563	0	241/5000
RHB03-C22_2	RHB01-C18_2	0.102391	0	761/5000
RHB03-C22_2	RHB01-C18_3	0.183563	0	241/5000
RHB03-C22_2	RHB01-C20_2	0.313185	1.47152e-31	43/5000
RHB03-C22_2	RHB01-C20_3	0.178569	0	258/5000
RHB03-C22_2	RHB01-C21_2	0.0955285	0	844/5000
RHB03-C22_2	RHB01-C23_2	0.102391	0	761/5000
RHB03-C22_2	RHB01-C23_3	0.183563	0	241/5000
RHB03-C22_2	RHB02-C01_4	0.0783913	0	1101/5000
RHB03-C22_2	RHB02-C02_2	0.0783913	0	1101/5000
RHB03-C22_2	RHB02-C03_3	0.0783913	0	1101/5000
RHB03-C22_2	RHB02-C04_2	0.0783913	0	1101/5000
RHB03-C22_2	RHB02-C06_2	0.0772582	0	1121/5000
RHB03-C22_2	RHB02-C09_2	0.0783913	0	1101/5000
RHB03-C22_2	RHB02-C10_2	0.0783913	0	1101/5000
RHB03-C22_2	RHB02-C19_3	0.117025	0	613/5000
RHB03-C22_2	RHB03-C02_2	0.322618	8.79074e-32	38/5000
RHB03-C22_2	RHB03-C04_2	0.322618	8.79074e-32	38/5000
RHB03-C22_2	RHB03-C05_2	0.322618	8.79074e-32	38/5000
RHB03-C22_2	RHB03-C06_2	0.322618	8.79074e-32	38/5000
RHB03-C22_2	RHB03-C12_2	0.345956	3.49277e-15	28/5000
RHB03-C22_2	RHB03-C16_2	0.0794904	0	1082/5000
RHB03-C22_3	RHB01-C02_4	0.115262	0	629/5000
RHB03-C22_3	RHB01-C02_5	0.157479	0	345/5000
RHB03-C22_3	RHB01-C04_2	0.0990657	0	800/5000
RHB03-C22_3	RHB01-C05_3	0.115262	0	629/5000
RHB03-C22_3	RHB01-C05_4	0.157479	0	345/5000
RHB03-C22_3	RHB01-C06_3	0.0841891	0	1005/5000
RHB03-C22_3	RHB01-C07_3	0.115262	0	629/5000
RHB03-C22_3	RHB01-C07_4	0.157479	0	345/5000
RHB03-C22_3	RHB01-C08_2	0.115262	0	629/5000
RHB03-C22_3	RHB01-C08_3	0.157479	0	345/5000
RHB03-C22_3	RHB01-C09_2	0.0990657	0	800/5000
RHB03-C22_3	RHB01-C17_2	0.115262	0	629/5000
RHB03-C22_3	RHB01-C17_3	0.157479	0	345/5000
RHB03-C22_3	RHB01-C18_2	0.115262	0	629/5000
RHB03-C22_3	RHB01-C18_3	0.157479	0	345/5000
RHB03-C22_3	RHB01-C20_2	0.331112	1.49935e-22	34/5000
RHB03-C22_3	RHB01-C20_3	0.144098	0	416/5000
RHB03-C22_3	RHB01-C21_2	0.109859	0	681/5000
RHB03-C22_3	RHB01-C23_2	0.115262	0	629/5000
RHB03-C22_3	RHB01-C23_3	0.157479	0	345/5000
RHB03-C22_3	RHB02-C01_4	0.104353	0	739/5000
RHB03-C22_3	RHB02-C02_2	0.104353	0	739/5000
RHB03-C22_3	RHB02-C03_3	0.104353	0	739/5000
RHB03-C22_3	RHB02-C04_2	0.104353	0	739/5000
RHB03-C22_3	RHB02-C06_2	0.103097	0	753/5000
RHB03-C22_3	RHB02-C09_2	0.104353	0	739/5000
RHB03-C22_3	RHB02-C10_2	0.104353	0	739/5000
RHB03-C22_3	RHB02-C19_3	0.142247	0	427/5000
RHB03-C22_3	RHB03-C02_2	0.432971	0.000837087	9/5000
RHB03-C22_3	RHB03-C04_2	0.432971	0.000837087	9/5000
RHB03-C22_3	RHB03-C05_2	0.432971	0.000837087	9/5000
RHB03-C22_3	RHB03-C06_2	0.432971	0.000837087	9/5000
RHB03-C22_3	RHB03-C12_2	0.39906	4.5866e-05	14/5000
RHB03-C22_3	RHB03-C16_2	0.0796074	0	1080/5000
RHB03-C22_3	RHB03-C22_2	0.0715283	0	1229/5000
RHB03-C24_2	RHB01-C02_4	0.108483	0	695/5000
RHB03-C24_2	RHB01-C02_5	0.197304	8.58267e-260	200/5000
RHB03-C24_2	RHB01-C04_2	0.0848301	0	995/5000
RHB03-C24_2	RHB01-C05_3	0.108483	0	695/5000
RHB03-C24_2	RHB01-C05_4	0.197304	8.58267e-260	200/5000
RHB03-C24_2	RHB01-C06_3	0.0949853	0	851/5000
RHB03-C24_2	RHB01-C07_3	0.108483	0	695/5000
RHB03-C24_2	RHB01-C07_4	0.197304	8.58267e-260	200/5000
RHB03-C24_2	RHB01-C08_2	0.108483	0	695/5000
RHB03-C24_2	RHB01-C08_3	0.197304	8.58267e-260	200/5000
RHB03-C24_2	RHB01-C09_2	0.0848301	0	995/5000
RHB03-C24_2	RHB01-C17_2	0.108483	0	695/5000
RHB03-C24_2	RHB01-C17_3	0.197304	8.58267e-260	200/5000
RHB03-C24_2	RHB01-C18_2	0.108483	0	695/5000
RHB03-C24_2	RHB01-C18_3	0.197304	8.58267e-260	200/5000
RHB03-C24_2	RHB01-C20_2	0.290395	1.64744e-42	58/5000
RHB03-C24_2	RHB01-C20_3	0.207205	2.95284e-210	175/5000
RHB03-C24_2	RHB01-C21_2	0.1049	0	733/5000
RHB03-C24_2	RHB01-C23_2	0.108483	0	695/5000
RHB03-C24_2	RHB01-C23_3	0.197304	8.58267e-260	200/5000
RHB03-C24_2	RHB02-C01_4	0.0537945	0	1653/5000
RHB03-C24_2	RHB02-C02_2	0.0537945	0	1653/5000
RHB03-C24_2	RHB02-C03_3	0.0537945	0	1653/5000
RHB03-C24_2	RHB02-C04_2	0.0537945	0	1653/5000
RHB03-C24_2	RHB02-C06_2	0.0532383	0	1669/5000
RHB03-C24_2	RHB02-C09_2	0.0537945	0	1653/5000
RHB03-C24_2	RHB02-C10_2	0.0537945	0	1653/5000
RHB03-C24_2	RHB02-C19_3	0.114185	0	639/5000
RHB03-C24_2	RHB03-C02_2	0.241948	3.34326e-129	110/5000
RHB03-C24_2	RHB03-C04_2	0.241948	3.34326e-129	110/5000
RHB03-C24_2	RHB03-C05_2	0.241948	3.34326e-129	110/5000
RHB03-C24_2	RHB03-C06_2	0.241948	3.34326e-129	110/5000
RHB03-C24_2	RHB03-C12_2	0.318703	1.29161e-21	40/5000
RHB03-C24_2	RHB03-C16_2	0.104263	0	740/5000
RHB03-C24_2	RHB03-C22_2	0.0954506	0	845/5000
RHB03-C24_2	RHB03-C22_3	0.0805529	0	1064/5000
RHB04-C01_2	RHB01-C02_4	0.0429925	0	2002/5000
RHB04-C01_2	RHB01-C02_5	0.162905	0	320/5000
RHB04-C01_2	RHB01-C04_2	0.0708297	0	1243/5000
RHB04-C01_2	RHB01-C05_3	0.0429925	0	2002/5000
RHB04-C01_2	RHB01-C05_4	0.162905	0	320/5000
RHB04-C01_2	RHB01-C06_3	0.0364748	0	2259/5000
RHB04-C01_2	RHB01-C07_3	0.0429925	0	2002/5000
RHB04-C01_2	RHB01-C07_4	0.162905	0	320/5000
RHB04-C01_2	RHB01-C08_2	0.0429925	0	2002/5000
RHB04-C01_2	RHB01-C08_3	0.162905	0	320/5000
RHB04-C01_2	RHB01-C09_2	0.0708297	0	1243/5000
RHB04-C01_2	RHB01-C17_2	0.042965	0	2003/5000
RHB04-C01_2	RHB01-C17_3	0.162905	0	320/5000
RHB04-C01_2	RHB01-C18_2	0.0429925	0	2002/5000
RHB04-C01_2	RHB01-C18_3	0.162905	0	320/5000
RHB04-C01_2	RHB01-C20_2	0.324654	9.8068e-26	37/5000
RHB04-C01_2	RHB01-C20_3	0.178569	0	258/5000
RHB04-C01_2	RHB01-C21_2	0.0978354	0	815/5000
RHB04-C01_2	RHB01-C23_2	0.0429925	0	2002/5000
RHB04-C01_2	RHB01-C23_3	0.162905	0	320/5000
RHB04-C01_2	RHB02-C01_4	0.0830538	0	1023/5000
RHB04-C01_2	RHB02-C02_2	0.0830538	0	1023/5000
RHB04-C01_2	RHB02-C03_3	0.0830538	0	1023/5000
RHB04-C01_2	RHB02-C04_2	0.0830538	0	1023/5000
RHB04-C01_2	RHB02-C06_2	0.0815151	0	1048/5000
RHB04-C01_2	RHB02-C09_2	0.0830538	0	1023/5000
RHB04-C01_2	RHB02-C10_2	0.0830538	0	1023/5000
RHB04-C01_2	RHB02-C19_3	0.1288	0	517/5000
RHB04-C01_2	RHB03-C02_2	0.367978	1.58198e-13	21/5000
RHB04-C01_2	RHB03-C04_2	0.367978	1.58198e-13	21/5000
RHB04-C01_2	RHB03-C05_2	0.367978	1.58198e-13	21/5000
RHB04-C01_2	RHB03-C06_2	0.367978	1.58198e-13	21/5000
RHB04-C01_2	RHB03-C12_2	0.384171	5.28496e-07	17/5000
RHB04-C01_2	RHB03-C16_2	0.0816366	0	1046/5000
RHB04-C01_2	RHB03-C22_2	0.0671032	0	1321/5000
RHB04-C01_2	RHB03-C22_3	0.0844446	0	1001/5000
RHB04-C01_2	RHB03-C24_2	0.0903154	0	914/5000
RHB04-C05_2	RHB01-C02_4	0.100238	0	786/5000
RHB04-C05_2	RHB01-C02_5	0.112709	0	653/5000
RHB04-C05_2	RHB01-C04_2	0.00655337	0	4245/5000
RHB04-C05_2	RHB01-C05_3	0.100238	0	786/5000
RHB04-C05_2	RHB01-C05_4	0.112709	0	653/5000
RHB04-C05_2	RHB01-C06_3	0.0826185	0	1030/5000
RHB04-C05_2	RHB01-C07_3	0.100238	0	786/5000
RHB04-C05_2	RHB01-C07_4	0.112709	0	653/5000
RHB04-C05_2	RHB01-C08_2	0.100238	0	786/5000
RHB04-C05_2	RHB01-C08_3	0.112709	0	653/5000
RHB04-C05_2	RHB01-C09_2	0.00655337	0	4245/5000
RHB04-C05_2	RHB01-C17_2	0.100323	0	785/5000
RHB04-C05_2	RHB01-C17_3	0.112709	0	653/5000
RHB04-C05_2	RHB01-C18_2	0.100238	0	786/5000
RHB04-C05_2	RHB01-C18_3	0.112709	0	653/5000
RHB04-C05_2	RHB01-C20_2	0.261404	1.9754e-77	85/5000
RHB04-C05_2	RHB01-C20_3	0.175518	0	269/5000
RHB04-C05_2	RHB01-C21_2	0.0419089	0	2042/5000
RHB04-C05_2	RHB01-C23_2	0.100238	0	786/5000
RHB04-C05_2	RHB01-C23_3	0.112709	0	653/5000
RHB04-C05_2	RHB02-C01_4	0.0984883	0	807/5000
RHB04-C05_2	RHB02-C02_2	0.0984883	0	807/5000
RHB04-C05_2	RHB02-C03_3	0.0984883	0	807/5000
RHB04-C05_2	RHB02-C04_2	0.0984883	0	807/5000
RHB04-C05_2	RHB02-C06_2	0.0982426	0	810/5000
RHB04-C05_2	RHB02-C09_2	0.0984883	0	807/5000
RHB04-C05_2	RHB02-C10_2	0.0984883	0	807/5000
RHB04-C05_2	RHB02-C19_3	0.101607	0	770/5000
RHB04-C05_2	RHB03-C02_2	0.39906	1.52023e-06	14/5000
RHB04-C05_2	RHB03-C04_2	0.39906	1.52023e-06	14/5000
RHB04-C05_2	RHB03-C05_2	0.39906	1.52023e-06	14/5000
RHB04-C05_2	RHB03-C06_2	0.39906	1.52023e-06	14/5000
RHB04-C05_2	RHB03-C12_2	0.361011	3.28539e-09	23/5000
RHB04-C05_2	RHB03-C16_2	0.0977543	0	816/5000
RHB04-C05_2	RHB03-C22_2	0.0844446	0	1001/5000
RHB04-C05_2	RHB03-C22_3	0.0996489	0	793/5000
RHB04-C05_2	RHB03-C24_2	0.0879468	0	948/5000
RHB04-C05_2	RHB04-C01_2	0.07384	0	1184/5000
RHB04-C06_2	RHB01-C02_4	0.102391	0	761/5000
RHB04-C06_2	RHB01-C02_5	0.114937	0	632/5000
RHB04-C06_2	RHB01-C04_2	0.0118812	0	3748/5000
RHB04-C06_2	RHB01-C05_3	0.102391	0	761/5000
RHB04-C06_2	RHB01-C05_4	0.114937	0	632/5000
RHB04-C06_2	RHB01-C06_3	0.0773705	0	1119/5000
RHB04-C06_2	RHB01-C07_3	0.102391	0	761/5000
RHB04-C06_2	RHB01-C07_4	0.114937	0	632/5000
RHB04-C06_2	RHB01-C08_2	0.102391	0	761/5000
RHB04-C06_2	RHB01-C08_3	0.114937	0	632/5000
RHB04-C06_2	RHB01-C09_2	0.0118812	0	3748/5000
RHB04-C06_2	RHB01-C17_2	0.102391	0	761/5000
RHB04-C06_2	RHB01-C17_3	0.114937	0	632/5000
RHB04-C06_2	RHB01-C18_2	0.102391	0	761/5000
RHB04-C06_2	RHB01-C18_3	0.114937	0	632/5000
RHB04-C06_2	RHB01-C20_2	0.252209	1.02804e-92	96/5000
RHB04-C06_2	RHB01-C20_3	0.180875	0	250/5000
RHB04-C06_2	RHB01-C21_2	0.0477133	0	1839/5000
RHB04-C06_2	RHB01-C23_2	0.102391	0	761/5000
RHB04-C06_2	RHB01-C23_3	0.114937	0	632/5000
RHB04-C06_2	RHB02-C01_4	0.0939898	0	864/5000
RHB04-C06_2	RHB02-C02_2	0.0939898	0	864/5000
RHB04-C06_2	RHB02-C03_3	0.0939898	0	864/5000
RHB04-C06_2	RHB02-C04_2	0.0939898	0	864/5000
RHB04-C06_2	RHB02-C06_2	0.0934609	0	871/5000
RHB04-C06_2	RHB02-C09_2	0.0939898	0	864/5000
RHB04-C06_2	RHB02-C10_2	0.0939898	0	864/5000
RHB04-C06_2	RHB02-C19_3	0.0999847	0	789/5000
RHB04-C06_2	RHB03-C02_2	0.31498	1.54525e-34	42/5000
RHB04-C06_2	RHB03-C04_2	0.31498	1.54525e-34	42/5000
RHB04-C06_2	RHB03-C05_2	0.31498	1.54525e-34	42/5000
RHB04-C06_2	RHB03-C06_2	0.31498	1.54525e-34	42/5000
RHB04-C06_2	RHB03-C12_2	0.348738	3.00345e-12	27/5000
RHB04-C06_2	RHB03-C16_2	0.0975925	0	818/5000
RHB04-C06_2	RHB03-C22_2	0.085544	0	984/5000
RHB04-C06_2	RHB03-C22_3	0.0977543	0	816/5000
RHB04-C06_2	RHB03-C24_2	0.0831162	0	1022/5000
RHB04-C06_2	RHB04-C01_2	0.069557	0	1269/5000
RHB04-C06_2	RHB04-C05_2	0.0136305	0	3603/5000
RHB04-C08_2	RHB01-C02_4	0.0277969	0	2673/5000
RHB04-C08_2	RHB01-C02_5	0.172336	0	281/5000
RHB04-C08_2	RHB01-C04_2	0.0710781	0	1238/5000
RHB04-C08_2	RHB01-C05_3	0.0277969	0	2673/5000
RHB04-C08_2	RHB01-C05_4	0.172336	0	281/5000
RHB04-C08_2	RHB01-C06_3	0.0362409	0	2269/5000
RHB04-C08_2	RHB01-C07_3	0.0277969	0	2673/5000
RHB04-C08_2	RHB01-C07_4	0.172336	0	281/5000
RHB04-C08_2	RHB01-C08_2	0.0277969	0	2673/5000
RHB04-C08_2	RHB01-C08_3	0.172336	0	281/5000
RHB04-C08_2	RHB01-C09_2	0.0710781	0	1238/5000
RHB04-C08_2	RHB01-C17_2	0.0277781	0	2674/5000
RHB04-C08_2	RHB01-C17_3	0.172336	0	281/5000
RHB04-C08_2	RHB01-C18_2	0.0277969	0	2673/5000
RHB04-C08_2	RHB01-C18_3	0.172336	0	281/5000
RHB04-C08_2	RHB01-C20_2	0.3048	1.38095e-36	48/5000
RHB04-C08_2	RHB01-C20_3	0.187316	4.94066e-324	229/5000
RHB04-C08_2	RHB01-C21_2	0.101607	0	770/5000
RHB04-C08_2	RHB01-C23_2	0.0277969	0	2673/5000
RHB04-C08_2	RHB01-C23_3	0.172336	0	281/5000
RHB04-C08_2	RHB02-C01_4	0.0849592	0	993/5000
RHB04-C08_2	RHB02-C02_2	0.0849592	0	993/5000
RHB04-C08_2	RHB02-C03_3	0.0849592	0	993/5000
RHB04-C08_2	RHB02-C04_2	0.0849592	0	993/5000
RHB04-C08_2	RHB02-C06_2	0.0841254	0	1006/5000
RHB04-C08_2	RHB02-C09_2	0.0849592	0	993/5000
RHB04-C08_2	RHB02-C10_2	0.0849592	0	993/5000
RHB04-C08_2	RHB02-C19_3	0.128935	0	516/5000
RHB04-C08_2	RHB03-C02_2	0.340679	2.56297e-22	30/5000
RHB04-C08_2	RHB03-C04_2	0.340679	2.56297e-22	30/5000
RHB04-C08_2	RHB03-C05_2	0.340679	2.56297e-22	30/5000
RHB04-C08_2	RHB03-C06_2	0.340679	2.56297e-22	30/5000
RHB04-C08_2	RHB03-C12_2	0.393769	2.48831e-05	15/5000
RHB04-C08_2	RHB03-C16_2	0.0896786	0	923/5000
RHB04-C08_2	RHB03-C22_2	0.0734736	0	1191/5000
RHB04-C08_2	RHB03-C22_3	0.0911036	0	903/5000
RHB04-C08_2	RHB03-C24_2	0.0836816	0	1013/5000
RHB04-C08_2	RHB04-C01_2	0.0234188	0	2921/5000
RHB04-C08_2	RHB04-C05_2	0.0761489	0	1141/5000
RHB04-C08_2	RHB04-C06_2	0.073578	0	1189/5000
RHB04-C10_2	RHB01-C02_4	0.125132	0	545/5000
RHB04-C10_2	RHB01-C02_5	0.182656	0	244/5000
RHB04-C10_2	RHB01-C04_2	0.122882	0	563/5000
RHB04-C10_2	RHB01-C05_3	0.125132	0	545/5000
RHB04-C10_2	RHB01-C05_4	0.182656	0	244/5000
RHB04-C10_2	RHB01-C06_3	0.129206	0	514/5000
RHB04-C10_2	RHB01-C07_3	0.125132	0	545/5000
RHB04-C10_2	RHB01-C07_4	0.182656	0	244/5000
RHB04-C10_2	RHB01-C08_2	0.125132	0	545/5000
RHB04-C10_2	RHB01-C08_3	0.182656	0	244/5000
RHB04-C10_2	RHB01-C09_2	0.122882	0	563/5000
RHB04-C10_2	RHB01-C17_2	0.125132	0	545/5000
RHB04-C10_2	RHB01-C17_3	0.182656	0	244/5000
RHB04-C10_2	RHB01-C18_2	0.125132	0	545/5000
RHB04-C10_2	RHB01-C18_3	0.182656	0	244/5000
RHB04-C10_2	RHB01-C20_2	0.286561	8.51809e-52	61/5000
RHB04-C10_2	RHB01-C20_3	0.192999	2.44745e-292	212/5000
RHB04-C10_2	RHB01-C21_2	0.144613	0	413/5000
RHB04-C10_2	RHB01-C23_2	0.125132	0	545/5000
RHB04-C10_2	RHB01-C23_3	0.182656	0	244/5000
RHB04-C10_2	RHB02-C01_4	0.116802	0	615/5000
RHB04-C10_2	RHB02-C02_2	0.116802	0	615/5000
RHB04-C10_2	RHB02-C03_3	0.116802	0	615/5000
RHB04-C10_2	RHB02-C04_2	0.116802	0	615/5000
RHB04-C10_2	RHB02-C06_2	0.116248	0	620/5000
RHB04-C10_2	RHB02-C09_2	0.116802	0	615/5000
RHB04-C10_2	RHB02-C10_2	0.116802	0	615/5000
RHB04-C10_2	RHB02-C19_3	0.138851	0	448/5000
RHB04-C10_2	RHB03-C02_2	0.236034	1.27512e-151	119/5000
RHB04-C10_2	RHB03-C04_2	0.236034	1.27512e-151	119/5000
RHB04-C10_2	RHB03-C05_2	0.236034	1.27512e-151	119/5000
RHB04-C10_2	RHB03-C06_2	0.236034	1.27512e-151	119/5000
RHB04-C10_2	RHB03-C12_2	0.371716	1.59967e-08	20/5000
RHB04-C10_2	RHB03-C16_2	0.147965	0	394/5000
RHB04-C10_2	RHB03-C22_2	0.126809	0	532/5000
RHB04-C10_2	RHB03-C22_3	0.137602	0	456/5000
RHB04-C10_2	RHB03-C24_2	0.0375684	0	2213/5000
RHB04-C10_2	RHB04-C01_2	0.0935361	0	870/5000
RHB04-C10_2	RHB04-C05_2	0.121546	0	574/5000
RHB04-C10_2	RHB04-C06_2	0.121666	0	573/5000
RHB04-C10_2	RHB04-C08_2	0.100323	0	785/5000
RHB04-C11_4	RHB01-C02_4	0.0331675	0	2406/5000
RHB04-C11_4	RHB01-C02_5	0.155627	0	354/5000
RHB04-C11_4	RHB01-C04_2	0.0671493	0	1320/5000
RHB04-C11_4	RHB01-C05_3	0.0331675	0	2406/5000
RHB04-C11_4	RHB01-C05_4	0.155627	0	354/5000
RHB04-C11_4	RHB01-C06_3	0.0390152	0	2154/5000
RHB04-C11_4	RHB01-C07_3	0.0331675	0	2406/5000
RHB04-C11_4	RHB01-C07_4	0.155627	0	354/5000
RHB04-C11_4	RHB01-C08_2	0.0331675	0	2406/5000
RHB04-C11_4	RHB01-C08_3	0.155627	0	354/5000
RHB04-C11_4	RHB01-C09_2	0.0671493	0	1320/5000
RHB04-C11_4	RHB01-C17_2	0.0331459	0	2407/5000
RHB04-C11_4	RHB01-C17_3	0.155627	0	354/5000
RHB04-C11_4	RHB01-C18_2	0.0331675	0	2406/5000
RHB04-C11_4	RHB01-C18_3	0.155627	0	354/5000
RHB04-C11_4	RHB01-C20_2	0.308043	3.55985e-34	46/5000
RHB04-C11_4	RHB01-C20_3	0.160464	0	331/5000
RHB04-C11_4	RHB01-C21_2	0.0946771	0	855/5000
RHB04-C11_4	RHB01-C23_2	0.0331675	0	2406/5000
RHB04-C11_4	RHB01-C23_3	0.155627	0	354/5000
RHB04-C11_4	RHB02-C01_4	0.0872015	0	959/5000
RHB04-C11_4	RHB02-C02_2	0.0872015	0	959/5000
RHB04-C11_4	RHB02-C03_3	0.0872015	0	959/5000
RHB04-C11_4	RHB02-C04_2	0.0872015	0	959/5000
RHB04-C11_4	RHB02-C06_2	0.0864661	0	970/5000
RHB04-C11_4	RHB02-C09_2	0.0872015	0	959/5000
RHB04-C11_4	RHB02-C10_2	0.0872015	0	959/5000
RHB04-C11_4	RHB02-C19_3	0.117926	0	605/5000
RHB04-C11_4	RHB03-C02_2	0.367978	4.31102e-13	21/5000
RHB04-C11_4	RHB03-C04_2	0.367978	4.31102e-13	21/5000
RHB04-C11_4	RHB03-C05_2	0.367978	4.31102e-13	21/5000
RHB04-C11_4	RHB03-C06_2	0.367978	4.31102e-13	21/5000
RHB04-C11_4	RHB03-C12_2	0.37979	3.78071e-07	18/5000
RHB04-C11_4	RHB03-C16_2	0.0811523	0	1054/5000
RHB04-C11_4	RHB03-C22_2	0.0718812	0	1222/5000
RHB04-C11_4	RHB03-C22_3	0.0841891	0	1005/5000
RHB04-C11_4	RHB03-C24_2	0.0895381	0	925/5000
RHB04-C11_4	RHB04-C01_2	0.0188889	0	3212/5000
RHB04-C11_4	RHB04-C05_2	0.0698965	0	1262/5000
RHB04-C11_4	RHB04-C06_2	0.0656057	0	1354/5000
RHB04-C11_4	RHB04-C08_2	0.0110024	0	3824/5000
RHB04-C11_4	RHB04-C10_2	0.103097	0	753/5000
RHB04-C13_2	RHB01-C02_4	0.105637	0	725/5000
RHB04-C13_2	RHB01-C02_5	0.147604	0	396/5000
RHB04-C13_2	RHB01-C04_2	0.0888407	0	935/5000
RHB04-C13_2	RHB01-C05_3	0.105637	0	725/5000
RHB04-C13_2	RHB01-C05_4	0.147604	0	396/5000
RHB04-C13_2	RHB01-C06_3	0.0609989	0	1462/5000
RHB04-C13_2	RHB01-C07_3	0.105637	0	725/5000
RHB04-C13_2	RHB01-C07_4	0.147604	0	396/5000
RHB04-C13_2	RHB01-C08_2	0.105637	0	725/5000
RHB04-C13_2	RHB01-C08_3	0.147604	0	396/5000
RHB04-C13_2	RHB01-C09_2	0.0888407	0	935/5000
RHB04-C13_2	RHB01-C17_2	0.10573	0	724/5000
RHB04-C13_2	RHB01-C17_3	0.147604	0	396/5000
RHB04-C13_2	RHB01-C18_2	0.105637	0	725/5000
RHB04-C13_2	RHB01-C18_3	0.147604	0	396/5000
RHB04-C13_2	RHB01-C20_2	0.351626	3.92871e-16	26/5000
RHB04-C13_2	RHB01-C20_3	0.152456	0	370/5000
RHB04-C13_2	RHB01-C21_2	0.0984883	0	807/5000
RHB04-C13_2	RHB01-C23_2	0.105637	0	725/5000
RHB04-C13_2	RHB01-C23_3	0.147604	0	396/5000
RHB04-C13_2	RHB02-C01_4	0.0831162	0	1022/5000
RHB04-C13_2	RHB02-C02_2	0.0831162	0	1022/5000
RHB04-C13_2	RHB02-C03_3	0.0831162	0	1022/5000
RHB04-C13_2	RHB02-C04_2	0.0831162	0	1022/5000
RHB04-C13_2	RHB02-C06_2	0.0819416	0	1041/5000
RHB04-C13_2	RHB02-C09_2	0.0831162	0	1022/5000
RHB04-C13_2	RHB02-C10_2	0.0831162	0	1022/5000
RHB04-C13_2	RHB02-C19_3	0.131274	0	499/5000
RHB04-C13_2	RHB03-C02_2	0.417565	1.90186e-05	11/5000
RHB04-C13_2	RHB03-C04_2	0.417565	1.90186e-05	11/5000
RHB04-C13_2	RHB03-C05_2	0.417565	1.90186e-05	11/5000
RHB04-C13_2	RHB03-C06_2	0.417565	1.90186e-05	11/5000
RHB04-C13_2	RHB03-C12_2	0.417565	0.000683068	11/5000
RHB04-C13_2	RHB03-C16_2	0.0715786	0	1228/5000
RHB04-C13_2	RHB03-C22_2	0.0665534	0	1333/5000
RHB04-C13_2	RHB03-C22_3	0.0612848	0	1455/5000
RHB04-C13_2	RHB03-C24_2	0.100833	0	779/5000
RHB04-C13_2	RHB04-C01_2	0.0718306	0	1223/5000
RHB04-C13_2	RHB04-C05_2	0.0891186	0	931/5000
RHB04-C13_2	RHB04-C06_2	0.0884263	0	941/5000
RHB04-C13_2	RHB04-C08_2	0.0794904	0	1082/5000
RHB04-C13_2	RHB04-C10_2	0.119302	0	593/5000
RHB04-C13_2	RHB04-C11_4	0.072543	0	1209/5000
RHB04-C17_3	RHB01-C02_4	0.14671	0	401/5000
RHB04-C17_3	RHB01-C02_5	0.163131	0	319/5000
RHB04-C17_3	RHB01-C04_2	0.143928	0	417/5000
RHB04-C17_3	RHB01-C05_3	0.14671	0	401/5000
RHB04-C17_3	RHB01-C05_4	0.163131	0	319/5000
RHB04-C17_3	RHB01-C06_3	0.0877426	0	951/5000
RHB04-C17_3	RHB01-C07_3	0.14671	0	401/5000
RHB04-C17_3	RHB01-C07_4	0.163131	0	319/5000
RHB04-C17_3	RHB01-C08_2	0.14671	0	401/5000
RHB04-C17_3	RHB01-C08_3	0.163131	0	319/5000
RHB04-C17_3	RHB01-C09_2	0.143928	0	417/5000
RHB04-C17_3	RHB01-C17_2	0.14671	0	401/5000
RHB04-C17_3	RHB01-C17_3	0.163131	0	319/5000
RHB04-C17_3	RHB01-C18_2	0.14671	0	401/5000
RHB04-C17_3	RHB01-C18_3	0.163131	0	319/5000
RHB04-C17_3	RHB01-C20_2	0.290395	1.2209e-59	58/5000
RHB04-C17_3	RHB01-C20_3	0.159168	0	337/5000
RHB04-C17_3	RHB01-C21_2	0.167579	0	300/5000
RHB04-C17_3	RHB01-C23_2	0.14671	0	401/5000
RHB04-C17_3	RHB01-C23_3	0.163131	0	319/5000
RHB04-C17_3	RHB02-C01_4	0.198047	4.79586e-298	198/5000
RHB04-C17_3	RHB02-C02_2	0.198047	4.79586e-298	198/5000
RHB04-C17_3	RHB02-C03_3	0.198047	4.79586e-298	198/5000
RHB04-C17_3	RHB02-C04_2	0.198047	4.79586e-298	198/5000
RHB04-C17_3	RHB02-C06_2	0.196203	1.79228e-308	203/5000
RHB04-C17_3	RHB02-C09_2	0.198047	4.79586e-298	198/5000
RHB04-C17_3	RHB02-C10_2	0.198047	4.79586e-298	198/5000
RHB04-C17_3	RHB02-C19_3	0.155021	0	357/5000
RHB04-C17_3	RHB03-C02_2	0.424881	1.6163e-05	10/5000
RHB04-C17_3	RHB03-C04_2	0.424881	1.6163e-05	10/5000
RHB04-C17_3	RHB03-C05_2	0.424881	1.6163e-05	10/5000
RHB04-C17_3	RHB03-C06_2	0.424881	1.6163e-05	10/5000
RHB04-C17_3	RHB03-C12_2	0.375646	1.7117e-11	19/5000
RHB04-C17_3	RHB03-C16_2	0.195119	1.4822e-323	206/5000
RHB04-C17_3	RHB03-C22_2	0.113337	0	647/5000
RHB04-C17_3	RHB03-C22_3	0.145304	0	409/5000
RHB04-C17_3	RHB03-C24_2	0.196568	1.85891e-296	202/5000
RHB04-C17_3	RHB04-C01_2	0.125643	0	541/5000
RHB04-C17_3	RHB04-C05_2	0.146003	0	405/5000
RHB04-C17_3	RHB04-C06_2	0.141095	0	434/5000
RHB04-C17_3	RHB04-C08_2	0.132979	0	487/5000
RHB04-C17_3	RHB04-C10_2	0.161341	0	327/5000
RHB04-C17_3	RHB04-C11_4	0.123005	0	562/5000
RHB04-C17_3	RHB04-C13_2	0.140608	0	437/5000
RHB04-C20_2	RHB01-C02_4	0.125132	0	545/5000
RHB04-C20_2	RHB01-C02_5	0.182656	0	244/5000
RHB04-C20_2	RHB01-C04_2	0.122882	0	563/5000
RHB04-C20_2	RHB01-C05_3	0.125132	0	545/5000
RHB04-C20_2	RHB01-C05_4	0.182656	0	244/5000
RHB04-C20_2	RHB01-C06_3	0.129206	0	514/5000
RHB04-C20_2	RHB01-C07_3	0.125132	0	545/5000
RHB04-C20_2	RHB01-C07_4	0.182656	0	244/5000
RHB04-C20_2	RHB01-C08_2	0.125132	0	545/5000
RHB04-C20_2	RHB01-C08_3	0.182656	0	244/5000
RHB04-C20_2	RHB01-C09_2	0.122882	0	563/5000
RHB04-C20_2	RHB01-C17_2	0.125132	0	545/5000
RHB04-C20_2	RHB01-C17_3	0.182656	0	244/5000
RHB04-C20_2	RHB01-C18_2	0.125132	0	545/5000
RHB04-C20_2	RHB01-C18_3	0.182656	0	244/5000
RHB04-C20_2	RHB01-C20_2	0.286561	8.51809e-52	61/5000
RHB04-C20_2	RHB01-C20_3	0.192999	2.44745e-292	212/5000
RHB04-C20_2	RHB01-C21_2	0.144613	0	413/5000
RHB04-C20_2	RHB01-C23_2	0.125132	0	545/5000
RHB04-C20_2	RHB01-C23_3	0.182656	0	244/5000
RHB04-C20_2	RHB02-C01_4	0.116802	0	615/5000
RHB04-C20_2	RHB02-C02_2	0.116802	0	615/5000
RHB04-C20_2	RHB02-C03_3	0.116802	0	615/5000
RHB04-C20_2	RHB02-C04_2	0.116802	0	615/5000
RHB04-C20_2	RHB02-C06_2	0.116248	0	620/5000
RHB04-C20_2	RHB02-C09_2	0.116802	0	615/5000
RHB04-C20_2	RHB02-C10_2	0.116802	0	615/5000
RHB04-C20_2	RHB02-C19_3	0.138851	0	448/5000
RHB04-C20_2	RHB03-C02_2	0.236034	1.27512e-151	119/5000
RHB04-C20_2	RHB03-C04_2	0.236034	1.27512e-151	119/5000
RHB04-C20_2	RHB03-C05_2	0.236034	1.27512e-151	119/5000
RHB04-C20_2	RHB03-C06_2	0.236034	1.27512e-151	119/5000
RHB04-C20_2	RHB03-C12_2	0.371716	1.59967e-08	20/5000
RHB04-C20_2	RHB03-C16_2	0.147965	0	394/5000
RHB04-C20_2	RHB03-C22_2	0.126809	0	532/5000
RHB04-C20_2	RHB03-C22_3	0.137602	0	456/5000
RHB04-C20_2	RHB03-C24_2	0.0375684	0	2213/5000
RHB04-C20_2	RHB04-C01_2	0.0935361	0	870/5000
RHB04-C20_2	RHB04-C05_2	0.121546	0	574/5000
RHB04-C20_2	RHB04-C06_2	0.121666	0	573/5000
RHB04-C20_2	RHB04-C08_2	0.100323	0	785/5000
RHB04-C20_2	RHB04-C10_2	0	0	5000/5000
RHB04-C20_2	RHB04-C11_4	0.103097	0	753/5000
RHB04-C20_2	RHB04-C13_2	0.119302	0	593/5000
RHB04-C20_2	RHB04-C17_3	0.161341	0	327/5000
RHB04-C21_3	RHB01-C02_4	0.105637	0	725/5000
RHB04-C21_3	RHB01-C02_5	0.147604	0	396/5000
RHB04-C21_3	RHB01-C04_2	0.0888407	0	935/5000
RHB04-C21_3	RHB01-C05_3	0.105637	0	725/5000
RHB04-C21_3	RHB01-C05_4	0.147604	0	396/5000
RHB04-C21_3	RHB01-C06_3	0.0609989	0	1462/5000
RHB04-C21_3	RHB01-C07_3	0.105637	0	725/5000
RHB04-C21_3	RHB01-C07_4	0.147604	0	396/5000
RHB04-C21_3	RHB01-C08_2	0.105637	0	725/5000
RHB04-C21_3	RHB01-C08_3	0.147604	0	396/5000
RHB04-C21_3	RHB01-C09_2	0.0888407	0	935/5000
RHB04-C21_3	RHB01-C17_2	0.10573	0	724/5000
RHB04-C21_3	RHB01-C17_3	0.147604	0	396/5000
RHB04-C21_3	RHB01-C18_2	0.105637	0	725/5000
RHB04-C21_3	RHB01-C18_3	0.147604	0	396/5000
RHB04-C21_3	RHB01-C20_2	0.351626	3.92871e-16	26/5000
RHB04-C21_3	RHB01-C20_3	0.152456	0	370/5000
RHB04-C21_3	RHB01-C21_2	0.0984883	0	807/5000
RHB04-C21_3	RHB01-C23_2	0.105637	0	725/5000
RHB04-C21_3	RHB01-C23_3	0.147604	0	396/5000
RHB04-C21_3	RHB02-C01_4	0.0831162	0	1022/5000
RHB04-C21_3	RHB02-C02_2	0.0831162	0	1022/5000
RHB04-C21_3	RHB02-C03_3	0.0831162	0	1022/5000
RHB04-C21_3	RHB02-C04_2	0.0831162	0	1022/5000
RHB04-C21_3	RHB02-C06_2	0.0819416	0	1041/5000
RHB04-C21_3	RHB02-C09_2	0.0831162	0	1022/5000
RHB04-C21_3	RHB02-C10_2	0.0831162	0	1022/5000
RHB04-C21_3	RHB02-C19_3	0.131274	0	499/5000
RHB04-C21_3	RHB03-C02_2	0.417565	1.90186e-05	11/5000
RHB04-C21_3	RHB03-C04_2	0.417565	1.90186e-05	11/5000
RHB04-C21_3	RHB03-C05_2	0.417565	1.90186e-05	11/5000
RHB04-C21_3	RHB03-C06_2	0.417565	1.90186e-05	11/5000
RHB04-C21_3	RHB03-C12_2	0.417565	0.000683068	11/5000
RHB04-C21_3	RHB03-C16_2	0.0715786	0	1228/5000
RHB04-C21_3	RHB03-C22_2	0.0665534	0	1333/5000
RHB04-C21_3	RHB03-C22_3	0.0612848	0	1455/5000
RHB04-C21_3	RHB03-C24_2	0.100833	0	779/5000
RHB04-C21_3	RHB04-C01_2	0.0718306	0	1223/5000
RHB04-C21_3	RHB04-C05_2	0.0891186	0	931/5000
RHB04-C21_3	RHB04-C06_2	0.0884263	0	941/5000
RHB04-C21_3	RHB04-C08_2	0.0794904	0	1082/5000
RHB04-C21_3	RHB04-C10_2	0.119302	0	593/5000
RHB04-C21_3	RHB04-C11_4	0.072543	0	1209/5000
RHB04-C21_3	RHB04-C13_2	0	0	5000/5000
RHB04-C21_3	RHB04-C17_3	0.140608	0	437/5000
RHB04-C21_3	RHB04-C20_2	0.119302	0	593/5000
RHB04-C22_2	RHB01-C02_4	0.105637	0	725/5000
RHB04-C22_2	RHB01-C02_5	0.147604	0	396/5000
RHB04-C22_2	RHB01-C04_2	0.0888407	0	935/5000
RHB04-C22_2	RHB01-C05_3	0.105637	0	725/5000
RHB04-C22_2	RHB01-C05_4	0.147604	0	396/5000
RHB04-C22_2	RHB01-C06_3	0.0609989	0	1462/5000
RHB04-C22_2	RHB01-C07_3	0.105637	0	725/5000
RHB04-C22_2	RHB01-C07_4	0.147604	0	396/5000
RHB04-C22_2	RHB01-C08_2	0.105637	0	725/5000
RHB04-C22_2	RHB01-C08_3	0.147604	0	396/5000
RHB04-C22_2	RHB01-C09_2	0.0888407	0	935/5000
RHB04-C22_2	RHB01-C17_2	0.10573	0	724/5000
RHB04-C22_2	RHB01-C17_3	0.147604	0	396/5000
RHB04-C22_2	RHB01-C18_2	0.105637	0	725/5000
RHB04-C22_2	RHB01-C18_3	0.147604	0	396/5000
RHB04-C22_2	RHB01-C20_2	0.351626	3.92871e-16	26/5000
RHB04-C22_2	RHB01-C20_3	0.152456	0	370/5000
RHB04-C22_2	RHB01-C21_2	0.0984883	0	807/5000
RHB04-C22_2	RHB01-C23_2	0.105637	0	725/5000
RHB04-C22_2	RHB01-C23_3	0.147604	0	396/5000
RHB04-C22_2	RHB02-C01_4	0.0831162	0	1022/5000
RHB04-C22_2	RHB02-C02_2	0.0831162	0	1022/5000
RHB04-C22_2	RHB02-C03_3	0.0831162	0	1022/5000
RHB04-C22_2	RHB02-C04_2	0.0831162	0	1022/5000
RHB04-C22_2	RHB02-C06_2	0.0819416	0	1041/5000
RHB04-C22_2	RHB02-C09_2	0.0831162	0	1022/5000
RHB04-C22_2	RHB02-C10_2	0.0831162	0	1022/5000
RHB04-C22_2	RHB02-C19_3	0.131274	0	499/5000
RHB04-C22_2	RHB03-C02_2	0.417565	1.90186e-05	11/5000
RHB04-C22_2	RHB03-C04_2	0.417565	1.90186e-05	11/5000
RHB04-C22_2	RHB03-C05_2	0.417565	1.90186e-05	11/5000
RHB04-C22_2	RHB03-C06_2	0.417565	1.90186e-05	11/5000
RHB04-C22_2	RHB03-C12_2	0.417565	0.000683068	11/5000
RHB04-C22_2	RHB03-C16_2	0.0715786	0	1228/5000
RHB04-C22_2	RHB03-C22_2	0.0665534	0	1333/5000
RHB04-C22_2	RHB03-C22_3	0.0612848	0	1455/5000
RHB04-C22_2	RHB03-C24_2	0.100833	0	779/5000
RHB04-C22_2	RHB04-C01_2	0.0718306	0	1223/5000
RHB04-C22_2	RHB04-C05_2	0.0891186	0	931/5000
RHB04-C22_2	RHB04-C06_2	0.0884263	0	941/5000
RHB04-C22_2	RHB04-C08_2	0.0794904	0	1082/5000
RHB04-C22_2	RHB04-C10_2	0.119302	0	593/5000
RHB04-C22_2	RHB04-C11_4	0.072543	0	1209/5000
RHB04-C22_2	RHB04-C13_2	0	0	5000/5000
RHB04-C22_2	RHB04-C17_3	0.140608	0	437/5000
RHB04-C22_2	RHB04-C20_2	0.119302	0	593/5000
RHB04-C22_2	RHB04-C21_3	0	0	5000/5000
RHB05-C01_2	RHB01-C02_4	0.0553233	0	1610/5000
RHB05-C01_2	RHB01-C02_5	0.186995	0	230/5000
RHB05-C01_2	RHB01-C04_2	0.0891883	0	930/5000
RHB05-C01_2	RHB01-C05_3	0.0553233	0	1610/5000
RHB05-C01_2	RHB01-C05_4	0.186995	0	230/5000
RHB05-C01_2	RHB01-C06_3	0.0433506	0	1989/5000
RHB05-C01_2	RHB01-C07_3	0.0553233	0	1610/5000
RHB05-C01_2	RHB01-C07_4	0.186995	0	230/5000
RHB05-C01_2	RHB01-C08_2	0.0553233	0	1610/5000
RHB05-C01_2	RHB01-C08_3	0.186995	0	230/5000
RHB05-C01_2	RHB01-C09_2	0.0891883	0	930/5000
RHB05-C01_2	RHB01-C17_2	0.0553233	0	1610/5000
RHB05-C01_2	RHB01-C17_3	0.186995	0	230/5000
RHB05-C01_2	RHB01-C18_2	0.0553233	0	1610/5000
RHB05-C01_2	RHB01-C18_3	0.186995	0	230/5000
RHB05-C01_2	RHB01-C20_2	0.326746	7.70751e-24	36/5000
RHB05-C01_2	RHB01-C20_3	0.18894	1.39127e-315	224/5000
RHB05-C01_2	RHB01-C21_2	0.103453	0	749/5000
RHB05-C01_2	RHB01-C23_2	0.0553233	0	1610/5000
RHB05-C01_2	RHB01-C23_3	0.186995	0	230/5000
RHB05-C01_2	RHB02-C01_4	0.0720839	0	1218/5000
RHB05-C01_2	RHB02-C02_2	0.0720839	0	1218/5000
RHB05-C01_2	RHB02-C03_3	0.0720839	0	1218/5000
RHB05-C01_2	RHB02-C04_2	0.0720839	0	1218/5000
RHB05-C01_2	RHB02-C06_2	0.0709786	0	1240/5000
RHB05-C01_2	RHB02-C09_2	0.0720839	0	1218/5000
RHB05-C01_2	RHB02-C10_2	0.0720839	0	1218/5000
RHB05-C01_2	RHB02-C19_3	0.127202	0	529/5000
RHB05-C01_2	RHB03-C02_2	0.278311	1.5715e-71	68/5000
RHB05-C01_2	RHB03-C04_2	0.278311	1.5715e-71	68/5000
RHB05-C01_2	RHB03-C05_2	0.278311	1.5715e-71	68/5000
RHB05-C01_2	RHB03-C06_2	0.278311	1.5715e-71	68/5000
RHB05-C01_2	RHB03-C12_2	0.375646	6.03362e-08	19/5000
RHB05-C01_2	RHB03-C16_2	0.0867324	0	966/5000
RHB05-C01_2	RHB03-C22_2	0.0817584	0	1044/5000
RHB05-C01_2	RHB03-C22_3	0.0908875	0	906/5000
RHB05-C01_2	RHB03-C24_2	0.0606743	0	1470/5000
RHB05-C01_2	RHB04-C01_2	0.0318517	0	2468/5000
RHB05-C01_2	RHB04-C05_2	0.0956847	0	842/5000
RHB05-C01_2	RHB04-C06_2	0.0864661	0	970/5000
RHB05-C01_2	RHB04-C08_2	0.0314986	0	2485/5000
RHB05-C01_2	RHB04-C10_2	0.0549632	0	1620/5000
RHB05-C01_2	RHB04-C11_4	0.0409568	0	2078/5000
RHB05-C01_2	RHB04-C13_2	0.0778217	0	1111/5000
RHB05-C01_2	RHB04-C17_3	0.158318	0	341/5000
RHB05-C01_2	RHB04-C20_2	0.0549632	0	1620/5000
RHB05-C01_2	RHB04-C21_3	0.0778217	0	1111/5000
RHB05-C01_2	RHB04-C22_2	0.0778217	0	1111/5000
RHB05-C02_4	RHB01-C02_4	0.0553594	0	1609/5000
RHB05-C02_4	RHB01-C02_5	0.186995	0	230/5000
RHB05-C02_4	RHB01-C04_2	0.0892581	0	929/5000
RHB05-C02_4	RHB01-C05_3	0.0553594	0	1609/5000
RHB05-C02_4	RHB01-C05_4	0.186995	0	230/5000
RHB05-C02_4	RHB01-C06_3	0.0433783	0	1988/5000
RHB05-C02_4	RHB01-C07_3	0.0553594	0	1609/5000
RHB05-C02_4	RHB01-C07_4	0.186995	0	230/5000
RHB05-C02_4	RHB01-C08_2	0.0553594	0	1609/5000
RHB05-C02_4	RHB01-C08_3	0.186995	0	230/5000
RHB05-C02_4	RHB01-C09_2	0.0892581	0	929/5000
RHB05-C02_4	RHB01-C17_2	0.0553233	0	1610/5000
RHB05-C02_4	RHB01-C17_3	0.186995	0	230/5000
RHB05-C02_4	RHB01-C18_2	0.0553594	0	1609/5000
RHB05-C02_4	RHB01-C18_3	0.186995	0	230/5000
RHB05-C02_4	RHB01-C20_2	0.326746	7.70751e-24	36/5000
RHB05-C02_4	RHB01-C20_3	0.18927	9.54337e-314	223/5000
RHB05-C02_4	RHB01-C21_2	0.103453	0	749/5000
RHB05-C02_4	RHB01-C23_2	0.0553594	0	1609/5000
RHB05-C02_4	RHB01-C23_3	0.186995	0	230/5000
RHB05-C02_4	RHB02-C01_4	0.0720839	0	1218/5000
RHB05-C02_4	RHB02-C02_2	0.0720839	0	1218/5000
RHB05-C02_4	RHB02-C03_3	0.0720839	0	1218/5000
RHB05-C02_4	RHB02-C04_2	0.0720839	0	1218/5000
RHB05-C02_4	RHB02-C06_2	0.0710283	0	1239/5000
RHB05-C02_4	RHB02-C09_2	0.0720839	0	1218/5000
RHB05-C02_4	RHB02-C10_2	0.0720839	0	1218/5000
RHB05-C02_4	RHB02-C19_3	0.127071	0	530/5000
RHB05-C02_4	RHB03-C02_2	0.277203	5.57399e-73	69/5000
RHB05-C02_4	RHB03-C04_2	0.277203	5.57399e-73	69/5000
RHB05-C02_4	RHB03-C05_2	0.277203	5.57399e-73	69/5000
RHB05-C02_4	RHB03-C06_2	0.277203	5.57399e-73	69/5000
RHB05-C02_4	RHB03-C12_2	0.375646	6.03362e-08	19/5000
RHB05-C02_4	RHB03-C16_2	0.0867324	0	966/5000
RHB05-C02_4	RHB03-C22_2	0.0817584	0	1044/5000
RHB05-C02_4	RHB03-C22_3	0.0908875	0	906/5000
RHB05-C02_4	RHB03-C24_2	0.0606339	0	1471/5000
RHB05-C02_4	RHB04-C01_2	0.0318517	0	2468/5000
RHB05-C02_4	RHB04-C05_2	0.095763	0	841/5000
RHB05-C02_4	RHB04-C06_2	0.0863997	0	971/5000
RHB05-C02_4	RHB04-C08_2	0.0314986	0	2485/5000
RHB05-C02_4	RHB04-C10_2	0.0549274	0	1621/5000
RHB05-C02_4	RHB04-C11_4	0.040983	0	2077/5000
RHB05-C02_4	RHB04-C13_2	0.0778784	0	1110/5000
RHB05-C02_4	RHB04-C17_3	0.158318	0	341/5000
RHB05-C02_4	RHB04-C20_2	0.0549274	0	1621/5000
RHB05-C02_4	RHB04-C21_3	0.0778784	0	1110/5000
RHB05-C02_4	RHB04-C22_2	0.0778784	0	1110/5000
RHB05-C02_4	RHB05-C01_2	1.53892e-05	0	4998/5000
RHB05-C03_4	RHB01-C02_4	0.116914	0	614/5000
RHB05-C03_4	RHB01-C02_5	0.133848	0	481/5000
RHB05-C03_4	RHB01-C04_2	0.102832	0	756/5000
RHB05-C03_4	RHB01-C05_3	0.116914	0	614/5000
RHB05-C03_4	RHB01-C05_4	0.133848	0	481/5000
RHB05-C03_4	RHB01-C06_3	0.086135	0	975/5000
RHB05-C03_4	RHB01-C07_3	0.116914	0	614/5000
RHB05-C03_4	RHB01-C07_4	0.133848	0	481/5000
RHB05-C03_4	RHB01-C08_2	0.116914	0	614/5000
RHB05-C03_4	RHB01-C08_3	0.133848	0	481/5000
RHB05-C03_4	RHB01-C09_2	0.102832	0	756/5000
RHB05-C03_4	RHB01-C17_2	0.117025	0	613/5000
RHB05-C03_4	RHB01-C17_3	0.133848	0	481/5000
RHB05-C03_4	RHB01-C18_2	0.116914	0	614/5000
RHB05-C03_4	RHB01-C18_3	0.133848	0	481/5000
RHB05-C03_4	RHB01-C20_2	0.263205	5.06231e-88	83/5000
RHB05-C03_4	RHB01-C20_3	0.140608	0	437/5000
RHB05-C03_4	RHB01-C21_2	0.111881	0	661/5000
RHB05-C03_4	RHB01-C23_2	0.116914	0	614/5000
RHB05-C03_4	RHB01-C23_3	0.133848	0	481/5000
RHB05-C03_4	RHB02-C01_4	0.114292	0	638/5000
RHB05-C03_4	RHB02-C02_2	0.114292	0	638/5000
RHB05-C03_4	RHB02-C03_3	0.114292	0	638/5000
RHB05-C03_4	RHB02-C04_2	0.114292	0	638/5000
RHB05-C03_4	RHB02-C06_2	0.113127	0	649/5000
RHB05-C03_4	RHB02-C09_2	0.114292	0	638/5000
RHB05-C03_4	RHB02-C10_2	0.114292	0	638/5000
RHB05-C03_4	RHB02-C19_3	0.140285	0	439/5000
RHB05-C03_4	RHB03-C02_2	0.442016	0.00170171	8/5000
RHB05-C03_4	RHB03-C04_2	0.442016	0.00170171	8/5000
RHB05-C03_4	RHB03-C05_2	0.442016	0.00170171	8/5000
RHB05-C03_4	RHB03-C06_2	0.442016	0.00170171	8/5000
RHB05-C03_4	RHB03-C12_2	0.388819	3.20662e-07	16/5000
RHB05-C03_4	RHB03-C16_2	0.0920494	0	890/5000
RHB05-C03_4	RHB03-C22_2	0.0928623	0	879/5000
RHB05-C03_4	RHB03-C22_3	0.0731097	0	1198/5000
RHB05-C03_4	RHB03-C24_2	0.122759	0	564/5000
RHB05-C03_4	RHB04-C01_2	0.0921964	0	888/5000
RHB05-C03_4	RHB04-C05_2	0.102304	0	762/5000
RHB05-C03_4	RHB04-C06_2	0.106571	0	715/5000
RHB05-C03_4	RHB04-C08_2	0.0959198	0	839/5000
RHB05-C03_4	RHB04-C10_2	0.140932	0	435/5000
RHB05-C03_4	RHB04-C11_4	0.0908157	0	907/5000
RHB05-C03_4	RHB04-C13_2	0.0741561	0	1178/5000
RHB05-C03_4	RHB04-C17_3	0.147604	0	396/5000
RHB05-C03_4	RHB04-C20_2	0.140932	0	435/5000
RHB05-C03_4	RHB04-C21_3	0.0741561	0	1178/5000
RHB05-C03_4	RHB04-C22_2	0.0741561	0	1178/5000
RHB05-C03_4	RHB05-C01_2	0.0941418	0	862/5000
RHB05-C03_4	RHB05-C02_4	0.0941418	0	862/5000
RHB05-C09_4	RHB01-C02_4	0.0553233	0	1610/5000
RHB05-C09_4	RHB01-C02_5	0.186995	0	230/5000
RHB05-C09_4	RHB01-C04_2	0.0891883	0	930/5000
RHB05-C09_4	RHB01-C05_3	0.0553233	0	1610/5000
RHB05-C09_4	RHB01-C05_4	0.186995	0	230/5000
RHB05-C09_4	RHB01-C06_3	0.0433506	0	1989/5000
RHB05-C09_4	RHB01-C07_3	0.0553233	0	1610/5000
RHB05-C09_4	RHB01-C07_4	0.186995	0	230/5000
RHB05-C09_4	RHB01-C08_2	0.0553233	0	1610/5000
RHB05-C09_4	RHB01-C08_3	0.186995	0	230/5000
RHB05-C09_4	RHB01-C09_2	0.0891883	0	930/5000
RHB05-C09_4	RHB01-C17_2	0.0553233	0	1610/5000
RHB05-C09_4	RHB01-C17_3	0.186995	0	230/5000
RHB05-C09_4	RHB01-C18_2	0.0553233	0	1610/5000
RHB05-C09_4	RHB01-C18_3	0.186995	0	230/5000
RHB05-C09_4	RHB01-C20_2	0.326746	7.70751e-24	36/5000
RHB05-C09_4	RHB01-C20_3	0.18894	1.39127e-315	224/5000
RHB05-C09_4	RHB01-C21_2	0.103453	0	749/5000
RHB05-C09_4	RHB01-C23_2	0.0553233	0	1610/5000
RHB05-C09_4	RHB01-C23_3	0.186995	0	230/5000
RHB05-C09_4	RHB02-C01_4	0.0720839	0	1218/5000
RHB05-C09_4	RHB02-C02_2	0.0720839	0	1218/5000
RHB05-C09_4	RHB02-C03_3	0.0720839	0	1218/5000
RHB05-C09_4	RHB02-C04_2	0.0720839	0	1218/5000
RHB05-C09_4	RHB02-C06_2	0.0709786	0	1240/5000
RHB05-C09_4	RHB02-C09_2	0.0720839	0	1218/5000
RHB05-C09_4	RHB02-C10_2	0.0720839	0	1218/5000
RHB05-C09_4	RHB02-C19_3	0.127202	0	529/5000
RHB05-C09_4	RHB03-C02_2	0.278311	1.5715e-71	68/5000
RHB05-C09_4	RHB03-C04_2	0.278311	1.5715e-71	68/5000
RHB05-C09_4	RHB03-C05_2	0.278311	1.5715e-71	68/5000
RHB05-C09_4	RHB03-C06_2	0.278311	1.5715e-71	68/5000
RHB05-C09_4	RHB03-C12_2	0.375646	6.03362e-08	19/5000
RHB05-C09_4	RHB03-C16_2	0.0867324	0	966/5000
RHB05-C09_4	RHB03-C22_2	0.0817584	0	1044/5000
RHB05-C09_4	RHB03-C22_3	0.0908875	0	906/5000
RHB05-C09_4	RHB03-C24_2	0.0606743	0	1470/5000
RHB05-C09_4	RHB04-C01_2	0.0318517	0	2468/5000
RHB05-C09_4	RHB04-C05_2	0.0956847	0	842/5000
RHB05-C09_4	RHB04-C06_2	0.0864661	0	970/5000
RHB05-C09_4	RHB04-C08_2	0.0314986	0	2485/5000
RHB05-C09_4	RHB04-C10_2	0.0549632	0	1620/5000
RHB05-C09_4	RHB04-C11_4	0.0409568	0	2078/5000
RHB05-C09_4	RHB04-C13_2	0.0778217	0	1111/5000
RHB05-C09_4	RHB04-C17_3	0.158318	0	341/5000
RHB05-C09_4	RHB04-C20_2	0.0549632	0	1620/5000
RHB05-C09_4	RHB04-C21_3	0.0778217	0	1111/5000
RHB05-C09_4	RHB04-C22_2	0.0778217	0	1111/5000
RHB05-C09_4	RHB05-C01_2	0	0	5000/5000
RHB05-C09_4	RHB05-C02_4	1.53892e-05	0	4998/5000
RHB05-C09_4	RHB05-C03_4	0.0941418	0	862/5000
RHB05-C17_4	RHB01-C02_4	0.0553233	0	1610/5000
RHB05-C17_4	RHB01-C02_5	0.186995	0	230/5000
RHB05-C17_4	RHB01-C04_2	0.0891883	0	930/5000
RHB05-C17_4	RHB01-C05_3	0.0553233	0	1610/5000
RHB05-C17_4	RHB01-C05_4	0.186995	0	230/5000
RHB05-C17_4	RHB01-C06_3	0.0433506	0	1989/5000
RHB05-C17_4	RHB01-C07_3	0.0553233	0	1610/5000
RHB05-C17_4	RHB01-C07_4	0.186995	0	230/5000
RHB05-C17_4	RHB01-C08_2	0.0553233	0	1610/5000
RHB05-C17_4	RHB01-C08_3	0.186995	0	230/5000
RHB05-C17_4	RHB01-C09_2	0.0891883	0	930/5000
RHB05-C17_4	RHB01-C17_2	0.0553233	0	1610/5000
RHB05-C17_4	RHB01-C17_3	0.186995	0	230/5000
RHB05-C17_4	RHB01-C18_2	0.0553233	0	1610/5000
RHB05-C17_4	RHB01-C18_3	0.186995	0	230/5000
RHB05-C17_4	RHB01-C20_2	0.326746	7.70751e-24	36/5000
RHB05-C17_4	RHB01-C20_3	0.18894	1.39127e-315	224/5000
RHB05-C17_4	RHB01-C21_2	0.103453	0	749/5000
RHB05-C17_4	RHB01-C23_2	0.0553233	0	1610/5000
RHB05-C17_4	RHB01-C23_3	0.186995	0	230/5000
RHB05-C17_4	RHB02-C01_4	0.0720839	0	1218/5000
RHB05-C17_4	RHB02-C02_2	0.0720839	0	1218/5000
RHB05-C17_4	RHB02-C03_3	0.0720839	0	1218/5000
RHB05-C17_4	RHB02-C04_2	0.0720839	0	1218/5000
RHB05-C17_4	RHB02-C06_2	0.0709786	0	1240/5000
RHB05-C17_4	RHB02-C09_2	0.0720839	0	1218/5000
RHB05-C17_4	RHB02-C10_2	0.0720839	0	1218/5000
RHB05-C17_4	RHB02-C19_3	0.127202	0	529/5000
RHB05-C17_4	RHB03-C02_2	0.278311	1.5715e-71	68/5000
RHB05-C17_4	RHB03-C04_2	0.278311	1.5715e-71	68/5000
RHB05-C17_4	RHB03-C05_2	0.278311	1.5715e-71	68/5000
RHB05-C17_4	RHB03-C06_2	0.278311	1.5715e-71	68/5000
RHB05-C17_4	RHB03-C12_2	0.375646	6.03362e-08	19/5000
RHB05-C17_4	RHB03-C16_2	0.0867324	0	966/5000
RHB05-C17_4	RHB03-C22_2	0.0817584	0	1044/5000
RHB05-C17_4	RHB03-C22_3	0.0908875	0	906/5000
RHB05-C17_4	RHB03-C24_2	0.0606743	0	1470/5000
RHB05-C17_4	RHB04-C01_2	0.0318517	0	2468/5000
RHB05-C17_4	RHB04-C05_2	0.0956847	0	842/5000
RHB05-C17_4	RHB04-C06_2	0.0864661	0	970/5000
RHB05-C17_4	RHB04-C08_2	0.0314986	0	2485/5000
RHB05-C17_4	RHB04-C10_2	0.0549632	0	1620/5000
RHB05-C17_4	RHB04-C11_4	0.0409568	0	2078/5000
RHB05-C17_4	RHB04-C13_2	0.0778217	0	1111/5000
RHB05-C17_4	RHB04-C17_3	0.158318	0	341/5000
RHB05-C17_4	RHB04-C20_2	0.0549632	0	1620/5000
RHB05-C17_4	RHB04-C21_3	0.0778217	0	1111/5000
RHB05-C17_4	RHB04-C22_2	0.0778217	0	1111/5000
RHB05-C17_4	RHB05-C01_2	0	0	5000/5000
RHB05-C17_4	RHB05-C02_4	1.53892e-05	0	4998/5000
RHB05-C17_4	RHB05-C03_4	0.0941418	0	862/5000
RHB05-C17_4	RHB05-C09_4	0	0	5000/5000
RHB05-C24_3	RHB01-C02_4	0.0930113	0	877/5000
RHB05-C24_3	RHB01-C02_5	0.148328	0	392/5000
RHB05-C24_3	RHB01-C04_2	0.0815759	0	1047/5000
RHB05-C24_3	RHB01-C05_3	0.0930113	0	877/5000
RHB05-C24_3	RHB01-C05_4	0.148328	0	392/5000
RHB05-C24_3	RHB01-C06_3	0.0493643	0	1786/5000
RHB05-C24_3	RHB01-C07_3	0.0930113	0	877/5000
RHB05-C24_3	RHB01-C07_4	0.148328	0	392/5000
RHB05-C24_3	RHB01-C08_2	0.0930113	0	877/5000
RHB05-C24_3	RHB01-C08_3	0.148328	0	392/5000
RHB05-C24_3	RHB01-C09_2	0.0815759	0	1047/5000
RHB05-C24_3	RHB01-C17_2	0.093086	0	876/5000
RHB05-C24_3	RHB01-C17_3	0.148328	0	392/5000
RHB05-C24_3	RHB01-C18_2	0.0930113	0	877/5000
RHB05-C24_3	RHB01-C18_3	0.148328	0	392/5000
RHB05-C24_3	RHB01-C20_2	0.361011	1.28153e-13	23/5000
RHB05-C24_3	RHB01-C20_3	0.149244	0	387/5000
RHB05-C24_3	RHB01-C21_2	0.0974311	0	820/5000
RHB05-C24_3	RHB01-C23_2	0.0930113	0	877/5000
RHB05-C24_3	RHB01-C23_3	0.148328	0	392/5000
RHB05-C24_3	RHB02-C01_4	0.0734736	0	1191/5000
RHB05-C24_3	RHB02-C02_2	0.0734736	0	1191/5000
RHB05-C24_3	RHB02-C03_3	0.0734736	0	1191/5000
RHB05-C24_3	RHB02-C04_2	0.0734736	0	1191/5000
RHB05-C24_3	RHB02-C06_2	0.0724918	0	1210/5000
RHB05-C24_3	RHB02-C09_2	0.0734736	0	1191/5000
RHB05-C24_3	RHB02-C10_2	0.0734736	0	1191/5000
RHB05-C24_3	RHB02-C19_3	0.130163	0	507/5000
RHB05-C24_3	RHB03-C02_2	0.432971	0.000392896	9/5000
RHB05-C24_3	RHB03-C04_2	0.432971	0.000392896	9/5000
RHB05-C24_3	RHB03-C05_2	0.432971	0.000392896	9/5000
RHB05-C24_3	RHB03-C06_2	0.432971	0.000392896	9/5000
RHB05-C24_3	RHB03-C12_2	0.417565	0.000529113	11/5000
RHB05-C24_3	RHB03-C16_2	0.0765898	0	1133/5000
RHB05-C24_3	RHB03-C22_2	0.0788513	0	1093/5000
RHB05-C24_3	RHB03-C22_3	0.0669652	0	1324/5000
RHB05-C24_3	RHB03-C24_2	0.0912481	0	901/5000
RHB05-C24_3	RHB04-C01_2	0.057392	0	1554/5000
RHB05-C24_3	RHB04-C05_2	0.0878786	0	949/5000
RHB05-C24_3	RHB04-C06_2	0.0799011	0	1075/5000
RHB05-C24_3	RHB04-C08_2	0.0582686	0	1531/5000
RHB05-C24_3	RHB04-C10_2	0.122393	0	567/5000
RHB05-C24_3	RHB04-C11_4	0.0612848	0	1455/5000
RHB05-C24_3	RHB04-C13_2	0.0358003	0	2288/5000
RHB05-C24_3	RHB04-C17_3	0.137912	0	454/5000
RHB05-C24_3	RHB04-C20_2	0.122393	0	567/5000
RHB05-C24_3	RHB04-C21_3	0.0358003	0	2288/5000
RHB05-C24_3	RHB04-C22_2	0.0358003	0	2288/5000
RHB05-C24_3	RHB05-C01_2	0.0565313	0	1577/5000
RHB05-C24_3	RHB05-C02_4	0.0565313	0	1577/5000
RHB05-C24_3	RHB05-C03_4	0.0693639	0	1273/5000
RHB05-C24_3	RHB05-C09_4	0.0565313	0	1577/5000
RHB05-C24_3	RHB05-C17_4	0.0565313	0	1577/5000
RHB05-C24_4	RHB01-C02_4	0.0970295	0	825/5000
RHB05-C24_4	RHB01-C02_5	0.136075	0	466/5000
RHB05-C24_4	RHB01-C04_2	0.086866	0	964/5000
RHB05-C24_4	RHB01-C05_3	0.0970295	0	825/5000
RHB05-C24_4	RHB01-C05_4	0.136075	0	466/5000
RHB05-C24_4	RHB01-C06_3	0.0700427	0	1259/5000
RHB05-C24_4	RHB01-C07_3	0.0970295	0	825/5000
RHB05-C24_4	RHB01-C07_4	0.136075	0	466/5000
RHB05-C24_4	RHB01-C08_2	0.0970295	0	825/5000
RHB05-C24_4	RHB01-C08_3	0.136075	0	466/5000
RHB05-C24_4	RHB01-C09_2	0.086866	0	964/5000
RHB05-C24_4	RHB01-C17_2	0.0971096	0	824/5000
RHB05-C24_4	RHB01-C17_3	0.136075	0	466/5000
RHB05-C24_4	RHB01-C18_2	0.0970295	0	825/5000
RHB05-C24_4	RHB01-C18_3	0.136075	0	466/5000
RHB05-C24_4	RHB01-C20_2	0.266944	2.01868e-82	79/5000
RHB05-C24_4	RHB01-C20_3	0.15462	0	359/5000
RHB05-C24_4	RHB01-C21_2	0.0956066	0	843/5000
RHB05-C24_4	RHB01-C23_2	0.0970295	0	825/5000
RHB05-C24_4	RHB01-C23_3	0.136075	0	466/5000
RHB05-C24_4	RHB02-C01_4	0.0880834	0	946/5000
RHB05-C24_4	RHB02-C02_2	0.0880834	0	946/5000
RHB05-C24_4	RHB02-C03_3	0.0880834	0	946/5000
RHB05-C24_4	RHB02-C04_2	0.0880834	0	946/5000
RHB05-C24_4	RHB02-C06_2	0.0873363	0	957/5000
RHB05-C24_4	RHB02-C09_2	0.0880834	0	946/5000
RHB05-C24_4	RHB02-C10_2	0.0880834	0	946/5000
RHB05-C24_4	RHB02-C19_3	0.126678	0	533/5000
RHB05-C24_4	RHB03-C02_2	0.442016	0.00165601	8/5000
RHB05-C24_4	RHB03-C04_2	0.442016	0.00165601	8/5000
RHB05-C24_4	RHB03-C05_2	0.442016	0.00165601	8/5000
RHB05-C24_4	RHB03-C06_2	0.442016	0.00165601	8/5000
RHB05-C24_4	RHB03-C12_2	0.417565	0.000504319	11/5000
RHB05-C24_4	RHB03-C16_2	0.0715786	0	1228/5000
RHB05-C24_4	RHB03-C22_2	0.0736303	0	1188/5000
RHB05-C24_4	RHB03-C22_3	0.0620275	0	1437/5000
RHB05-C24_4	RHB03-C24_2	0.10292	0	755/5000
RHB05-C24_4	RHB04-C01_2	0.0692197	0	1276/5000
RHB05-C24_4	RHB04-C05_2	0.079666	0	1079/5000
RHB05-C24_4	RHB04-C06_2	0.0845086	0	1000/5000
RHB05-C24_4	RHB04-C08_2	0.0747407	0	1167/5000
RHB05-C24_4	RHB04-C10_2	0.123623	0	557/5000
RHB05-C24_4	RHB04-C11_4	0.0703855	0	1252/5000
RHB05-C24_4	RHB04-C13_2	0.0425829	0	2017/5000
RHB05-C24_4	RHB04-C17_3	0.142247	0	427/5000
RHB05-C24_4	RHB04-C20_2	0.123623	0	557/5000
RHB05-C24_4	RHB04-C21_3	0.0425829	0	2017/5000
RHB05-C24_4	RHB04-C22_2	0.0425829	0	2017/5000
RHB05-C24_4	RHB05-C01_2	0.0734736	0	1191/5000
RHB05-C24_4	RHB05-C02_4	0.0735257	0	1190/5000
RHB05-C24_4	RHB05-C03_4	0.0629933	0	1414/5000
RHB05-C24_4	RHB05-C09_4	0.0734736	0	1191/5000
RHB05-C24_4	RHB05-C17_4	0.0734736	0	1191/5000
RHB05-C24_4	RHB05-C24_3	0.0532383	0	1669/5000
RHB06-C03_2	RHB01-C02_4	0.10152	0	771/5000
RHB06-C03_2	RHB01-C02_5	0.112709	0	653/5000
RHB06-C03_2	RHB01-C04_2	0.00203135	0	4746/5000
RHB06-C03_2	RHB01-C05_3	0.10152	0	771/5000
RHB06-C03_2	RHB01-C05_4	0.112709	0	653/5000
RHB06-C03_2	RHB01-C06_3	0.0778217	0	1111/5000
RHB06-C03_2	RHB01-C07_3	0.10152	0	771/5000
RHB06-C03_2	RHB01-C07_4	0.112709	0	653/5000
RHB06-C03_2	RHB01-C08_2	0.10152	0	771/5000
RHB06-C03_2	RHB01-C08_3	0.112709	0	653/5000
RHB06-C03_2	RHB01-C09_2	0.00203135	0	4746/5000
RHB06-C03_2	RHB01-C17_2	0.10152	0	771/5000
RHB06-C03_2	RHB01-C17_3	0.112709	0	653/5000
RHB06-C03_2	RHB01-C18_2	0.10152	0	771/5000
RHB06-C03_2	RHB01-C18_3	0.112709	0	653/5000
RHB06-C03_2	RHB01-C20_2	0.263205	1.55053e-75	83/5000
RHB06-C03_2	RHB01-C20_3	0.176063	0	267/5000
RHB06-C03_2	RHB01-C21_2	0.0442735	0	1956/5000
RHB06-C03_2	RHB01-C23_2	0.10152	0	771/5000
RHB06-C03_2	RHB01-C23_3	0.112709	0	653/5000
RHB06-C03_2	RHB02-C01_4	0.095763	0	841/5000
RHB06-C03_2	RHB02-C02_2	0.095763	0	841/5000
RHB06-C03_2	RHB02-C03_3	0.095763	0	841/5000
RHB06-C03_2	RHB02-C04_2	0.095763	0	841/5000
RHB06-C03_2	RHB02-C06_2	0.0952951	0	847/5000
RHB06-C03_2	RHB02-C09_2	0.095763	0	841/5000
RHB06-C03_2	RHB02-C10_2	0.095763	0	841/5000
RHB06-C03_2	RHB02-C19_3	0.0994817	0	795/5000
RHB06-C03_2	RHB03-C02_2	0.393769	2.36076e-07	15/5000
RHB06-C03_2	RHB03-C04_2	0.393769	2.36076e-07	15/5000
RHB06-C03_2	RHB03-C05_2	0.393769	2.36076e-07	15/5000
RHB06-C03_2	RHB03-C06_2	0.393769	2.36076e-07	15/5000
RHB06-C03_2	RHB03-C12_2	0.354628	8.09867e-11	25/5000
RHB06-C03_2	RHB03-C16_2	0.0920494	0	890/5000
RHB06-C03_2	RHB03-C22_2	0.0810319	0	1056/5000
RHB06-C03_2	RHB03-C22_3	0.0989002	0	802/5000
RHB06-C03_2	RHB03-C24_2	0.0836816	0	1013/5000
RHB06-C03_2	RHB04-C01_2	0.0708297	0	1243/5000
RHB06-C03_2	RHB04-C05_2	0.00729801	0	4170/5000
RHB06-C03_2	RHB04-C06_2	0.0120695	0	3732/5000
RHB06-C03_2	RHB04-C08_2	0.0710781	0	1238/5000
RHB06-C03_2	RHB04-C10_2	0.122882	0	563/5000
RHB06-C03_2	RHB04-C11_4	0.0671493	0	1320/5000
RHB06-C03_2	RHB04-C13_2	0.0888407	0	935/5000
RHB06-C03_2	RHB04-C17_3	0.143588	0	419/5000
RHB06-C03_2	RHB04-C20_2	0.122882	0	563/5000
RHB06-C03_2	RHB04-C21_3	0.0888407	0	935/5000
RHB06-C03_2	RHB04-C22_2	0.0888407	0	935/5000
RHB06-C03_2	RHB05-C01_2	0.089049	0	932/5000
RHB06-C03_2	RHB05-C02_4	0.0891186	0	931/5000
RHB06-C03_2	RHB05-C03_4	0.102832	0	756/5000
RHB06-C03_2	RHB05-C09_4	0.089049	0	932/5000
RHB06-C03_2	RHB05-C17_4	0.089049	0	932/5000
RHB06-C03_2	RHB05-C24_3	0.0815151	0	1048/5000
RHB06-C03_2	RHB05-C24_4	0.086866	0	964/5000
RHB06-C05_2	RHB01-C02_4	0.096077	0	837/5000
RHB06-C05_2	RHB01-C02_5	0.146356	0	403/5000
RHB06-C05_2	RHB01-C04_2	0.0858059	0	980/5000
RHB06-C05_2	RHB01-C05_3	0.096077	0	837/5000
RHB06-C05_2	RHB01-C05_4	0.146356	0	403/5000
RHB06-C05_2	RHB01-C06_3	0.0702383	0	1255/5000
RHB06-C05_2	RHB01-C07_3	0.096077	0	837/5000
RHB06-C05_2	RHB01-C07_4	0.146356	0	403/5000
RHB06-C05_2	RHB01-C08_2	0.096077	0	837/5000
RHB06-C05_2	RHB01-C08_3	0.146356	0	403/5000
RHB06-C05_2	RHB01-C09_2	0.0858059	0	980/5000
RHB06-C05_2	RHB01-C17_2	0.0961558	0	836/5000
RHB06-C05_2	RHB01-C17_3	0.146356	0	403/5000
RHB06-C05_2	RHB01-C18_2	0.096077	0	837/5000
RHB06-C05_2	RHB01-C18_3	0.146356	0	403/5000
RHB06-C05_2	RHB01-C20_2	0.361011	1.27134e-13	23/5000
RHB06-C05_2	RHB01-C20_3	0.142247	0	427/5000
RHB06-C05_2	RHB01-C21_2	0.104082	0	742/5000
RHB06-C05_2	RHB01-C23_2	0.096077	0	837/5000
RHB06-C05_2	RHB01-C23_3	0.146356	0	403/5000
RHB06-C05_2	RHB02-C01_4	0.0906723	0	909/5000
RHB06-C05_2	RHB02-C02_2	0.0906723	0	909/5000
RHB06-C05_2	RHB02-C03_3	0.0906723	0	909/5000
RHB06-C05_2	RHB02-C04_2	0.0906723	0	909/5000
RHB06-C05_2	RHB02-C06_2	0.0898195	0	921/5000
RHB06-C05_2	RHB02-C09_2	0.0906723	0	909/5000
RHB06-C05_2	RHB02-C10_2	0.0906723	0	909/5000
RHB06-C05_2	RHB02-C19_3	0.126809	0	532/5000
RHB06-C05_2	RHB03-C02_2	0.452272	0.00654977	7/5000
RHB06-C05_2	RHB03-C04_2	0.452272	0.00654977	7/5000
RHB06-C05_2	RHB03-C05_2	0.452272	0.00654977	7/5000
RHB06-C05_2	RHB03-C06_2	0.452272	0.00654977	7/5000
RHB06-C05_2	RHB03-C12_2	0.424881	0.00185688	10/5000
RHB06-C05_2	RHB03-C16_2	0.0716289	0	1227/5000
RHB06-C05_2	RHB03-C22_2	0.0758205	0	1147/5000
RHB06-C05_2	RHB03-C22_3	0.0619444	0	1439/5000
RHB06-C05_2	RHB03-C24_2	0.103543	0	748/5000
RHB06-C05_2	RHB04-C01_2	0.0660097	0	1345/5000
RHB06-C05_2	RHB04-C05_2	0.0887714	0	936/5000
RHB06-C05_2	RHB04-C06_2	0.0831162	0	1022/5000
RHB06-C05_2	RHB04-C08_2	0.0758205	0	1147/5000
RHB06-C05_2	RHB04-C10_2	0.124752	0	548/5000
RHB06-C05_2	RHB04-C11_4	0.0681268	0	1299/5000
RHB06-C05_2	RHB04-C13_2	0.0412981	0	2065/5000
RHB06-C05_2	RHB04-C17_3	0.146533	0	402/5000
RHB06-C05_2	RHB04-C20_2	0.124752	0	548/5000
RHB06-C05_2	RHB04-C21_3	0.0412981	0	2065/5000
RHB06-C05_2	RHB04-C22_2	0.0412981	0	2065/5000
RHB06-C05_2	RHB05-C01_2	0.0745806	0	1170/5000
RHB06-C05_2	RHB05-C02_4	0.0745806	0	1170/5000
RHB06-C05_2	RHB05-C03_4	0.0719825	0	1220/5000
RHB06-C05_2	RHB05-C09_4	0.0745806	0	1170/5000
RHB06-C05_2	RHB05-C17_4	0.0745806	0	1170/5000
RHB06-C05_2	RHB05-C24_3	0.0497467	0	1774/5000
RHB06-C05_2	RHB05-C24_4	0.0178693	0	3283/5000
RHB06-C05_2	RHB06-C03_2	0.0858059	0	980/5000
RHB06-C09_2	RHB01-C02_4	0.100069	0	788/5000
RHB06-C09_2	RHB01-C02_5	0.111064	0	669/5000
RHB06-C09_2	RHB01-C04_2	0.00710753	0	4189/5000
RHB06-C09_2	RHB01-C05_3	0.100069	0	788/5000
RHB06-C09_2	RHB01-C05_4	0.111064	0	669/5000
RHB06-C09_2	RHB01-C06_3	0.0770903	0	1124/5000
RHB06-C09_2	RHB01-C07_3	0.100069	0	788/5000
RHB06-C09_2	RHB01-C07_4	0.111064	0	669/5000
RHB06-C09_2	RHB01-C08_2	0.100069	0	788/5000
RHB06-C09_2	RHB01-C08_3	0.111064	0	669/5000
RHB06-C09_2	RHB01-C09_2	0.00710753	0	4189/5000
RHB06-C09_2	RHB01-C17_2	0.100153	0	787/5000
RHB06-C09_2	RHB01-C17_3	0.111064	0	669/5000
RHB06-C09_2	RHB01-C18_2	0.100069	0	788/5000
RHB06-C09_2	RHB01-C18_3	0.111064	0	669/5000
RHB06-C09_2	RHB01-C20_2	0.265992	8.72071e-72	80/5000
RHB06-C09_2	RHB01-C20_3	0.176612	0	265/5000
RHB06-C09_2	RHB01-C21_2	0.0452744	0	1921/5000
RHB06-C09_2	RHB01-C23_2	0.100069	0	788/5000
RHB06-C09_2	RHB01-C23_3	0.111064	0	669/5000
RHB06-C09_2	RHB02-C01_4	0.0980794	0	812/5000
RHB06-C09_2	RHB02-C02_2	0.0980794	0	812/5000
RHB06-C09_2	RHB02-C03_3	0.0980794	0	812/5000
RHB06-C09_2	RHB02-C04_2	0.0980794	0	812/5000
RHB06-C09_2	RHB02-C06_2	0.0975117	0	819/5000
RHB06-C09_2	RHB02-C09_2	0.0980794	0	812/5000
RHB06-C09_2	RHB02-C10_2	0.0980794	0	812/5000
RHB06-C09_2	RHB02-C19_3	0.103812	0	745/5000
RHB06-C09_2	RHB03-C02_2	0.393769	2.28164e-07	15/5000
RHB06-C09_2	RHB03-C04_2	0.393769	2.28164e-07	15/5000
RHB06-C09_2	RHB03-C05_2	0.393769	2.28164e-07	15/5000
RHB06-C09_2	RHB03-C06_2	0.393769	2.28164e-07	15/5000
RHB06-C09_2	RHB03-C12_2	0.357752	3.85625e-10	24/5000
RHB06-C09_2	RHB03-C16_2	0.0967899	0	828/5000
RHB06-C09_2	RHB03-C22_2	0.0857403	0	981/5000
RHB06-C09_2	RHB03-C22_3	0.100238	0	786/5000
RHB06-C09_2	RHB03-C24_2	0.086933	0	963/5000
RHB06-C09_2	RHB04-C01_2	0.0606339	0	1471/5000
RHB06-C09_2	RHB04-C05_2	0.00803141	0	4098/5000
RHB06-C09_2	RHB04-C06_2	0.00956667	0	3953/5000
RHB06-C09_2	RHB04-C08_2	0.0703855	0	1252/5000
RHB06-C09_2	RHB04-C10_2	0.122393	0	567/5000
RHB06-C09_2	RHB04-C11_4	0.0594367	0	1501/5000
RHB06-C09_2	RHB04-C13_2	0.0889795	0	933/5000
RHB06-C09_2	RHB04-C17_3	0.141916	0	429/5000
RHB06-C09_2	RHB04-C20_2	0.122393	0	567/5000
RHB06-C09_2	RHB04-C21_3	0.0889795	0	933/5000
RHB06-C09_2	RHB04-C22_2	0.0889795	0	933/5000
RHB06-C09_2	RHB05-C01_2	0.0884263	0	941/5000
RHB06-C09_2	RHB05-C02_4	0.0884263	0	941/5000
RHB06-C09_2	RHB05-C03_4	0.105175	0	730/5000
RHB06-C09_2	RHB05-C09_4	0.0884263	0	941/5000
RHB06-C09_2	RHB05-C17_4	0.0884263	0	941/5000
RHB06-C09_2	RHB05-C24_3	0.0785059	0	1099/5000
RHB06-C09_2	RHB05-C24_4	0.0887022	0	937/5000
RHB06-C09_2	RHB06-C03_2	0.00691831	0	4208/5000
RHB06-C09_2	RHB06-C05_2	0.085544	0	984/5000
RHB06-C11_2	RHB01-C02_4	0.180583	0	251/5000
RHB06-C11_2	RHB01-C02_5	0.0669652	0	1324/5000
RHB06-C11_2	RHB01-C04_2	0.167822	0	299/5000
RHB06-C11_2	RHB01-C05_3	0.180583	0	251/5000
RHB06-C11_2	RHB01-C05_4	0.0669652	0	1324/5000
RHB06-C11_2	RHB01-C06_3	0.160682	0	330/5000
RHB06-C11_2	RHB01-C07_3	0.180583	0	251/5000
RHB06-C11_2	RHB01-C07_4	0.0669652	0	1324/5000
RHB06-C11_2	RHB01-C08_2	0.180583	0	251/5000
RHB06-C11_2	RHB01-C08_3	0.0669652	0	1324/5000
RHB06-C11_2	RHB01-C09_2	0.167822	0	299/5000
RHB06-C11_2	RHB01-C17_2	0.180583	0	251/5000
RHB06-C11_2	RHB01-C17_3	0.0669652	0	1324/5000
RHB06-C11_2	RHB01-C18_2	0.180583	0	251/5000
RHB06-C11_2	RHB01-C18_3	0.0669652	0	1324/5000
RHB06-C11_2	RHB01-C20_2	0.249129	1.85561e-101	100/5000
RHB06-C11_2	RHB01-C20_3	0.0656057	0	1354/5000
RHB06-C11_2	RHB01-C21_2	0.150736	0	379/5000
RHB06-C11_2	RHB01-C23_2	0.180583	0	251/5000
RHB06-C11_2	RHB01-C23_3	0.0669652	0	1324/5000
RHB06-C11_2	RHB02-C01_4	0.202679	2.12444e-227	186/5000
RHB06-C11_2	RHB02-C02_2	0.202679	2.12444e-227	186/5000
RHB06-C11_2	RHB02-C03_3	0.202679	2.12444e-227	186/5000
RHB06-C11_2	RHB02-C04_2	0.202679	2.12444e-227	186/5000
RHB06-C11_2	RHB02-C06_2	0.202281	2.9249e-230	187/5000
RHB06-C11_2	RHB02-C09_2	0.202679	2.12444e-227	186/5000
RHB06-C11_2	RHB02-C10_2	0.202679	2.12444e-227	186/5000
RHB06-C11_2	RHB02-C19_3	0.166858	0	303/5000
RHB06-C11_2	RHB03-C02_2	0.343272	1.25658e-20	29/5000
RHB06-C11_2	RHB03-C04_2	0.343272	1.25658e-20	29/5000
RHB06-C11_2	RHB03-C05_2	0.343272	1.25658e-20	29/5000
RHB06-C11_2	RHB03-C06_2	0.343272	1.25658e-20	29/5000
RHB06-C11_2	RHB03-C12_2	0.338172	2.02456e-16	31/5000
RHB06-C11_2	RHB03-C16_2	0.204701	2.91191e-234	181/5000
RHB06-C11_2	RHB03-C22_2	0.180875	0	250/5000
RHB06-C11_2	RHB03-C22_3	0.162454	0	322/5000
RHB06-C11_2	RHB03-C24_2	0.189601	1.24861e-268	222/5000
RHB06-C11_2	RHB04-C01_2	0.160464	0	331/5000
RHB06-C11_2	RHB04-C05_2	0.157688	0	344/5000
RHB06-C11_2	RHB04-C06_2	0.163358	0	318/5000
RHB06-C11_2	RHB04-C08_2	0.193348	4.17932e-276	211/5000
RHB06-C11_2	RHB04-C10_2	0.163586	0	317/5000
RHB06-C11_2	RHB04-C11_4	0.170042	0	290/5000
RHB06-C11_2	RHB04-C13_2	0.122028	0	570/5000
RHB06-C11_2	RHB04-C17_3	0.182356	0	245/5000
RHB06-C11_2	RHB04-C20_2	0.163586	0	317/5000
RHB06-C11_2	RHB04-C21_3	0.122028	0	570/5000
RHB06-C11_2	RHB04-C22_2	0.122028	0	570/5000
RHB06-C11_2	RHB05-C01_2	0.170545	0	288/5000
RHB06-C11_2	RHB05-C02_4	0.170545	0	288/5000
RHB06-C11_2	RHB05-C03_4	0.134878	0	474/5000
RHB06-C11_2	RHB05-C09_4	0.170545	0	288/5000
RHB06-C11_2	RHB05-C17_4	0.170545	0	288/5000
RHB06-C11_2	RHB05-C24_3	0.141916	0	429/5000
RHB06-C11_2	RHB05-C24_4	0.151878	0	373/5000
RHB06-C11_2	RHB06-C03_2	0.157479	0	345/5000
RHB06-C11_2	RHB06-C05_2	0.154222	0	361/5000
RHB06-C11_2	RHB06-C09_2	0.168309	0	297/5000
RHB06-C11_3	RHB01-C02_4	0.163131	0	319/5000
RHB06-C11_3	RHB01-C02_5	0.0691237	0	1278/5000
RHB06-C11_3	RHB01-C04_2	0.156034	0	352/5000
RHB06-C11_3	RHB01-C05_3	0.163131	0	319/5000
RHB06-C11_3	RHB01-C05_4	0.0691237	0	1278/5000
RHB06-C11_3	RHB01-C06_3	0.168554	0	296/5000
RHB06-C11_3	RHB01-C07_3	0.163131	0	319/5000
RHB06-C11_3	RHB01-C07_4	0.0691237	0	1278/5000
RHB06-C11_3	RHB01-C08_2	0.163131	0	319/5000
RHB06-C11_3	RHB01-C08_3	0.0691237	0	1278/5000
RHB06-C11_3	RHB01-C09_2	0.156034	0	352/5000
RHB06-C11_3	RHB01-C17_2	0.162905	0	320/5000
RHB06-C11_3	RHB01-C17_3	0.0691237	0	1278/5000
RHB06-C11_3	RHB01-C18_2	0.163131	0	319/5000
RHB06-C11_3	RHB01-C18_3	0.0691237	0	1278/5000
RHB06-C11_3	RHB01-C20_2	0.324654	2.3319e-28	37/5000
RHB06-C11_3	RHB01-C20_3	0.0719318	0	1221/5000
RHB06-C11_3	RHB01-C21_2	0.167338	0	301/5000
RHB06-C11_3	RHB01-C23_2	0.163131	0	319/5000
RHB06-C11_3	RHB01-C23_3	0.0691237	0	1278/5000
RHB06-C11_3	RHB02-C01_4	0.23234	5.81455e-151	125/5000
RHB06-C11_3	RHB02-C02_2	0.23234	5.81455e-151	125/5000
RHB06-C11_3	RHB02-C03_3	0.23234	5.81455e-151	125/5000
RHB06-C11_3	RHB02-C04_2	0.23234	5.81455e-151	125/5000
RHB06-C11_3	RHB02-C06_2	0.23234	1.56587e-151	125/5000
RHB06-C11_3	RHB02-C09_2	0.23234	5.81455e-151	125/5000
RHB06-C11_3	RHB02-C10_2	0.23234	5.81455e-151	125/5000
RHB06-C11_3	RHB02-C19_3	0.160246	0	332/5000
RHB06-C11_3	RHB03-C02_2	0.39906	5.03074e-08	14/5000
RHB06-C11_3	RHB03-C04_2	0.39906	5.03074e-08	14/5000
RHB06-C11_3	RHB03-C05_2	0.39906	5.03074e-08	14/5000
RHB06-C11_3	RHB03-C06_2	0.39906	5.03074e-08	14/5000
RHB06-C11_3	RHB03-C12_2	0.417565	0.000389696	11/5000
RHB06-C11_3	RHB03-C16_2	0.196935	5.31655e-295	201/5000
RHB06-C11_3	RHB03-C22_2	0.178004	0	260/5000
RHB06-C11_3	RHB03-C22_3	0.149614	0	385/5000
RHB06-C11_3	RHB03-C24_2	0.194405	2.45081e-283	208/5000
RHB06-C11_3	RHB04-C01_2	0.174175	0	274/5000
RHB06-C11_3	RHB04-C05_2	0.158107	0	342/5000
RHB06-C11_3	RHB04-C06_2	0.157688	0	344/5000
RHB06-C11_3	RHB04-C08_2	0.179139	0	256/5000
RHB06-C11_3	RHB04-C10_2	0.180583	0	251/5000
RHB06-C11_3	RHB04-C11_4	0.158318	0	341/5000
RHB06-C11_3	RHB04-C13_2	0.15036	0	381/5000
RHB06-C11_3	RHB04-C17_3	0.148693	0	390/5000
RHB06-C11_3	RHB04-C20_2	0.180583	0	251/5000
RHB06-C11_3	RHB04-C21_3	0.15036	0	381/5000
RHB06-C11_3	RHB04-C22_2	0.15036	0	381/5000
RHB06-C11_3	RHB05-C01_2	0.182057	0	246/5000
RHB06-C11_3	RHB05-C02_4	0.182057	0	246/5000
RHB06-C11_3	RHB05-C03_4	0.136226	0	465/5000
RHB06-C11_3	RHB05-C09_4	0.182057	0	246/5000
RHB06-C11_3	RHB05-C17_4	0.182057	0	246/5000
RHB06-C11_3	RHB05-C24_3	0.148876	0	389/5000
RHB06-C11_3	RHB05-C24_4	0.143082	0	422/5000
RHB06-C11_3	RHB06-C03_2	0.155831	0	353/5000
RHB06-C11_3	RHB06-C05_2	0.129342	0	513/5000
RHB06-C11_3	RHB06-C09_2	0.156444	0	350/5000
RHB06-C11_3	RHB06-C11_2	0.0821254	0	1038/5000
RHB06-C17_2	RHB01-C02_4	0.180583	0	251/5000
RHB06-C17_2	RHB01-C02_5	0.066736	0	1329/5000
RHB06-C17_2	RHB01-C04_2	0.167338	0	301/5000
RHB06-C17_2	RHB01-C05_3	0.180583	0	251/5000
RHB06-C17_2	RHB01-C05_4	0.066736	0	1329/5000
RHB06-C17_2	RHB01-C06_3	0.161121	0	328/5000
RHB06-C17_2	RHB01-C07_3	0.180583	0	251/5000
RHB06-C17_2	RHB01-C07_4	0.066736	0	1329/5000
RHB06-C17_2	RHB01-C08_2	0.180583	0	251/5000
RHB06-C17_2	RHB01-C08_3	0.066736	0	1329/5000
RHB06-C17_2	RHB01-C09_2	0.167338	0	301/5000
RHB06-C17_2	RHB01-C17_2	0.180583	0	251/5000
RHB06-C17_2	RHB01-C17_3	0.066736	0	1329/5000
RHB06-C17_2	RHB01-C18_2	0.180583	0	251/5000
RHB06-C17_2	RHB01-C18_3	0.066736	0	1329/5000
RHB06-C17_2	RHB01-C20_2	0.249129	1.85561e-101	100/5000
RHB06-C17_2	RHB01-C20_3	0.0654272	0	1358/5000
RHB06-C17_2	RHB01-C21_2	0.150925	0	378/5000
RHB06-C17_2	RHB01-C23_2	0.180583	0	251/5000
RHB06-C17_2	RHB01-C23_3	0.066736	0	1329/5000
RHB06-C17_2	RHB02-C01_4	0.202679	2.12444e-227	186/5000
RHB06-C17_2	RHB02-C02_2	0.202679	2.12444e-227	186/5000
RHB06-C17_2	RHB02-C03_3	0.202679	2.12444e-227	186/5000
RHB06-C17_2	RHB02-C04_2	0.202679	2.12444e-227	186/5000
RHB06-C17_2	RHB02-C06_2	0.202281	2.9249e-230	187/5000
RHB06-C17_2	RHB02-C09_2	0.202679	2.12444e-227	186/5000
RHB06-C17_2	RHB02-C10_2	0.202679	2.12444e-227	186/5000
RHB06-C17_2	RHB02-C19_3	0.166619	0	304/5000
RHB06-C17_2	RHB03-C02_2	0.343272	1.25658e-20	29/5000
RHB06-C17_2	RHB03-C04_2	0.343272	1.25658e-20	29/5000
RHB06-C17_2	RHB03-C05_2	0.343272	1.25658e-20	29/5000
RHB06-C17_2	RHB03-C06_2	0.343272	1.25658e-20	29/5000
RHB06-C17_2	RHB03-C12_2	0.338172	2.02456e-16	31/5000
RHB06-C17_2	RHB03-C16_2	0.204292	5.57387e-236	182/5000
RHB06-C17_2	RHB03-C22_2	0.180875	0	250/5000
RHB06-C17_2	RHB03-C22_3	0.16223	0	323/5000
RHB06-C17_2	RHB03-C24_2	0.189601	1.24861e-268	222/5000
RHB06-C17_2	RHB04-C01_2	0.160464	0	331/5000
RHB06-C17_2	RHB04-C05_2	0.157271	0	346/5000
RHB06-C17_2	RHB04-C06_2	0.162905	0	320/5000
RHB06-C17_2	RHB04-C08_2	0.193348	4.17932e-276	211/5000
RHB06-C17_2	RHB04-C10_2	0.163586	0	317/5000
RHB06-C17_2	RHB04-C11_4	0.169542	0	292/5000
RHB06-C17_2	RHB04-C13_2	0.122271	0	568/5000
RHB06-C17_2	RHB04-C17_3	0.182656	0	244/5000
RHB06-C17_2	RHB04-C20_2	0.163586	0	317/5000
RHB06-C17_2	RHB04-C21_3	0.122271	0	568/5000
RHB06-C17_2	RHB04-C22_2	0.122271	0	568/5000
RHB06-C17_2	RHB05-C01_2	0.170545	0	288/5000
RHB06-C17_2	RHB05-C02_4	0.170545	0	288/5000
RHB06-C17_2	RHB05-C03_4	0.134582	0	476/5000
RHB06-C17_2	RHB05-C09_4	0.170545	0	288/5000
RHB06-C17_2	RHB05-C17_4	0.170545	0	288/5000
RHB06-C17_2	RHB05-C24_3	0.141586	0	431/5000
RHB06-C17_2	RHB05-C24_4	0.15207	0	372/5000
RHB06-C17_2	RHB06-C03_2	0.157063	0	347/5000
RHB06-C17_2	RHB06-C05_2	0.153825	0	363/5000
RHB06-C17_2	RHB06-C09_2	0.167822	0	299/5000
RHB06-C17_2	RHB06-C11_2	6.93244e-05	0	4991/5000
RHB06-C17_2	RHB06-C11_3	0.0824948	0	1032/5000
RHB06-C17_3	RHB01-C02_4	0.163131	0	319/5000
RHB06-C17_3	RHB01-C02_5	0.0691237	0	1278/5000
RHB06-C17_3	RHB01-C04_2	0.156034	0	352/5000
RHB06-C17_3	RHB01-C05_3	0.163131	0	319/5000
RHB06-C17_3	RHB01-C05_4	0.0691237	0	1278/5000
RHB06-C17_3	RHB01-C06_3	0.168554	0	296/5000
RHB06-C17_3	RHB01-C07_3	0.163131	0	319/5000
RHB06-C17_3	RHB01-C07_4	0.0691237	0	1278/5000
RHB06-C17_3	RHB01-C08_2	0.163131	0	319/5000
RHB06-C17_3	RHB01-C08_3	0.0691237	0	1278/5000
RHB06-C17_3	RHB01-C09_2	0.156034	0	352/5000
RHB06-C17_3	RHB01-C17_2	0.162905	0	320/5000
RHB06-C17_3	RHB01-C17_3	0.0691237	0	1278/5000
RHB06-C17_3	RHB01-C18_2	0.163131	0	319/5000
RHB06-C17_3	RHB01-C18_3	0.0691237	0	1278/5000
RHB06-C17_3	RHB01-C20_2	0.324654	2.3319e-28	37/5000
RHB06-C17_3	RHB01-C20_3	0.0719318	0	1221/5000
RHB06-C17_3	RHB01-C21_2	0.167338	0	301/5000
RHB06-C17_3	RHB01-C23_2	0.163131	0	319/5000
RHB06-C17_3	RHB01-C23_3	0.0691237	0	1278/5000
RHB06-C17_3	RHB02-C01_4	0.23234	5.81455e-151	125/5000
RHB06-C17_3	RHB02-C02_2	0.23234	5.81455e-151	125/5000
RHB06-C17_3	RHB02-C03_3	0.23234	5.81455e-151	125/5000
RHB06-C17_3	RHB02-C04_2	0.23234	5.81455e-151	125/5000
RHB06-C17_3	RHB02-C06_2	0.23234	1.56587e-151	125/5000
RHB06-C17_3	RHB02-C09_2	0.23234	5.81455e-151	125/5000
RHB06-C17_3	RHB02-C10_2	0.23234	5.81455e-151	125/5000
RHB06-C17_3	RHB02-C19_3	0.160246	0	332/5000
RHB06-C17_3	RHB03-C02_2	0.39906	5.03074e-08	14/5000
RHB06-C17_3	RHB03-C04_2	0.39906	5.03074e-08	14/5000
RHB06-C17_3	RHB03-C05_2	0.39906	5.03074e-08	14/5000
RHB06-C17_3	RHB03-C06_2	0.39906	5.03074e-08	14/5000
RHB06-C17_3	RHB03-C12_2	0.417565	0.000389696	11/5000
RHB06-C17_3	RHB03-C16_2	0.196935	5.31655e-295	201/5000
RHB06-C17_3	RHB03-C22_2	0.178004	0	260/5000
RHB06-C17_3	RHB03-C22_3	0.149614	0	385/5000
RHB06-C17_3	RHB03-C24_2	0.194405	2.45081e-283	208/5000
RHB06-C17_3	RHB04-C01_2	0.174175	0	274/5000
RHB06-C17_3	RHB04-C05_2	0.158107	0	342/5000
RHB06-C17_3	RHB04-C06_2	0.157688	0	344/5000
RHB06-C17_3	RHB04-C08_2	0.179139	0	256/5000
RHB06-C17_3	RHB04-C10_2	0.180583	0	251/5000
RHB06-C17_3	RHB04-C11_4	0.158318	0	341/5000
RHB06-C17_3	RHB04-C13_2	0.15036	0	381/5000
RHB06-C17_3	RHB04-C17_3	0.148693	0	390/5000
RHB06-C17_3	RHB04-C20_2	0.180583	0	251/5000
RHB06-C17_3	RHB04-C21_3	0.15036	0	381/5000
RHB06-C17_3	RHB04-C22_2	0.15036	0	381/5000
RHB06-C17_3	RHB05-C01_2	0.182057	0	246/5000
RHB06-C17_3	RHB05-C02_4	0.182057	0	246/5000
RHB06-C17_3	RHB05-C03_4	0.136226	0	465/5000
RHB06-C17_3	RHB05-C09_4	0.182057	0	246/5000
RHB06-C17_3	RHB05-C17_4	0.182057	0	246/5000
RHB06-C17_3	RHB05-C24_3	0.148876	0	389/5000
RHB06-C17_3	RHB05-C24_4	0.143082	0	422/5000
RHB06-C17_3	RHB06-C03_2	0.155831	0	353/5000
RHB06-C17_3	RHB06-C05_2	0.129342	0	513/5000
RHB06-C17_3	RHB06-C09_2	0.156444	0	350/5000
RHB06-C17_3	RHB06-C11_2	0.0821254	0	1038/5000
RHB06-C17_3	RHB06-C11_3	0	0	5000/5000
RHB06-C17_3	RHB06-C17_2	0.0824948	0	1032/5000
RHB06-C19_2	RHB01-C02_4	0.180583	0	251/5000
RHB06-C19_2	RHB01-C02_5	0.0681739	0	1298/5000
RHB06-C19_2	RHB01-C04_2	0.161784	0	325/5000
RHB06-C19_2	RHB01-C05_3	0.180583	0	251/5000
RHB06-C19_2	RHB01-C05_4	0.0681739	0	1298/5000
RHB06-C19_2	RHB01-C06_3	0.162679	0	321/5000
RHB06-C19_2	RHB01-C07_3	0.180583	0	251/5000
RHB06-C19_2	RHB01-C07_4	0.0681739	0	1298/5000
RHB06-C19_2	RHB01-C08_2	0.180583	0	251/5000
RHB06-C19_2	RHB01-C08_3	0.0681739	0	1298/5000
RHB06-C19_2	RHB01-C09_2	0.161784	0	325/5000
RHB06-C19_2	RHB01-C17_2	0.180583	0	251/5000
RHB06-C19_2	RHB01-C17_3	0.0681739	0	1298/5000
RHB06-C19_2	RHB01-C18_2	0.180583	0	251/5000
RHB06-C19_2	RHB01-C18_3	0.0681739	0	1298/5000
RHB06-C19_2	RHB01-C20_2	0.251427	7.92581e-97	97/5000
RHB06-C19_2	RHB01-C20_3	0.0665079	0	1334/5000
RHB06-C19_2	RHB01-C21_2	0.147424	0	397/5000
RHB06-C19_2	RHB01-C23_2	0.180583	0	251/5000
RHB06-C19_2	RHB01-C23_3	0.0681739	0	1298/5000
RHB06-C19_2	RHB02-C01_4	0.202281	3.61191e-228	187/5000
RHB06-C19_2	RHB02-C02_2	0.202281	3.61191e-228	187/5000
RHB06-C19_2	RHB02-C03_3	0.202281	3.61191e-228	187/5000
RHB06-C19_2	RHB02-C04_2	0.202281	3.61191e-228	187/5000
RHB06-C19_2	RHB02-C06_2	0.202281	2.13182e-229	187/5000
RHB06-C19_2	RHB02-C09_2	0.202281	3.61191e-228	187/5000
RHB06-C19_2	RHB02-C10_2	0.202281	3.61191e-228	187/5000
RHB06-C19_2	RHB02-C19_3	0.157897	0	343/5000
RHB06-C19_2	RHB03-C02_2	0.345956	1.6528e-19	28/5000
RHB06-C19_2	RHB03-C04_2	0.345956	1.6528e-19	28/5000
RHB06-C19_2	RHB03-C05_2	0.345956	1.6528e-19	28/5000
RHB06-C19_2	RHB03-C06_2	0.345956	1.6528e-19	28/5000
RHB06-C19_2	RHB03-C12_2	0.338172	2.72999e-16	31/5000
RHB06-C19_2	RHB03-C16_2	0.205942	1.95088e-228	178/5000
RHB06-C19_2	RHB03-C22_2	0.18176	0	247/5000
RHB06-C19_2	RHB03-C22_3	0.162905	0	320/5000
RHB06-C19_2	RHB03-C24_2	0.182356	2.48292e-305	245/5000
RHB06-C19_2	RHB04-C01_2	0.162007	0	324/5000
RHB06-C19_2	RHB04-C05_2	0.15304	0	367/5000
RHB06-C19_2	RHB04-C06_2	0.158107	0	342/5000
RHB06-C19_2	RHB04-C08_2	0.194051	9.88666e-272	209/5000
RHB06-C19_2	RHB04-C10_2	0.164274	0	314/5000
RHB06-C19_2	RHB04-C11_4	0.170293	0	289/5000
RHB06-C19_2	RHB04-C13_2	0.123872	0	555/5000
RHB06-C19_2	RHB04-C17_3	0.182356	0	245/5000
RHB06-C19_2	RHB04-C20_2	0.164274	0	314/5000
RHB06-C19_2	RHB04-C21_3	0.123872	0	555/5000
RHB06-C19_2	RHB04-C22_2	0.123872	0	555/5000
RHB06-C19_2	RHB05-C01_2	0.171307	0	285/5000
RHB06-C19_2	RHB05-C02_4	0.171307	0	285/5000
RHB06-C19_2	RHB05-C03_4	0.136075	0	466/5000
RHB06-C19_2	RHB05-C09_4	0.171307	0	285/5000
RHB06-C19_2	RHB05-C17_4	0.171307	0	285/5000
RHB06-C19_2	RHB05-C24_3	0.143419	0	420/5000
RHB06-C19_2	RHB05-C24_4	0.154222	0	361/5000
RHB06-C19_2	RHB06-C03_2	0.152263	0	371/5000
RHB06-C19_2	RHB06-C05_2	0.155425	0	355/5000
RHB06-C19_2	RHB06-C09_2	0.162007	0	324/5000
RHB06-C19_2	RHB06-C11_2	0.00144747	0	4817/5000
RHB06-C19_2	RHB06-C11_3	0.0770345	0	1125/5000
RHB06-C19_2	RHB06-C17_2	0.00139059	0	4824/5000
RHB06-C19_2	RHB06-C17_3	0.0770345	0	1125/5000
RHB06-C19_3	RHB01-C02_4	0.163131	0	319/5000
RHB06-C19_3	RHB01-C02_5	0.0691237	0	1278/5000
RHB06-C19_3	RHB01-C04_2	0.156034	0	352/5000
RHB06-C19_3	RHB01-C05_3	0.163131	0	319/5000
RHB06-C19_3	RHB01-C05_4	0.0691237	0	1278/5000
RHB06-C19_3	RHB01-C06_3	0.168554	0	296/5000
RHB06-C19_3	RHB01-C07_3	0.163131	0	319/5000
RHB06-C19_3	RHB01-C07_4	0.0691237	0	1278/5000
RHB06-C19_3	RHB01-C08_2	0.163131	0	319/5000
RHB06-C19_3	RHB01-C08_3	0.0691237	0	1278/5000
RHB06-C19_3	RHB01-C09_2	0.156034	0	352/5000
RHB06-C19_3	RHB01-C17_2	0.162905	0	320/5000
RHB06-C19_3	RHB01-C17_3	0.0691237	0	1278/5000
RHB06-C19_3	RHB01-C18_2	0.163131	0	319/5000
RHB06-C19_3	RHB01-C18_3	0.0691237	0	1278/5000
RHB06-C19_3	RHB01-C20_2	0.324654	2.3319e-28	37/5000
RHB06-C19_3	RHB01-C20_3	0.0719318	0	1221/5000
RHB06-C19_3	RHB01-C21_2	0.167338	0	301/5000
RHB06-C19_3	RHB01-C23_2	0.163131	0	319/5000
RHB06-C19_3	RHB01-C23_3	0.0691237	0	1278/5000
RHB06-C19_3	RHB02-C01_4	0.23234	5.81455e-151	125/5000
RHB06-C19_3	RHB02-C02_2	0.23234	5.81455e-151	125/5000
RHB06-C19_3	RHB02-C03_3	0.23234	5.81455e-151	125/5000
RHB06-C19_3	RHB02-C04_2	0.23234	5.81455e-151	125/5000
RHB06-C19_3	RHB02-C06_2	0.23234	1.56587e-151	125/5000
RHB06-C19_3	RHB02-C09_2	0.23234	5.81455e-151	125/5000
RHB06-C19_3	RHB02-C10_2	0.23234	5.81455e-151	125/5000
RHB06-C19_3	RHB02-C19_3	0.160246	0	332/5000
RHB06-C19_3	RHB03-C02_2	0.39906	5.03074e-08	14/5000
RHB06-C19_3	RHB03-C04_2	0.39906	5.03074e-08	14/5000
RHB06-C19_3	RHB03-C05_2	0.39906	5.03074e-08	14/5000
RHB06-C19_3	RHB03-C06_2	0.39906	5.03074e-08	14/5000
RHB06-C19_3	RHB03-C12_2	0.417565	0.000389696	11/5000
RHB06-C19_3	RHB03-C16_2	0.196935	5.31655e-295	201/5000
RHB06-C19_3	RHB03-C22_2	0.178004	0	260/5000
RHB06-C19_3	RHB03-C22_3	0.149614	0	385/5000
RHB06-C19_3	RHB03-C24_2	0.194405	2.45081e-283	208/5000
RHB06-C19_3	RHB04-C01_2	0.174175	0	274/5000
RHB06-C19_3	RHB04-C05_2	0.158107	0	342/5000
RHB06-C19_3	RHB04-C06_2	0.157688	0	344/5000
RHB06-C19_3	RHB04-C08_2	0.179139	0	256/5000
RHB06-C19_3	RHB04-C10_2	0.180583	0	251/5000
RHB06-C19_3	RHB04-C11_4	0.158318	0	341/5000
RHB06-C19_3	RHB04-C13_2	0.15036	0	381/5000
RHB06-C19_3	RHB04-C17_3	0.148693	0	390/5000
RHB06-C19_3	RHB04-C20_2	0.180583	0	251/5000
[truncated: 261,176 more rows]
