# Supplementary material for: Genomic network analysis of environmental and livestock F-type plasmid populations
Source: ISME J. 2021 Mar 1;15(8):2322–35. doi: 10.1038/s41396-021-00926-w (PMC8319146; doi:10.1038/s41396-021-00926-w)
Supplement: Supplementary file 4 — Table S4 [file 41396_2021_926_MOESM4_ESM.csv]

table_s4	sequence	community	mash_neighbour_cluster_id	replicon_haplotypes
1	RHB01-C02_4	2	541	IncFIA,IncFIB,IncFII
2	RHB01-C04_2	12	529	IncFIA,IncFIB,IncFII
3	RHB01-C05_3	2	541	IncFIA,IncFIB,IncFII
4	RHB01-C06_3	2	542	IncFIB,IncFII,IncI1
5	RHB01-C07_3	2	541	IncFIA,IncFIB,IncFII
6	RHB01-C08_2	2	541	IncFIA,IncFIB,IncFII
7	RHB01-C09_2	12	529	IncFIA,IncFIB,IncFII
8	RHB01-C17_2	2	541	IncFIA,IncFIB,IncFII
9	RHB01-C18_2	2	541	IncFIA,IncFIB,IncFII
10	RHB01-C21_2	12	969	IncFIA,IncFIB,IncFII
11	RHB01-C23_2	2	541	IncFIA,IncFIB,IncFII
12	RHB02-C01_4	7	971	IncFIA,IncFIB,IncFII
13	RHB02-C02_2	7	971	IncFIA,IncFIB,IncFII
14	RHB02-C03_3	7	971	IncFIA,IncFIB,IncFII
15	RHB02-C04_2	7	971	IncFIA,IncFIB,IncFII
16	RHB02-C06_2	7	971	IncFIA,IncFIB,IncFII
17	RHB02-C09_2	7	971	IncFIA,IncFIB,IncFII
18	RHB02-C10_2	7	971	IncFIA,IncFIB,IncFII
19	RHB03-C24_2	7	973	IncFIA,IncFIB,IncFII
20	RHB04-C01_2	2	541	IncFIA,IncFIB,IncFII
21	RHB04-C05_2	12	1555	IncFIA,IncFIB,IncFII
22	RHB04-C06_2	12	541	IncFIA,IncFIB,IncFII
23	RHB04-C08_2	2	541	IncFIA,IncFIB,IncFII
24	RHB04-C10_2	7	973	IncFIA,IncFIB,IncFII
25	RHB04-C11_4	2	541	IncFIA,IncFIB,IncFII
26	RHB04-C13_2	3	529	IncFIA,IncFII
27	RHB04-C20_2	7	973	IncFIA,IncFIB,IncFII
28	RHB04-C21_3	3	529	IncFIA,IncFII
29	RHB04-C22_2	3	529	IncFIA,IncFII
30	RHB05-C01_2	2	542	IncFIA,IncFIB,IncFII
31	RHB05-C02_4	2	542	IncFIA,IncFIB,IncFII
32	RHB05-C09_4	2	542	IncFIA,IncFIB,IncFII
33	RHB05-C17_4	2	542	IncFIA,IncFIB,IncFII
34	RHB05-C24_3	3	529	IncFIA,IncFII
35	RHB05-C24_4	3	529	IncFIA,IncFII
36	RHB06-C03_2	12	541	IncFIA,IncFIB,IncFII
37	RHB06-C05_2	3	529	IncFIA,IncFII
38	RHB06-C09_2	12	541	IncFIA,IncFIB,IncFII
39	RHB07-C02_4	1	541	IncFIA,IncFIB,IncFII
40	RHB07-C03_2	1	541	IncFIA,IncFIB,IncFII
41	RHB07-C04_3	11	487	IncFIA
42	RHB07-C06_2	2	540	IncFIA,IncFIB,IncFII
43	RHB07-C17_2	2	541	IncFIA,IncFIB,IncFII
44	RHB08-C02_3	1	541	IncFIA,IncFIB,IncFII
45	RHB08-C09_2	1	541	IncFIA,IncFIB,IncFII
46	RHB08-C13_5	1	541	IncFIA,IncFIB,IncFII
47	RHB08-C16_2	2	541	IncFIA,IncFIB,IncFII
48	RHB08-C19_3	1	541	IncFIA,IncFIB,IncFII
49	RHB08-C20_2	2	541	IncFIA,IncFIB,IncFII
50	RHB08-C21_2	2	542	IncFIA,IncFIB,IncFII,IncI1
51	RHB08-C24_2	2	541	IncFIA,IncFIB,IncFII
52	RHB09-C08_4	2	541	IncFIA,IncFIB,IncFII
53	RHB09-C09_3	2	541	IncFIA,IncFIB,IncFII
54	RHB09-C13_2	2	541	IncFIA,IncFIB,IncFII
55	RHB09-C14_3	2	541	IncFIA,IncFIB,IncFII
56	RHB09-C15_2	2	541	IncFIA,IncFIB,IncFII
57	RHB09-C20_2	2	541	IncFIA,IncFIB,IncFII
58	RHB09-C22_2	1	541	IncFIA,IncFIB,IncFII
59	RHB09-C23_2	2	541	IncFIA,IncFIB,IncFII
60	RHB09-C24_2	2	541	IncFIA,IncFIB,IncFII
61	RHB10-C05_2	2	541	IncFIA,IncFIB,IncFII
62	RHB10-C08_2	2	541	IncFIA,IncFIB,IncFII
63	RHB10-C09_2	12	1555	IncFIB,IncFII
64	RHB10-C12_2	2	541	IncFIA,IncFIB,IncFII
65	RHB10-C14_2	12	1558	IncFIA,IncFIB,IncFII
66	RHB10-C18_2	12	1555	IncFIB,IncFII
67	RHB10-C19_2	12	1555	IncFIB,IncFII
68	RHB11-C15_2	1	541	IncFIA,IncFIB,IncFII
69	RHB11-C16_2	1	541	IncFIA,IncFIB,IncFII
70	RHB11-C17_2	1	541	IncFIA,IncFIB,IncFII
71	RHB11-C23_2	1	541	IncFIA,IncFIB,IncFII
72	RHB12-C01_2	1	541	IncFIA,IncFIB,IncFII
73	RHB12-C02_2	1	541	IncFIA,IncFIB,IncFII
74	RHB12-C04_2	1	541	IncFIA,IncFIB,IncFII
75	RHB12-C09_2	1	541	IncFIA,IncFIB,IncFII
76	RHB12-C14_2	1	541	IncFIA,IncFIB,IncFII
77	RHB13-C01_2	7	539	IncFIA,IncFIB,IncFII
78	RHB13-C02_2	7	539	IncFIA,IncFIB,IncFII
79	RHB13-C03_2	7	539	IncFIA,IncFIB,IncFII
80	RHB13-C13_3	2	542	IncFIA,IncFIB,IncFII
81	RHB13-C24_2	7	973	IncFIA,IncFIB,IncFII
82	RHB14-C04_11	7	973	IncFIB
83	RHB14-C06_2	7	973	IncFIA,IncFIB
84	RHB14-C06_5	3	1548	IncFIA,IncFII
85	RHB14-C14_2	7	973	IncFIA,IncFIB,IncFII
86	RHB14-C15_2	7	973	IncFIA,IncFIB
87	RHB14-C15_5	3	1548	IncFIA,IncFII
88	RHB14-C22_2	7	973	IncFIA,IncFIB
89	RHB14-C22_5	3	1548	IncFIA,IncFII
90	RHB14-C23_2	7	973	IncFIA,IncFIB,IncFII
91	RHB15-C18_2	3	529	IncFIA,IncFII
92	RHB15-C22_3	3	529	IncFIA,IncFII
93	RHB15-C24_4	2	542	IncFIA,IncFIB,IncFII,IncI1
94	RHB16-C07_4	3	546	IncFIA,IncFII
95	RHB16-C08_4	3	546	IncFIA,IncFII
96	RHB16-C11_4	3	546	IncFIA,IncFII
97	RHB16-C13_4	3	546	IncFIA,IncFII
98	RHB17-C09_2	7	969	IncFIA,IncFIB,IncFII
99	RHB17-C09_4	3	532	IncFIA,IncFII
100	RHB17-C10_2	7	973	IncFIB
101	RHB17-C12_2	2	540	IncFIA,IncFIB,IncFII
102	RHB18-C09_2	12	541	IncFIA,IncFIB,IncFII
103	RHB18-C10_3	2	541	IncFIA,IncFIB,IncFII
104	RHB18-C12_2	2	541	IncFIA,IncFIB,IncFII
105	RHB18-C16_3	2	541	IncFIA,IncFIB,IncFII
106	RHB18-C17_3	3	529	IncFIA,IncFII
107	RHB18-C18_2	3	529	IncFIA,IncFII
108	RHB18-C20_2	7	539	IncFIA,IncFIB,IncFII
109	RHB18-C23_2	12	541	IncFIA,IncFIB,IncFII
110	RHB19-C06_4	2	541	IncFIA,IncFIB,IncFII
111	RHB19-C07_3	12	529	IncFIA,IncFIB,IncFII
112	RHB19-C10_2	3	529	IncFIA,IncFII
113	RHB19-C13_3	3	529	IncFIA,IncFII
114	RHB19-C14_2	3	529	IncFIA,IncFII
115	RHB19-C21_2	12	541	IncFIA,IncFIB,IncFII
116	RHB19-C23_2	12	529	IncFIA,IncFIB,IncFII
117	RHB20-C03_3	7	973	IncFIA,IncFIB,IncFII
118	RHB20-C03_4	11	490	IncFIA,IncQ1
119	RHB20-C11_2	1	541	IncFIA,IncFIB,IncFII
120	RHB20-C17_2	1	541	IncFIA,IncFIB,IncFII
121	RHB20-C18_2	1	541	IncFIA,IncFIB,IncFII
122	RHB20-C19_3	1	541	IncFIA,IncFIB,IncFII
123	RHB21-C02_2	1	541	IncFIA,IncFIB,IncFII
124	RHB21-C03_2	1	541	IncFIA,IncFIB,IncFII
125	RHB21-C04_2	2	541	IncFIA,IncFIB,IncFII
126	RHB21-C06_2	2	541	IncFIA,IncFIB,IncFII
127	RHB21-C07_2	2	541	IncFIA,IncFIB,IncFII
128	RHB21-C09_2	2	541	IncFIA,IncFIB,IncFII
129	RHB21-C10_3	2	541	IncFIA,IncFIB,IncFII
130	RHB21-C11_2	2	541	IncFIA,IncFIB,IncFII
131	RHB21-C12_2	1	541	IncFIA,IncFIB,IncFII
132	RHB21-C20_2	1	541	IncFIA,IncFIB,IncFII
133	RHB22-C01_2	2	541	IncFIA,IncFIB,IncFII
134	RHB22-C02_2	1	541	IncFIA,IncFIB,IncFII
135	RHB22-C03_2	2	541	IncFIA,IncFIB,IncFII
136	RHB22-C04_2	2	541	IncFIA,IncFIB,IncFII
137	RHB22-C05_2	1	541	IncFIA,IncFIB,IncFII
138	RHB22-C06_2	1	541	IncFIA,IncFIB,IncFII
139	RHB22-C08_2	1	541	IncFIA,IncFIB
140	RHB22-C09_2	2	541	IncFIA,IncFIB,IncFII
141	RHB22-C12_3	2	541	IncFIA,IncFIB,IncFII
142	RHB22-C17_2	1	541	IncFIA,IncFIB,IncFII
143	RHB22-C23_2	1	541	IncFIA,IncFIB,IncFII
144	RHB23-C04_2	3	529	IncFIA,IncFII
145	RHB23-C05_3	3	529	IncFIA,IncFII
146	RHB23-C06_3	3	529	IncFIA,IncFII
147	RHB23-C07_2	3	529	IncFIA,IncFII
148	RHB23-C10_3	3	529	IncFIA,IncFII
149	RHB23-C11_2	2	542	IncFIB,IncFII,IncI1
150	RHB23-C14_3	2	541	IncFIA,IncFIB,IncFII
151	RHB23-C18_2	3	529	IncFIA,IncFII
152	RHB23-C24_2	3	529	IncFIA,IncFII
153	RHB24-C04_2	2	541	IncFIA,IncFIB,IncFII
154	RHB24-C10_2	12	541	IncFIA,IncFIB,IncFII
155	RHB24-C11_2	2	541	IncFIA,IncFIB,IncFII
156	RHB24-C17_2	2	541	IncFIA,IncFIB,IncFII
157	RHB24-C19_2	12	1555	IncFIA,IncFIB,IncFII
158	RHB24-C21_2	2	541	IncFIA,IncFIB,IncFII
159	RHB25-C12_2	1	541	IncFIA,IncFIB,IncFII
160	RHB25-C13_3	1	541	IncFIA,IncFIB
161	RHB25-C16_2	2	525	IncFIA,IncFIB,IncFII
162	RHB25-C19_2	2	541	IncFIB,IncFII,IncI1
163	RHB25-C20_2	1	541	IncFIA,IncFIB,IncFII
164	RHB25-C23_2	1	541	IncFIA,IncFIB,IncFII
165	RHB26-C12_2	1	541	IncFIA,IncFIB,IncFII
166	RHB26-C18_2	1	541	IncFIA,IncFIB,IncFII
167	RHB26-C20_2	1	541	IncFIA,IncFIB,IncFII
168	RHB26-C21_2	1	541	IncFIA,IncFIB,IncFII
169	RHB26-C22_2	1	541	IncFIA,IncFIB,IncFII
170	RHB26-C23_2	7	973	IncFIA,IncFIB,IncFII,IncQ1
171	RHB27-C22_3	7	973	IncFIA,IncFIB,IncFII
172	RHB27-C22_4	11	490	IncFIA
173	RHB29-C04_2	2	541	IncFIA,IncFIB,IncFII
174	RHB29-C09_2	11	490	IncFIA
175	RHB29-C10_2	11	490	IncFIA
176	RHB29-C16_2	11	490	IncFIA
177	RHB29-C18_2	11	490	IncFIA
178	RHB29-C23_2	11	490	IncFIA
179	RHB31-C02_2	7	973	IncFIA,IncFIB,IncFII,IncQ1
180	RHB31-C18_2	1	541	IncFIA,IncFIB,IncFII
181	RHB31-C19_3	1	541	IncFIA,IncFII
182	RHB31-C24_2	1	541	IncFIA,IncFIB,IncFII
183	RHB32-C05_2	12	541	IncFIA,IncFIB,IncFII
184	RHB32-C06_3	12	541	IncFIA,IncFIB,IncFII
185	RHB32-C09_2	12	542	IncFIA,IncFIB,IncFII
186	RHB32-C12_2	12	541	IncFIA,IncFIB,IncFII
187	RHB32-C15_2	12	541	IncFIA,IncFIB,IncFII
188	RHB32-C16_2	12	542	IncFIA,IncFIB,IncFII
189	RHB32-C18_2	12	541	IncFIA,IncFIB,IncFII
190	RHB32-C19_2	2	541	IncFIA,IncFIB,IncFII
191	RHB32-C21_3	2	541	IncFIA,IncFIB,IncFII
192	RHB32-C22_2	12	542	IncFIA,IncFIB,IncFII
193	RHB33-C04_2	12	541	IncFIA,IncFII
194	RHB33-C07_2	12	541	IncFIA,IncFII
195	RHB33-C11_2	2	541	IncFIA,IncFIB,IncFII
196	RHB33-C14_2	7	973	IncFIA,IncFIB,IncFII,IncQ1
197	RHB33-C16_3	2	541	IncFIA,IncFIB,IncFII
198	RHB33-C17_2	2	541	IncFIA,IncFIB,IncFII
199	RHB33-C23_2	2	542	IncFIB,IncFII,IncI1
200	RHB34-C05_2	3	528	IncFIA,IncFII
201	RHB35-C13_2	2	541	IncFIA,IncFIB,IncFII
202	RHB35-C23_2	3	532	IncFIA,IncFII
203	RHB35-C24_2	2	541	IncFIA,IncFIB,IncFII
204	RHB36-C04_2	1	541	IncFIA,IncFIB,IncFII
205	RHB36-C05_2	2	542	IncFIB,IncFII,IncI1
206	RHB36-C10_2	1	541	IncFIA,IncFIB,IncFII
207	RHB36-C13_3	1	541	IncFIA,IncFIB,IncFII
208	RHB36-C16_3	2	542	IncFIB,IncFII,IncI1
209	RHB36-C20_2	2	541	IncFIA,IncFIB,IncFII
210	RHB36-C21_12	2	542	IncFIA,IncFIB,IncFII,IncI1
211	RHB37-C15_2	12	529	IncFIA,IncFIB,IncFII
212	RHB37-C15_3	3	529	IncFIA,IncFII
213	RHB37-C16_2	2	541	IncFIA,IncFIB,IncFII
214	RHB37-C20_2	2	541	IncFIA,IncFIB,IncFII
215	RHB37-C22_2	2	541	IncFIA,IncFIB,IncFII
216	RHB38-C17_3	1	541	IncFIA,IncFIB,IncFII
217	RHB38-C21_2	1	541	IncFIA,IncFIB,IncFII
218	RHB38-C23_4	3	528	IncFIA,IncFII
219	RHB39-C17_2	1	541	IncFIA,IncFIB,IncFII
220	RHB39-C20_2	1	541	IncFIA,IncFIB,IncFII
221	RHB39-C21_2	1	541	IncFIA,IncFIB,IncFII
222	RHB39-C23_2	2	541	IncFIA,IncFIB,IncFII
223	RHB40-C03_2	2	541	IncFIA,IncFIB,IncFII
224	RHB40-C05_2	2	541	IncFIA,IncFIB,IncFII
225	RHB40-C06_2	2	541	IncFIA,IncFIB,IncFII
226	RHB40-C07_2	2	541	IncFIA,IncFIB,IncFII
227	RHB40-C11_2	2	541	IncFIA,IncFIB,IncFII
228	RHB40-C16_2	2	541	IncFIA,IncFIB,IncFII
229	RHB40-C21_2	2	541	IncFIA,IncFIB,IncFII
230	RHB41-C22_2	7	973	IncFIA,IncFIB,IncFII
231	RHB42-C02_2	3	529	IncFIA,IncFII
232	RHB42-C04_2	3	529	IncFIA,IncFII
233	RHB42-C16_2	2	542	IncFIA,IncFIB,IncFII
234	RHB42-C20_2	12	541	IncFIA,IncFIB,IncFII
235	RHB42-C22_2	3	529	IncFIA,IncFII
236	RHBSTW-00004_2	7	973	IncFIA,IncFIB,IncFII
237	RHBSTW-00005_2	4	1554	IncFIA,IncFIB
238	RHBSTW-00012_2	8	809	IncFII,IncR
239	RHBSTW-00013_2	13	748	IncFIB,IncFII
240	RHBSTW-00013_4	10	86	IncFIB
241	RHBSTW-00014_3	11	487	IncFIA
242	RHBSTW-00019_3	4	1554	ColRNAI_rep_cluster_1291,IncFIA,IncFIB,IncFII
243	RHBSTW-00039_3	5	1231	ColRNAI_rep_cluster_1987,IncFII,rep_cluster_959
244	RHBSTW-00062_2	9	770	IncFIB,IncFII
245	RHBSTW-00062_3	10	451	IncFII
246	RHBSTW-00065_2	9	770	IncFIB,IncFII
247	RHBSTW-00065_4	10	451	IncFII
248	RHBSTW-00066_2	9	770	IncFIB,IncFII
249	RHBSTW-00066_3	10	451	IncFII
250	RHBSTW-00067_5	10	451	IncFII
251	RHBSTW-00069_4	10	451	IncFII
252	RHBSTW-00070_2	10	86	IncFIB,IncFII
253	RHBSTW-00072_2	4	1554	ColRNAI_rep_cluster_1291,IncFIA,IncFIB,IncFII
254	RHBSTW-00074_6	5	1230	IncFII,rep_cluster_312,rep_cluster_48,rep_cluster_959
255	RHBSTW-00081_3	3	546	IncFIA,IncFII
256	RHBSTW-00082_3	3	546	IncFIA,IncFII
257	RHBSTW-00086_2	8	809	IncFIB,IncFII
258	RHBSTW-00087_2	7	973	IncFIA,IncFIB,IncFII
259	RHBSTW-00092_2	6	1586	IncFIB,IncFII,rep_cluster_48
260	RHBSTW-00092_5	5	1231	IncFII,rep_cluster_959
261	RHBSTW-00093_3	6	1586	IncFIB,IncFII
262	RHBSTW-00101_2	8	809	IncFIB,IncFII
263	RHBSTW-00113_2	6	1586	IncFIB,IncFII
264	RHBSTW-00113_3	5	1231	IncFII,IncN,rep_cluster_959
265	RHBSTW-00114_2	8	809	IncFIB,IncFII
266	RHBSTW-00122_2	7	539	IncFIA,IncFIB,IncFII
267	RHBSTW-00123_2	8	810	IncFIB,IncFII
268	RHBSTW-00127_2	13	748	IncFIB,IncFII,rep_cluster_312
269	RHBSTW-00127_3	10	86	IncFIB
270	RHBSTW-00128_2	9	767	IncFIB
271	RHBSTW-00133_2	8	809	IncFIB,IncFII
272	RHBSTW-00138_2	6	1586	IncFIB,IncFII
273	RHBSTW-00140_2	8	809	IncFIB,IncFII
274	RHBSTW-00144_2	8	809	IncFIA,IncFII
275	RHBSTW-00147_3	11	487	IncFIA
276	RHBSTW-00147_4	3	1563	IncFIA,IncFIB,IncFII
277	RHBSTW-00156_5	4	1563	IncFIA,IncFIB,IncFII
278	RHBSTW-00170_3	9	770	IncFIB,IncFII
279	RHBSTW-00176_4	4	1562	ColRNAI_rep_cluster_1291,IncFIA,IncFIB,IncFII
280	RHBSTW-00177_5	3	546	IncFIA,IncFII
281	RHBSTW-00184_2	6	1586	IncFIB,IncFII
282	RHBSTW-00189_3	6	1586	IncFIB,IncFII,rep_cluster_48
283	RHBSTW-00205_2	3	529	IncFIA,IncFII
284	RHBSTW-00215_2	9	770	IncFIB
285	RHBSTW-00215_3	5	1231	IncFII,rep_cluster_959
286	RHBSTW-00217_2	8	809	IncFIB,IncFII
287	RHBSTW-00271_3	13	748	IncFIB,IncFII,rep_cluster_312,rep_cluster_48
288	RHBSTW-00277_2	4	1563	ColRNAI_rep_cluster_1291,IncFIA,IncFIB,IncFII
289	RHBSTW-00302_3	10	86	IncFIB
290	RHBSTW-00310_3	6	1585	IncFII,rep_cluster_1418
291	RHBSTW-00316_2	8	809	IncFIB,IncFII
292	RHBSTW-00317_3	11	487	IncFIA
293	RHBSTW-00320_3	11	487	IncFIA
294	RHBSTW-00321_4	11	487	IncFIA
295	RHBSTW-00322_2	4	1553	IncFIA,IncFIB,IncFII
296	RHBSTW-00322_3	11	487	IncFIA
297	RHBSTW-00325_2	13	748	IncFIB,IncFII
298	RHBSTW-00333_3	8	809	IncFIB,IncFII
299	RHBSTW-00366_2	4	1554	ColRNAI_rep_cluster_1291,IncFIA,IncFIB,IncFII
300	RHBSTW-00372_2	4	1563	ColRNAI_rep_cluster_1291,IncFIA,IncFIB,IncFII
301	RHBSTW-00372_3	3	546	IncFIA,IncFII
302	RHBSTW-00405_2	6	1586	IncFIB
303	RHBSTW-00409_4	5	1231	IncFII,rep_cluster_959
304	RHBSTW-00424_2	13	748	IncFIB,IncFII
305	RHBSTW-00432_3	6	1588	IncFII,rep_cluster_1418
306	RHBSTW-00432_4	5	1231	IncFII,rep_cluster_959
307	RHBSTW-00433_2	6	1586	IncFIB,IncFII
308	RHBSTW-00438_2	10	86	IncFIB,IncFII
309	RHBSTW-00440_2	7	973	IncFIB,IncFII
310	RHBSTW-00441_3	9	767	IncFIB
311	RHBSTW-00452_4	5	965	IncFII,rep_cluster_959
312	RHBSTW-00457_3	3	546	IncFIA,IncFII
313	RHBSTW-00464_3	5	1231	IncFII,rep_cluster_1304,rep_cluster_959
314	RHBSTW-00474_8	1	541	IncFIA,IncFIB,IncFII
315	RHBSTW-00475_3	1	541	IncFIA,IncFIB,IncFII
316	RHBSTW-00482_3	3	546	IncFIA,IncFII
317	RHBSTW-00490_3	8	809	IncFIB,IncFII
318	RHBSTW-00492_2	8	809	IncFIB,IncFII
319	RHBSTW-00494_2	9	768	IncFIB,IncFII
320	RHBSTW-00508_2	8	809	IncFIB,IncFII
321	RHBSTW-00515_2	6	1586	IncFIB,IncFII
322	RHBSTW-00524_2	10	86	IncFIB
323	RHBSTW-00529_2	9	767	IncFIA,IncFII
324	RHBSTW-00535_2	13	748	IncFIB,IncFII,rep_cluster_312
325	RHBSTW-00555_4	5	1231	IncFII,rep_cluster_312,rep_cluster_48,rep_cluster_959
326	RHBSTW-00562_2	3	546	IncFIA,IncFII
327	RHBSTW-00570_2	13	748	IncFIB,IncFII,rep_cluster_312
328	RHBSTW-00570_3	10	86	IncFIB
329	RHBSTW-00574_2	6	1586	IncFIB,IncFII
330	RHBSTW-00577_2	6	1588	IncFII,rep_cluster_1418
331	RHBSTW-00610_2	6	1586	IncFIB,IncFII
332	RHBSTW-00622_3	11	487	IncFIA
333	RHBSTW-00626_2	8	809	IncFIB,IncFII
334	RHBSTW-00630_2	8	809	IncFIB,IncFII
335	RHBSTW-00630_3	5	1231	IncFII,rep_cluster_959
336	RHBSTW-00634_3	5	1231	IncFII,rep_cluster_959
337	RHBSTW-00636_2	6	1586	IncFIB,IncFII
338	RHBSTW-00636_3	6	1588	IncFII,rep_cluster_1418
339	RHBSTW-00642_2	8	809	IncFIB,IncFII
340	RHBSTW-00646_2	4	1563	ColRNAI_rep_cluster_1291,IncFIA,IncFIB,IncFII
341	RHBSTW-00651_2	6	1586	IncFIB,IncFII
342	RHBSTW-00668_3	8	809	IncFIB,IncFII
343	RHBSTW-00675_2	8	809	IncFIA,IncFII
344	RHBSTW-00685_3	8	809	IncFIB,IncFII
345	RHBSTW-00696_3	10	86	IncFIB
346	RHBSTW-00822_2	4	1554	IncFIA,IncFIB,IncFII
347	RHBSTW-00832_2	6	768	IncFIB,IncFII
348	RHBSTW-00839_2	7	973	IncFIB,IncFII
349	RHBSTW-00843_2	9	770	IncFIB,IncFII
350	RHBSTW-00860_2	3	1552	IncFIA,IncFII
351	RHBSTW-00866_3	6	1586	IncFIB,IncFII
352	RHBSTW-00872_2	8	809	IncFIB,IncFII
353	RHBSTW-00875_2	4	1563	ColRNAI_rep_cluster_1291,IncFIA,IncFIB,IncFII
354	RHBSTW-00880_3	8	809	IncFIB,IncFII
355	RHBSTW-00884_3	9	770	IncFIB,IncFII
356	RHBSTW-00895_2	3	545	IncFIA,IncFII
357	RHBSTW-00900_5	9	770	IncFIB,IncFII
358	RHBSTW-00902_2	13	748	IncFIB,IncFII
359	RHBSTW-00903_2	13	748	IncFIB,IncFII
360	RHBSTW-00904_2	6	1586	IncFIB,IncFII
361	RHBSTW-00909_3	5	1231	IncFII,rep_cluster_959
362	RHBSTW-00909_6	5	1231	IncFIA,IncFII,rep_cluster_959
363	RHBSTW-00933_2	2	541	IncFIA,IncFIB,IncFII
364	RHBSTW-00935_2	13	748	IncFIB,IncFII
365	RHBSTW-00975_2	8	809	IncFII
366	RHBSTW-00981_2	2	541	IncFIA,IncFIB,IncFII
367	RHBSTW-00995_2	6	1586	IncFIB,IncFII
