# Supplementary material for: Genomic network analysis of environmental and livestock F-type plasmid populations
Source: ISME J. 2021 Mar 1;15(8):2322–35. doi: 10.1038/s41396-021-00926-w (PMC8319146; doi:10.1038/s41396-021-00926-w)
Supplement: Supplementary file 5 — Table S9 [file 41396_2021_926_MOESM5_ESM.txt]

(table_s9)_#FILE	SEQUENCE	START	END	STRAND	GENE	COVERAGE	COVERAGE_MAP	GAPS	%COVERAGE	%IDENTITY	DATABASE	ACCESSION	PRODUCT	RESISTANCE
incf_plasmids.fa	RHB01-C02_4	1	603	+	IncFIB(AP001918)_1	80-682/682	.==============	0/0	88.42	99.00	plasmidfinder	AP001918	IncFIB(AP001918)_1__AP001918
incf_plasmids.fa	RHB01-C04_2	1	603	+	IncFIB(AP001918)_1	80-682/682	.==============	0/0	88.42	97.84	plasmidfinder	AP001918	IncFIB(AP001918)_1__AP001918
incf_plasmids.fa	RHB01-C04_2	74443	74939	+	IncFIC(FII)_1	1-499/499	========/======	1/2	99.60	94.79	plasmidfinder	AP001918	IncFIC(FII)_1__AP001918
incf_plasmids.fa	RHB01-C05_3	1	603	+	IncFIB(AP001918)_1	80-682/682	.==============	0/0	88.42	99.00	plasmidfinder	AP001918	IncFIB(AP001918)_1__AP001918
incf_plasmids.fa	RHB01-C06_3	1	603	+	IncFIB(AP001918)_1	80-682/682	.==============	0/0	88.42	99.34	plasmidfinder	AP001918	IncFIB(AP001918)_1__AP001918
incf_plasmids.fa	RHB01-C07_3	1	603	+	IncFIB(AP001918)_1	80-682/682	.==============	0/0	88.42	99.00	plasmidfinder	AP001918	IncFIB(AP001918)_1__AP001918
incf_plasmids.fa	RHB01-C08_2	1	603	+	IncFIB(AP001918)_1	80-682/682	.==============	0/0	88.42	99.00	plasmidfinder	AP001918	IncFIB(AP001918)_1__AP001918
incf_plasmids.fa	RHB01-C09_2	1	603	+	IncFIB(AP001918)_1	80-682/682	.==============	0/0	88.42	97.84	plasmidfinder	AP001918	IncFIB(AP001918)_1__AP001918
incf_plasmids.fa	RHB01-C09_2	74443	74939	+	IncFIC(FII)_1	1-499/499	========/======	1/2	99.60	94.79	plasmidfinder	AP001918	IncFIC(FII)_1__AP001918
incf_plasmids.fa	RHB01-C17_2	1	603	+	IncFIB(AP001918)_1	80-682/682	.==============	0/0	88.42	99.00	plasmidfinder	AP001918	IncFIB(AP001918)_1__AP001918
incf_plasmids.fa	RHB01-C18_2	1	603	+	IncFIB(AP001918)_1	80-682/682	.==============	0/0	88.42	99.00	plasmidfinder	AP001918	IncFIB(AP001918)_1__AP001918
incf_plasmids.fa	RHB01-C20_2	93982	94103	+	IncI1_1_Alpha	13-135/142	.=======/======	3/3	85.21	91.13	plasmidfinder	AP005147	IncI1_1_Alpha_AP005147
incf_plasmids.fa	RHB01-C20_3	84849	85330	-	IncFIC(FII)_1	4-499/499	========/======	4/16	96.39	94.77	plasmidfinder	AP001918	IncFIC(FII)_1__AP001918
incf_plasmids.fa	RHB01-C21_2	1	603	+	IncFIB(AP001918)_1	80-682/682	.==============	0/0	88.42	97.84	plasmidfinder	AP001918	IncFIB(AP001918)_1__AP001918
incf_plasmids.fa	RHB01-C21_2	117323	117819	+	IncFIC(FII)_1	1-499/499	========/======	1/2	99.60	94.79	plasmidfinder	AP001918	IncFIC(FII)_1__AP001918
incf_plasmids.fa	RHB01-C23_2	1	603	+	IncFIB(AP001918)_1	80-682/682	.==============	0/0	88.42	99.00	plasmidfinder	AP001918	IncFIB(AP001918)_1__AP001918
incf_plasmids.fa	RHB02-C01_4	1	603	+	IncFIB(AP001918)_1	80-682/682	.==============	0/0	88.42	98.51	plasmidfinder	AP001918	IncFIB(AP001918)_1__AP001918
incf_plasmids.fa	RHB02-C01_4	52168	52664	+	IncFIC(FII)_1	1-499/499	========/======	1/2	99.60	95.59	plasmidfinder	AP001918	IncFIC(FII)_1__AP001918
incf_plasmids.fa	RHB02-C02_2	1	603	+	IncFIB(AP001918)_1	80-682/682	.==============	0/0	88.42	98.51	plasmidfinder	AP001918	IncFIB(AP001918)_1__AP001918
incf_plasmids.fa	RHB02-C02_2	52168	52664	+	IncFIC(FII)_1	1-499/499	========/======	1/2	99.60	95.59	plasmidfinder	AP001918	IncFIC(FII)_1__AP001918
incf_plasmids.fa	RHB02-C03_3	1	603	+	IncFIB(AP001918)_1	80-682/682	.==============	0/0	88.42	98.51	plasmidfinder	AP001918	IncFIB(AP001918)_1__AP001918
incf_plasmids.fa	RHB02-C03_3	52168	52664	+	IncFIC(FII)_1	1-499/499	========/======	1/2	99.60	95.59	plasmidfinder	AP001918	IncFIC(FII)_1__AP001918
incf_plasmids.fa	RHB02-C04_2	1	603	+	IncFIB(AP001918)_1	80-682/682	.==============	0/0	88.42	98.51	plasmidfinder	AP001918	IncFIB(AP001918)_1__AP001918
incf_plasmids.fa	RHB02-C04_2	52168	52664	+	IncFIC(FII)_1	1-499/499	========/======	1/2	99.60	95.59	plasmidfinder	AP001918	IncFIC(FII)_1__AP001918
incf_plasmids.fa	RHB02-C06_2	1	603	+	IncFIB(AP001918)_1	80-682/682	.==============	0/0	88.42	98.51	plasmidfinder	AP001918	IncFIB(AP001918)_1__AP001918
incf_plasmids.fa	RHB02-C06_2	48748	49244	+	IncFIC(FII)_1	1-499/499	========/======	1/2	99.60	95.59	plasmidfinder	AP001918	IncFIC(FII)_1__AP001918
incf_plasmids.fa	RHB02-C09_2	1	603	+	IncFIB(AP001918)_1	80-682/682	.==============	0/0	88.42	98.51	plasmidfinder	AP001918	IncFIB(AP001918)_1__AP001918
incf_plasmids.fa	RHB02-C09_2	52168	52664	+	IncFIC(FII)_1	1-499/499	========/======	1/2	99.60	95.59	plasmidfinder	AP001918	IncFIC(FII)_1__AP001918
incf_plasmids.fa	RHB02-C10_2	1	603	+	IncFIB(AP001918)_1	80-682/682	.==============	0/0	88.42	98.51	plasmidfinder	AP001918	IncFIB(AP001918)_1__AP001918
incf_plasmids.fa	RHB02-C10_2	52168	52664	+	IncFIC(FII)_1	1-499/499	========/======	1/2	99.60	95.59	plasmidfinder	AP001918	IncFIC(FII)_1__AP001918
incf_plasmids.fa	RHB02-C19_3	1	603	+	IncFIB(AP001918)_1	80-682/682	.==============	0/0	88.42	96.35	plasmidfinder	AP001918	IncFIB(AP001918)_1__AP001918
incf_plasmids.fa	RHB02-C19_3	58558	59056	+	IncFIC(FII)_1	1-499/499	===============	0/0	100.00	98.60	plasmidfinder	AP001918	IncFIC(FII)_1__AP001918
incf_plasmids.fa	RHB03-C02_2	300	859	-	IncFIB(K)_1_Kpn3	1-560/560	===============	0/0	100.00	99.11	plasmidfinder	JN233704	IncFIB(K)_1_Kpn3_JN233704
incf_plasmids.fa	RHB03-C02_2	24977	25364	-	IncFIA(HI1)_1_HI1	1-388/388	===============	0/0	100.00	99.23	plasmidfinder	AF250878	IncFIA(HI1)_1_HI1_AF250878
incf_plasmids.fa	RHB03-C04_2	300	859	-	IncFIB(K)_1_Kpn3	1-560/560	===============	0/0	100.00	99.11	plasmidfinder	JN233704	IncFIB(K)_1_Kpn3_JN233704
incf_plasmids.fa	RHB03-C04_2	24977	25364	-	IncFIA(HI1)_1_HI1	1-388/388	===============	0/0	100.00	99.23	plasmidfinder	AF250878	IncFIA(HI1)_1_HI1_AF250878
incf_plasmids.fa	RHB03-C05_2	300	859	-	IncFIB(K)_1_Kpn3	1-560/560	===============	0/0	100.00	99.11	plasmidfinder	JN233704	IncFIB(K)_1_Kpn3_JN233704
incf_plasmids.fa	RHB03-C05_2	24977	25364	-	IncFIA(HI1)_1_HI1	1-388/388	===============	0/0	100.00	99.23	plasmidfinder	AF250878	IncFIA(HI1)_1_HI1_AF250878
incf_plasmids.fa	RHB03-C06_2	300	859	-	IncFIB(K)_1_Kpn3	1-560/560	===============	0/0	100.00	99.11	plasmidfinder	JN233704	IncFIB(K)_1_Kpn3_JN233704
incf_plasmids.fa	RHB03-C06_2	24977	25364	-	IncFIA(HI1)_1_HI1	1-388/388	===============	0/0	100.00	99.23	plasmidfinder	AF250878	IncFIA(HI1)_1_HI1_AF250878
incf_plasmids.fa	RHB03-C12_2	181	1055	+	IncFIB(pHCM2)_1_pHCM2	1-875/875	===============	0/0	100.00	91.66	plasmidfinder	AL513384	IncFIB(pHCM2)_1_pHCM2_AL513384
incf_plasmids.fa	RHB03-C16_2	1	603	+	IncFIB(AP001918)_1	80-682/682	.==============	0/0	88.42	98.84	plasmidfinder	AP001918	IncFIB(AP001918)_1__AP001918
incf_plasmids.fa	RHB03-C16_2	36315	36811	+	IncFIC(FII)_1	1-499/499	========/======	1/2	99.60	93.99	plasmidfinder	AP001918	IncFIC(FII)_1__AP001918
incf_plasmids.fa	RHB03-C22_2	1	603	+	IncFIB(AP001918)_1	80-682/682	.==============	0/0	88.42	99.00	plasmidfinder	AP001918	IncFIB(AP001918)_1__AP001918
incf_plasmids.fa	RHB03-C22_2	21911	22407	+	IncFIC(FII)_1	1-499/499	========/======	1/2	99.60	95.39	plasmidfinder	AP001918	IncFIC(FII)_1__AP001918
incf_plasmids.fa	RHB03-C24_2	1	603	+	IncFIB(AP001918)_1	80-682/682	.==============	0/0	88.42	98.51	plasmidfinder	AP001918	IncFIB(AP001918)_1__AP001918
incf_plasmids.fa	RHB03-C24_2	38199	38561	+	IncFIA_1	26-388/388	.==============	0/0	93.56	99.72	plasmidfinder	AP001918	IncFIA_1__AP001918
incf_plasmids.fa	RHB03-C24_2	94156	94652	-	IncFIC(FII)_1	1-499/499	========/======	1/2	99.60	95.59	plasmidfinder	AP001918	IncFIC(FII)_1__AP001918
incf_plasmids.fa	RHB04-C01_2	1	603	+	IncFIB(AP001918)_1	80-682/682	.==============	0/0	88.42	98.34	plasmidfinder	AP001918	IncFIB(AP001918)_1__AP001918
incf_plasmids.fa	RHB04-C05_2	1	603	+	IncFIB(AP001918)_1	80-682/682	.==============	0/0	88.42	97.35	plasmidfinder	AP001918	IncFIB(AP001918)_1__AP001918
incf_plasmids.fa	RHB04-C05_2	76593	77089	+	IncFIC(FII)_1	1-499/499	========/======	1/2	99.60	94.79	plasmidfinder	AP001918	IncFIC(FII)_1__AP001918
incf_plasmids.fa	RHB04-C06_2	1	603	+	IncFIB(AP001918)_1	80-682/682	.==============	0/0	88.42	97.35	plasmidfinder	AP001918	IncFIB(AP001918)_1__AP001918
incf_plasmids.fa	RHB04-C08_2	1	603	+	IncFIB(AP001918)_1	80-682/682	.==============	0/0	88.42	98.51	plasmidfinder	AP001918	IncFIB(AP001918)_1__AP001918
incf_plasmids.fa	RHB04-C10_2	1	603	+	IncFIB(AP001918)_1	80-682/682	.==============	0/0	88.42	99.83	plasmidfinder	AP001918	IncFIB(AP001918)_1__AP001918
incf_plasmids.fa	RHB04-C11_4	1	603	+	IncFIB(AP001918)_1	80-682/682	.==============	0/0	88.42	98.84	plasmidfinder	AP001918	IncFIB(AP001918)_1__AP001918
incf_plasmids.fa	RHB04-C13_2	70976	71233	-	IncFII(pCoo)_1_pCoo	4-262/262	========/======	1/1	98.47	96.53	plasmidfinder	CR942285	IncFII(pCoo)_1_pCoo_CR942285
incf_plasmids.fa	RHB04-C20_2	1	603	+	IncFIB(AP001918)_1	80-682/682	.==============	0/0	88.42	99.83	plasmidfinder	AP001918	IncFIB(AP001918)_1__AP001918
incf_plasmids.fa	RHB04-C21_3	70976	71233	-	IncFII(pCoo)_1_pCoo	4-262/262	========/======	1/1	98.47	96.53	plasmidfinder	CR942285	IncFII(pCoo)_1_pCoo_CR942285
incf_plasmids.fa	RHB04-C22_2	70976	71233	-	IncFII(pCoo)_1_pCoo	4-262/262	========/======	1/1	98.47	96.53	plasmidfinder	CR942285	IncFII(pCoo)_1_pCoo_CR942285
incf_plasmids.fa	RHB05-C01_2	1	603	+	IncFIB(AP001918)_1	80-682/682	.==============	0/0	88.42	98.51	plasmidfinder	AP001918	IncFIB(AP001918)_1__AP001918
incf_plasmids.fa	RHB05-C02_4	1	603	+	IncFIB(AP001918)_1	80-682/682	.==============	0/0	88.42	98.51	plasmidfinder	AP001918	IncFIB(AP001918)_1__AP001918
incf_plasmids.fa	RHB05-C09_4	1	603	+	IncFIB(AP001918)_1	80-682/682	.==============	0/0	88.42	98.51	plasmidfinder	AP001918	IncFIB(AP001918)_1__AP001918
incf_plasmids.fa	RHB05-C17_4	1	603	+	IncFIB(AP001918)_1	80-682/682	.==============	0/0	88.42	98.51	plasmidfinder	AP001918	IncFIB(AP001918)_1__AP001918
incf_plasmids.fa	RHB05-C24_3	67506	67764	-	IncFII(pRSB107)_1_pRSB107	4-261/261	========/======	1/1	98.85	95.75	plasmidfinder	AJ851089	IncFII(pRSB107)_1_pRSB107_AJ851089
incf_plasmids.fa	RHB05-C24_4	66886	67142	-	IncFII(29)_1_pUTI89	4-259/259	========/======	1/1	98.84	95.72	plasmidfinder	CP003035	IncFII(29)_1_pUTI89_CP003035
incf_plasmids.fa	RHB06-C03_2	1	603	+	IncFIB(AP001918)_1	80-682/682	.==============	0/0	88.42	97.84	plasmidfinder	AP001918	IncFIB(AP001918)_1__AP001918
incf_plasmids.fa	RHB06-C03_2	72841	73337	+	IncFIC(FII)_1	1-499/499	========/======	1/2	99.60	94.79	plasmidfinder	AP001918	IncFIC(FII)_1__AP001918
incf_plasmids.fa	RHB06-C09_2	1	603	+	IncFIB(AP001918)_1	80-682/682	.==============	0/0	88.42	98.18	plasmidfinder	AP001918	IncFIB(AP001918)_1__AP001918
incf_plasmids.fa	RHB06-C09_2	70734	71230	+	IncFIC(FII)_1	1-499/499	========/======	1/2	99.60	94.79	plasmidfinder	AP001918	IncFIC(FII)_1__AP001918
incf_plasmids.fa	RHB06-C11_2	49257	49375	+	ColRNAI_1	13-130/130	.=======/======	1/1	90.77	83.19	plasmidfinder	DQ298019	ColRNAI_1__DQ298019
incf_plasmids.fa	RHB06-C11_2	119051	119308	-	IncFII_1	4-261/261	===============	0/0	98.85	97.67	plasmidfinder	AY458016	IncFII_1__AY458016
incf_plasmids.fa	RHB06-C17_2	49257	49375	+	ColRNAI_1	13-130/130	.=======/======	1/1	90.77	83.19	plasmidfinder	DQ298019	ColRNAI_1__DQ298019
incf_plasmids.fa	RHB06-C17_2	119051	119308	-	IncFII_1	4-261/261	===============	0/0	98.85	97.67	plasmidfinder	AY458016	IncFII_1__AY458016
incf_plasmids.fa	RHB06-C19_2	49262	49380	+	ColRNAI_1	13-130/130	.=======/======	1/1	90.77	83.19	plasmidfinder	DQ298019	ColRNAI_1__DQ298019
incf_plasmids.fa	RHB06-C19_2	121760	122017	-	IncFII_1	4-261/261	===============	0/0	98.85	97.67	plasmidfinder	AY458016	IncFII_1__AY458016
incf_plasmids.fa	RHB06-C20_2	49257	49375	+	ColRNAI_1	13-130/130	.=======/======	1/1	90.77	83.19	plasmidfinder	DQ298019	ColRNAI_1__DQ298019
incf_plasmids.fa	RHB06-C20_2	119051	119308	-	IncFII_1	4-261/261	===============	0/0	98.85	97.67	plasmidfinder	AY458016	IncFII_1__AY458016
incf_plasmids.fa	RHB07-C02_4	1	603	+	IncFIB(AP001918)_1	80-682/682	.==============	0/0	88.42	99.83	plasmidfinder	AP001918	IncFIB(AP001918)_1__AP001918
incf_plasmids.fa	RHB07-C02_4	30822	31320	+	IncFIC(FII)_1	1-499/499	===============	0/0	100.00	100.00	plasmidfinder	AP001918	IncFIC(FII)_1__AP001918
incf_plasmids.fa	RHB07-C03_2	1	603	+	IncFIB(AP001918)_1	80-682/682	.==============	0/0	88.42	96.35	plasmidfinder	AP001918	IncFIB(AP001918)_1__AP001918
incf_plasmids.fa	RHB07-C03_2	85504	85887	-	IncFIA_1	5-388/388	===============	0/0	98.97	100.00	plasmidfinder	AP001918	IncFIA_1__AP001918
incf_plasmids.fa	RHB07-C04_3	89846	90004	+	IncB/O/K/Z_2	1-158/160	========/======	2/3	98.12	95.00	plasmidfinder	GU256641	IncB/O/K/Z_2__GU256641
incf_plasmids.fa	RHB07-C05_5	1	603	+	IncFIB(AP001918)_1	80-682/682	.==============	0/0	88.42	96.68	plasmidfinder	AP001918	IncFIB(AP001918)_1__AP001918
incf_plasmids.fa	RHB07-C05_5	52926	53185	+	IncFII(pHN7A8)_1_pHN7A8	1-260/260	===============	0/0	100.00	98.08	plasmidfinder	JN232517	IncFII(pHN7A8)_1_pHN7A8_JN232517
incf_plasmids.fa	RHB07-C06_2	1	603	+	IncFIB(AP001918)_1	80-682/682	.==============	0/0	88.42	98.67	plasmidfinder	AP001918	IncFIB(AP001918)_1__AP001918
incf_plasmids.fa	RHB07-C06_2	24374	24870	+	IncFIC(FII)_1	1-499/499	========/======	1/2	99.60	95.59	plasmidfinder	AP001918	IncFIC(FII)_1__AP001918
incf_plasmids.fa	RHB07-C08_3	1	603	+	IncFIB(AP001918)_1	80-682/682	.==============	0/0	88.42	96.68	plasmidfinder	AP001918	IncFIB(AP001918)_1__AP001918
incf_plasmids.fa	RHB07-C08_3	52926	53185	+	IncFII(pHN7A8)_1_pHN7A8	1-260/260	===============	0/0	100.00	98.08	plasmidfinder	JN232517	IncFII(pHN7A8)_1_pHN7A8_JN232517
incf_plasmids.fa	RHB07-C12_2	1	603	+	IncFIB(AP001918)_1	80-682/682	.==============	0/0	88.42	96.68	plasmidfinder	AP001918	IncFIB(AP001918)_1__AP001918
incf_plasmids.fa	RHB07-C12_2	52926	53185	+	IncFII(pHN7A8)_1_pHN7A8	1-260/260	===============	0/0	100.00	98.08	plasmidfinder	JN232517	IncFII(pHN7A8)_1_pHN7A8_JN232517
incf_plasmids.fa	RHB07-C12_3	51596	51983	+	IncFIA_1	1-388/388	===============	0/0	100.00	100.00	plasmidfinder	AP001918	IncFIA_1__AP001918
incf_plasmids.fa	RHB07-C12_3	105117	105374	-	IncFII_1	4-261/261	===============	0/0	98.85	95.74	plasmidfinder	AY458016	IncFII_1__AY458016
incf_plasmids.fa	RHB07-C14_2	1	603	+	IncFIB(AP001918)_1	80-682/682	.==============	0/0	88.42	96.68	plasmidfinder	AP001918	IncFIB(AP001918)_1__AP001918
incf_plasmids.fa	RHB07-C14_2	109904	110265	-	IncFIA_1	27-388/388	.==============	0/0	93.30	100.00	plasmidfinder	AP001918	IncFIA_1__AP001918
incf_plasmids.fa	RHB07-C16_2	1	603	+	IncFIB(AP001918)_1	80-682/682	.==============	0/0	88.42	96.68	plasmidfinder	AP001918	IncFIB(AP001918)_1__AP001918
incf_plasmids.fa	RHB07-C16_2	52926	53185	+	IncFII(pHN7A8)_1_pHN7A8	1-260/260	===============	0/0	100.00	98.08	plasmidfinder	JN232517	IncFII(pHN7A8)_1_pHN7A8_JN232517
incf_plasmids.fa	RHB07-C17_2	1	603	+	IncFIB(AP001918)_1	80-682/682	.==============	0/0	88.42	98.51	plasmidfinder	AP001918	IncFIB(AP001918)_1__AP001918
incf_plasmids.fa	RHB07-C22_2	1	603	+	IncFIB(AP001918)_1	80-682/682	.==============	0/0	88.42	96.68	plasmidfinder	AP001918	IncFIB(AP001918)_1__AP001918
incf_plasmids.fa	RHB07-C22_2	52926	53185	+	IncFII(pHN7A8)_1_pHN7A8	1-260/260	===============	0/0	100.00	98.08	plasmidfinder	JN232517	IncFII(pHN7A8)_1_pHN7A8_JN232517
incf_plasmids.fa	RHB08-C02_3	1	603	+	IncFIB(AP001918)_1	80-682/682	.==============	0/0	88.42	96.35	plasmidfinder	AP001918	IncFIB(AP001918)_1__AP001918
incf_plasmids.fa	RHB08-C09_2	1	603	+	IncFIB(AP001918)_1	80-682/682	.==============	0/0	88.42	99.34	plasmidfinder	AP001918	IncFIB(AP001918)_1__AP001918
incf_plasmids.fa	RHB08-C09_2	80467	80850	-	IncFIA_1	5-388/388	===============	0/0	98.97	100.00	plasmidfinder	AP001918	IncFIA_1__AP001918
incf_plasmids.fa	RHB08-C13_5	1	603	+	IncFIB(AP001918)_1	80-682/682	.==============	0/0	88.42	96.35	plasmidfinder	AP001918	IncFIB(AP001918)_1__AP001918
incf_plasmids.fa	RHB08-C14_5	1	603	+	IncFIB(AP001918)_1	80-682/682	.==============	0/0	88.42	98.51	plasmidfinder	AP001918	IncFIB(AP001918)_1__AP001918
incf_plasmids.fa	RHB08-C14_5	58974	59472	+	IncFIC(FII)_1	1-499/499	========/======	2/2	99.80	94.40	plasmidfinder	AP001918	IncFIC(FII)_1__AP001918
incf_plasmids.fa	RHB08-C14_7	77896	78153	-	IncFII_1	4-261/261	===============	0/0	98.85	96.90	plasmidfinder	AY458016	IncFII_1__AY458016
incf_plasmids.fa	RHB08-C16_2	1	603	+	IncFIB(AP001918)_1	80-682/682	.==============	0/0	88.42	98.84	plasmidfinder	AP001918	IncFIB(AP001918)_1__AP001918
incf_plasmids.fa	RHB08-C19_3	1	603	+	IncFIB(AP001918)_1	80-682/682	.==============	0/0	88.42	96.35	plasmidfinder	AP001918	IncFIB(AP001918)_1__AP001918
incf_plasmids.fa	RHB08-C20_2	1	603	+	IncFIB(AP001918)_1	80-682/682	.==============	0/0	88.42	98.84	plasmidfinder	AP001918	IncFIB(AP001918)_1__AP001918
incf_plasmids.fa	RHB08-C21_2	1	603	+	IncFIB(pB171)_1_pB171	41-643/643	===============	0/0	93.78	99.34	plasmidfinder	AB024946	IncFIB(pB171)_1_pB171_AB024946
incf_plasmids.fa	RHB08-C24_2	1	603	+	IncFIB(AP001918)_1	80-682/682	.==============	0/0	88.42	98.18	plasmidfinder	AP001918	IncFIB(AP001918)_1__AP001918
incf_plasmids.fa	RHB08-C24_2	144332	144715	-	IncFIA_1	5-388/388	===============	0/0	98.97	100.00	plasmidfinder	AP001918	IncFIA_1__AP001918
incf_plasmids.fa	RHB09-C08_4	1	603	+	IncFIB(AP001918)_1	80-682/682	.==============	0/0	88.42	98.34	plasmidfinder	AP001918	IncFIB(AP001918)_1__AP001918
incf_plasmids.fa	RHB09-C09_3	1	603	+	IncFIB(AP001918)_1	80-682/682	.==============	0/0	88.42	98.34	plasmidfinder	AP001918	IncFIB(AP001918)_1__AP001918
incf_plasmids.fa	RHB09-C13_2	1	603	+	IncFIB(AP001918)_1	80-682/682	.==============	0/0	88.42	99.00	plasmidfinder	AP001918	IncFIB(AP001918)_1__AP001918
incf_plasmids.fa	RHB09-C14_3	1	603	+	IncFIB(AP001918)_1	80-682/682	.==============	0/0	88.42	98.34	plasmidfinder	AP001918	IncFIB(AP001918)_1__AP001918
incf_plasmids.fa	RHB09-C15_2	1	603	+	IncFIB(AP001918)_1	80-682/682	.==============	0/0	88.42	98.34	plasmidfinder	AP001918	IncFIB(AP001918)_1__AP001918
incf_plasmids.fa	RHB09-C20_2	1	603	+	IncFIB(AP001918)_1	80-682/682	.==============	0/0	88.42	99.83	plasmidfinder	AP001918	IncFIB(AP001918)_1__AP001918
incf_plasmids.fa	RHB09-C22_2	1	603	+	IncFIB(AP001918)_1	80-682/682	.==============	0/0	88.42	99.34	plasmidfinder	AP001918	IncFIB(AP001918)_1__AP001918
incf_plasmids.fa	RHB09-C22_2	80838	81221	-	IncFIA_1	5-388/388	===============	0/0	98.97	100.00	plasmidfinder	AP001918	IncFIA_1__AP001918
incf_plasmids.fa	RHB09-C23_2	1	603	+	IncFIB(AP001918)_1	80-682/682	.==============	0/0	88.42	99.00	plasmidfinder	AP001918	IncFIB(AP001918)_1__AP001918
incf_plasmids.fa	RHB09-C24_2	1	603	+	IncFIB(AP001918)_1	80-682/682	.==============	0/0	88.42	98.34	plasmidfinder	AP001918	IncFIB(AP001918)_1__AP001918
incf_plasmids.fa	RHB10-C05_2	1	603	+	IncFIB(AP001918)_1	80-682/682	.==============	0/0	88.42	99.67	plasmidfinder	AP001918	IncFIB(AP001918)_1__AP001918
incf_plasmids.fa	RHB10-C08_2	1	603	+	IncFIB(AP001918)_1	80-682/682	.==============	0/0	88.42	98.34	plasmidfinder	AP001918	IncFIB(AP001918)_1__AP001918
incf_plasmids.fa	RHB10-C09_2	1	603	+	IncFIB(AP001918)_1	80-682/682	.==============	0/0	88.42	97.84	plasmidfinder	AP001918	IncFIB(AP001918)_1__AP001918
incf_plasmids.fa	RHB10-C09_2	119436	119932	+	IncFIC(FII)_1	1-499/499	========/======	1/2	99.60	94.79	plasmidfinder	AP001918	IncFIC(FII)_1__AP001918
incf_plasmids.fa	RHB10-C12_2	1	603	+	IncFIB(AP001918)_1	80-682/682	.==============	0/0	88.42	98.34	plasmidfinder	AP001918	IncFIB(AP001918)_1__AP001918
incf_plasmids.fa	RHB10-C14_2	1	603	+	IncFIB(AP001918)_1	80-682/682	.==============	0/0	88.42	98.34	plasmidfinder	AP001918	IncFIB(AP001918)_1__AP001918
incf_plasmids.fa	RHB10-C14_2	79079	79575	+	IncFIC(FII)_1	1-499/499	========/======	1/2	99.60	94.79	plasmidfinder	AP001918	IncFIC(FII)_1__AP001918
incf_plasmids.fa	RHB10-C14_3	111019	111276	-	IncFII_1	4-261/261	===============	0/0	98.85	96.12	plasmidfinder	AY458016	IncFII_1__AY458016
incf_plasmids.fa	RHB10-C14_4	20443	20924	-	IncFIC(FII)_1	4-499/499	========/======	4/16	96.39	94.77	plasmidfinder	AP001918	IncFIC(FII)_1__AP001918
incf_plasmids.fa	RHB10-C18_2	1	603	+	IncFIB(AP001918)_1	80-682/682	.==============	0/0	88.42	97.84	plasmidfinder	AP001918	IncFIB(AP001918)_1__AP001918
incf_plasmids.fa	RHB10-C18_2	119435	119931	+	IncFIC(FII)_1	1-499/499	========/======	1/2	99.60	94.79	plasmidfinder	AP001918	IncFIC(FII)_1__AP001918
incf_plasmids.fa	RHB10-C19_2	1	603	+	IncFIB(AP001918)_1	80-682/682	.==============	0/0	88.42	97.84	plasmidfinder	AP001918	IncFIB(AP001918)_1__AP001918
incf_plasmids.fa	RHB10-C19_2	119436	119932	+	IncFIC(FII)_1	1-499/499	========/======	1/2	99.60	94.79	plasmidfinder	AP001918	IncFIC(FII)_1__AP001918
incf_plasmids.fa	RHB11-C04_2	49576	49963	+	IncFIA(HI1)_1_HI1	1-388/388	===============	0/0	100.00	100.00	plasmidfinder	AF250878	IncFIA(HI1)_1_HI1_AF250878
incf_plasmids.fa	RHB11-C04_2	190248	190787	-	IncHI1B(R27)_1_R27	1-540/540	===============	0/0	100.00	100.00	plasmidfinder	AF250878	IncHI1B(R27)_1_R27_AF250878
incf_plasmids.fa	RHB11-C04_2	205177	205596	+	IncHI1A_1	1-420/420	===============	0/0	100.00	99.52	plasmidfinder	AF250878	IncHI1A_1__AF250878
incf_plasmids.fa	RHB11-C04_3	181	1055	+	IncFIB(pHCM2)_1_pHCM2	1-875/875	===============	0/0	100.00	91.77	plasmidfinder	AL513384	IncFIB(pHCM2)_1_pHCM2_AL513384
incf_plasmids.fa	RHB11-C05_5	49576	49963	+	IncFIA(HI1)_1_HI1	1-388/388	===============	0/0	100.00	100.00	plasmidfinder	AF250878	IncFIA(HI1)_1_HI1_AF250878
incf_plasmids.fa	RHB11-C05_5	185669	186208	-	IncHI1B(R27)_1_R27	1-540/540	===============	0/0	100.00	100.00	plasmidfinder	AF250878	IncHI1B(R27)_1_R27_AF250878
incf_plasmids.fa	RHB11-C05_5	200598	201017	+	IncHI1A_1	1-420/420	===============	0/0	100.00	99.52	plasmidfinder	AF250878	IncHI1A_1__AF250878
incf_plasmids.fa	RHB11-C05_6	68363	68623	-	IncFII(pSE11)_1_pSE11	4-264/264	===============	0/0	98.86	99.23	plasmidfinder	AP009242	IncFII(pSE11)_1_pSE11_AP009242
incf_plasmids.fa	RHB11-C06_3	49576	49963	+	IncFIA(HI1)_1_HI1	1-388/388	===============	0/0	100.00	100.00	plasmidfinder	AF250878	IncFIA(HI1)_1_HI1_AF250878
incf_plasmids.fa	RHB11-C06_3	185669	186208	-	IncHI1B(R27)_1_R27	1-540/540	===============	0/0	100.00	100.00	plasmidfinder	AF250878	IncHI1B(R27)_1_R27_AF250878
incf_plasmids.fa	RHB11-C06_3	200598	201017	+	IncHI1A_1	1-420/420	===============	0/0	100.00	99.52	plasmidfinder	AF250878	IncHI1A_1__AF250878
incf_plasmids.fa	RHB11-C06_4	68363	68623	-	IncFII(pSE11)_1_pSE11	4-264/264	===============	0/0	98.86	99.23	plasmidfinder	AP009242	IncFII(pSE11)_1_pSE11_AP009242
incf_plasmids.fa	RHB11-C12_2	47805	48416	+	IncFIB(AP001918)_1	70-682/682	.=======/======	1/1	89.74	97.39	plasmidfinder	AP001918	IncFIB(AP001918)_1__AP001918
incf_plasmids.fa	RHB11-C12_2	136722	136978	-	IncFII(pHN7A8)_1_pHN7A8	4-260/260	===============	0/0	98.85	98.05	plasmidfinder	JN232517	IncFII(pHN7A8)_1_pHN7A8_JN232517
incf_plasmids.fa	RHB11-C13_2	1	603	+	IncFIB(AP001918)_1	80-682/682	.==============	0/0	88.42	97.84	plasmidfinder	AP001918	IncFIB(AP001918)_1__AP001918
incf_plasmids.fa	RHB11-C13_2	77692	78190	+	IncFIC(FII)_1	1-499/499	===============	0/0	100.00	95.19	plasmidfinder	AP001918	IncFIC(FII)_1__AP001918
incf_plasmids.fa	RHB11-C15_2	1	603	+	IncFIB(AP001918)_1	80-682/682	.==============	0/0	88.42	98.18	plasmidfinder	AP001918	IncFIB(AP001918)_1__AP001918
incf_plasmids.fa	RHB11-C15_2	99087	99474	-	IncFIA_1	1-388/388	===============	0/0	100.00	99.74	plasmidfinder	AP001918	IncFIA_1__AP001918
incf_plasmids.fa	RHB11-C16_2	1	603	+	IncFIB(AP001918)_1	80-682/682	.==============	0/0	88.42	98.51	plasmidfinder	AP001918	IncFIB(AP001918)_1__AP001918
incf_plasmids.fa	RHB11-C16_2	31981	32479	+	IncFIC(FII)_1	1-499/499	===============	0/0	100.00	100.00	plasmidfinder	AP001918	IncFIC(FII)_1__AP001918
incf_plasmids.fa	RHB11-C17_2	1	603	+	IncFIB(AP001918)_1	80-682/682	.==============	0/0	88.42	96.19	plasmidfinder	AP001918	IncFIB(AP001918)_1__AP001918
incf_plasmids.fa	RHB11-C23_2	1	603	+	IncFIB(AP001918)_1	80-682/682	.==============	0/0	88.42	98.18	plasmidfinder	AP001918	IncFIB(AP001918)_1__AP001918
incf_plasmids.fa	RHB11-C23_2	99087	99474	-	IncFIA_1	1-388/388	===============	0/0	100.00	99.74	plasmidfinder	AP001918	IncFIA_1__AP001918
incf_plasmids.fa	RHB12-C01_2	1	603	+	IncFIB(AP001918)_1	80-682/682	.==============	0/0	88.42	96.35	plasmidfinder	AP001918	IncFIB(AP001918)_1__AP001918
incf_plasmids.fa	RHB12-C01_2	90003	90386	-	IncFIA_1	5-388/388	===============	0/0	98.97	100.00	plasmidfinder	AP001918	IncFIA_1__AP001918
incf_plasmids.fa	RHB12-C02_2	1	603	+	IncFIB(AP001918)_1	80-682/682	.==============	0/0	88.42	99.83	plasmidfinder	AP001918	IncFIB(AP001918)_1__AP001918
incf_plasmids.fa	RHB12-C02_2	83454	83837	-	IncFIA_1	5-388/388	===============	0/0	98.97	100.00	plasmidfinder	AP001918	IncFIA_1__AP001918
incf_plasmids.fa	RHB12-C04_2	1	603	+	IncFIB(AP001918)_1	80-682/682	.==============	0/0	88.42	99.83	plasmidfinder	AP001918	IncFIB(AP001918)_1__AP001918
incf_plasmids.fa	RHB12-C04_2	40346	40844	+	IncFIC(FII)_1	1-499/499	===============	0/0	100.00	100.00	plasmidfinder	AP001918	IncFIC(FII)_1__AP001918
incf_plasmids.fa	RHB12-C04_2	52081	52442	-	IncFIA_1	27-388/388	.==============	0/0	93.30	100.00	plasmidfinder	AP001918	IncFIA_1__AP001918
incf_plasmids.fa	RHB12-C09_2	1	603	+	IncFIB(AP001918)_1	80-682/682	.==============	0/0	88.42	99.83	plasmidfinder	AP001918	IncFIB(AP001918)_1__AP001918
incf_plasmids.fa	RHB12-C09_2	85789	86172	-	IncFIA_1	5-388/388	===============	0/0	98.97	100.00	plasmidfinder	AP001918	IncFIA_1__AP001918
incf_plasmids.fa	RHB12-C14_2	1	603	+	IncFIB(AP001918)_1	80-682/682	.==============	0/0	88.42	99.83	plasmidfinder	AP001918	IncFIB(AP001918)_1__AP001918
incf_plasmids.fa	RHB12-C14_2	85789	86172	-	IncFIA_1	5-388/388	===============	0/0	98.97	100.00	plasmidfinder	AP001918	IncFIA_1__AP001918
incf_plasmids.fa	RHB13-C01_2	1	603	+	IncFIB(AP001918)_1	80-682/682	.==============	0/0	88.42	98.51	plasmidfinder	AP001918	IncFIB(AP001918)_1__AP001918
incf_plasmids.fa	RHB13-C02_2	1	603	+	IncFIB(AP001918)_1	80-682/682	.==============	0/0	88.42	98.51	plasmidfinder	AP001918	IncFIB(AP001918)_1__AP001918
incf_plasmids.fa	RHB13-C03_2	1	603	+	IncFIB(AP001918)_1	80-682/682	.==============	0/0	88.42	98.51	plasmidfinder	AP001918	IncFIB(AP001918)_1__AP001918
incf_plasmids.fa	RHB13-C06_2	1	603	+	IncFIB(AP001918)_1	80-682/682	.==============	0/0	88.42	99.67	plasmidfinder	AP001918	IncFIB(AP001918)_1__AP001918
incf_plasmids.fa	RHB13-C06_2	82523	83021	+	IncFIC(FII)_1	1-499/499	===============	0/0	100.00	100.00	plasmidfinder	AP001918	IncFIC(FII)_1__AP001918
incf_plasmids.fa	RHB13-C08_2	1	603	+	IncFIB(AP001918)_1	80-682/682	.==============	0/0	88.42	99.67	plasmidfinder	AP001918	IncFIB(AP001918)_1__AP001918
incf_plasmids.fa	RHB13-C08_2	82523	83021	+	IncFIC(FII)_1	1-499/499	===============	0/0	100.00	100.00	plasmidfinder	AP001918	IncFIC(FII)_1__AP001918
incf_plasmids.fa	RHB13-C13_3	1	603	+	IncFIB(AP001918)_1	80-682/682	.==============	0/0	88.42	99.00	plasmidfinder	AP001918	IncFIB(AP001918)_1__AP001918
incf_plasmids.fa	RHB13-C14_3	55702	55850	+	IncB/O/K/Z_1	1-149/151	===============	0/0	98.68	95.30	plasmidfinder	CU928147	IncB/O/K/Z_1__CU928147
incf_plasmids.fa	RHB13-C18_2	1	603	+	IncFIB(AP001918)_1	80-682/682	.==============	0/0	88.42	97.18	plasmidfinder	AP001918	IncFIB(AP001918)_1__AP001918
incf_plasmids.fa	RHB13-C18_2	22556	23052	+	IncFIC(FII)_1	1-499/499	========/======	1/2	99.60	95.99	plasmidfinder	AP001918	IncFIC(FII)_1__AP001918
incf_plasmids.fa	RHB13-C18_2	48871	49258	-	IncFIA_1	1-388/388	===============	0/0	100.00	99.74	plasmidfinder	AP001918	IncFIA_1__AP001918
incf_plasmids.fa	RHB13-C21_2	1	603	+	IncFIB(AP001918)_1	80-682/682	.==============	0/0	88.42	99.83	plasmidfinder	AP001918	IncFIB(AP001918)_1__AP001918
incf_plasmids.fa	RHB13-C21_2	34780	35278	+	IncFIC(FII)_1	1-499/499	===============	0/0	100.00	98.20	plasmidfinder	AP001918	IncFIC(FII)_1__AP001918
incf_plasmids.fa	RHB13-C24_2	1	603	+	IncFIB(AP001918)_1	80-682/682	.==============	0/0	88.42	98.51	plasmidfinder	AP001918	IncFIB(AP001918)_1__AP001918
incf_plasmids.fa	RHB14-C04_11	1	603	+	IncFIB(AP001918)_1	80-682/682	.==============	0/0	88.42	98.51	plasmidfinder	AP001918	IncFIB(AP001918)_1__AP001918
incf_plasmids.fa	RHB14-C06_2	1	603	+	IncFIB(AP001918)_1	80-682/682	.==============	0/0	88.42	98.51	plasmidfinder	AP001918	IncFIB(AP001918)_1__AP001918
incf_plasmids.fa	RHB14-C06_2	93598	93960	-	IncFIA_1	26-388/388	.==============	0/0	93.56	99.72	plasmidfinder	AP001918	IncFIA_1__AP001918
incf_plasmids.fa	RHB14-C06_5	80253	80510	-	IncFII_1	4-261/261	===============	0/0	98.85	100.00	plasmidfinder	AY458016	IncFII_1__AY458016
incf_plasmids.fa	RHB14-C07_2	143107	143602	-	IncFIC(FII)_1	4-499/499	========/======	5/6	98.80	84.17	plasmidfinder	AP001918	IncFIC(FII)_1__AP001918
incf_plasmids.fa	RHB14-C09_4	70	834	+	IncY_1	1-765/765	===============	0/0	100.00	98.95	plasmidfinder	K02380	IncY_1__K02380
incf_plasmids.fa	RHB14-C09_4	10600	10987	+	IncFIA(HI1)_1_HI1	1-388/388	===============	0/0	100.00	99.48	plasmidfinder	AF250878	IncFIA(HI1)_1_HI1_AF250878
incf_plasmids.fa	RHB14-C14_2	1	603	+	IncFIB(AP001918)_1	80-682/682	.==============	0/0	88.42	98.51	plasmidfinder	AP001918	IncFIB(AP001918)_1__AP001918
incf_plasmids.fa	RHB14-C14_2	72321	72817	+	IncFIC(FII)_1	1-499/499	========/======	1/2	99.60	95.59	plasmidfinder	AP001918	IncFIC(FII)_1__AP001918
incf_plasmids.fa	RHB14-C14_3	131167	131425	-	IncFII(pRSB107)_1_pRSB107	4-261/261	========/======	1/1	98.85	96.14	plasmidfinder	AJ851089	IncFII(pRSB107)_1_pRSB107_AJ851089
incf_plasmids.fa	RHB14-C15_2	1	603	+	IncFIB(AP001918)_1	80-682/682	.==============	0/0	88.42	98.51	plasmidfinder	AP001918	IncFIB(AP001918)_1__AP001918
incf_plasmids.fa	RHB14-C15_2	93598	93960	-	IncFIA_1	26-388/388	.==============	0/0	93.56	99.72	plasmidfinder	AP001918	IncFIA_1__AP001918
incf_plasmids.fa	RHB14-C15_5	80253	80510	-	IncFII_1	4-261/261	===============	0/0	98.85	100.00	plasmidfinder	AY458016	IncFII_1__AY458016
incf_plasmids.fa	RHB14-C16_2	132731	132986	-	IncFII(29)_1_pUTI89	4-259/259	===============	0/0	98.84	100.00	plasmidfinder	CP003035	IncFII(29)_1_pUTI89_CP003035
incf_plasmids.fa	RHB14-C20_2	132731	132986	-	IncFII(29)_1_pUTI89	4-259/259	===============	0/0	98.84	100.00	plasmidfinder	CP003035	IncFII(29)_1_pUTI89_CP003035
incf_plasmids.fa	RHB14-C21_2	70	834	+	IncY_1	1-765/765	===============	0/0	100.00	98.95	plasmidfinder	K02380	IncY_1__K02380
incf_plasmids.fa	RHB14-C21_2	10600	10987	+	IncFIA(HI1)_1_HI1	1-388/388	===============	0/0	100.00	99.48	plasmidfinder	AF250878	IncFIA(HI1)_1_HI1_AF250878
incf_plasmids.fa	RHB14-C22_2	1	603	+	IncFIB(AP001918)_1	80-682/682	.==============	0/0	88.42	98.51	plasmidfinder	AP001918	IncFIB(AP001918)_1__AP001918
incf_plasmids.fa	RHB14-C22_2	93598	93960	-	IncFIA_1	26-388/388	.==============	0/0	93.56	99.72	plasmidfinder	AP001918	IncFIA_1__AP001918
incf_plasmids.fa	RHB14-C22_5	80253	80510	-	IncFII_1	4-261/261	===============	0/0	98.85	100.00	plasmidfinder	AY458016	IncFII_1__AY458016
incf_plasmids.fa	RHB14-C23_2	1	603	+	IncFIB(AP001918)_1	80-682/682	.==============	0/0	88.42	98.51	plasmidfinder	AP001918	IncFIB(AP001918)_1__AP001918
incf_plasmids.fa	RHB14-C23_2	72322	72818	+	IncFIC(FII)_1	1-499/499	========/======	1/2	99.60	95.59	plasmidfinder	AP001918	IncFIC(FII)_1__AP001918
incf_plasmids.fa	RHB14-C23_3	131158	131416	-	IncFII(pRSB107)_1_pRSB107	4-261/261	========/======	1/1	98.85	96.14	plasmidfinder	AJ851089	IncFII(pRSB107)_1_pRSB107_AJ851089
incf_plasmids.fa	RHB15-C07_2	116274	116661	+	IncFIA_1	1-388/388	===============	0/0	100.00	100.00	plasmidfinder	AP001918	IncFIA_1__AP001918
incf_plasmids.fa	RHB15-C07_2	191692	191949	-	IncFII_1	4-261/261	===============	0/0	98.85	96.12	plasmidfinder	AY458016	IncFII_1__AY458016
incf_plasmids.fa	RHB15-C10_2	116274	116661	+	IncFIA_1	1-388/388	===============	0/0	100.00	100.00	plasmidfinder	AP001918	IncFIA_1__AP001918
incf_plasmids.fa	RHB15-C10_2	191692	191949	-	IncFII_1	4-261/261	===============	0/0	98.85	96.12	plasmidfinder	AY458016	IncFII_1__AY458016
incf_plasmids.fa	RHB15-C16_2	57256	57643	+	IncFIA_1	1-388/388	===============	0/0	100.00	100.00	plasmidfinder	AP001918	IncFIA_1__AP001918
incf_plasmids.fa	RHB15-C16_2	105709	105966	-	IncFII_1	4-261/261	===============	0/0	98.85	95.74	plasmidfinder	AY458016	IncFII_1__AY458016
incf_plasmids.fa	RHB15-C17_2	18443	19189	-	IncFII(pECLA)_1_pECLA	1-747/747	===============	0/0	100.00	81.79	plasmidfinder	CP001919	IncFII(pECLA)_1_pECLA_CP001919
incf_plasmids.fa	RHB15-C17_2	119376	119990	-	IncFII(pECLA)_1_pECLA	133-747/747	..=============	0/0	82.33	81.46	plasmidfinder	CP001919	IncFII(pECLA)_1_pECLA_CP001919
incf_plasmids.fa	RHB15-C19_2	116274	116661	+	IncFIA_1	1-388/388	===============	0/0	100.00	100.00	plasmidfinder	AP001918	IncFIA_1__AP001918
incf_plasmids.fa	RHB15-C19_2	191691	191948	-	IncFII_1	4-261/261	===============	0/0	98.85	96.12	plasmidfinder	AY458016	IncFII_1__AY458016
incf_plasmids.fa	RHB15-C22_3	68358	68614	-	IncFII(29)_1_pUTI89	4-259/259	========/======	1/1	98.84	95.72	plasmidfinder	CP003035	IncFII(29)_1_pUTI89_CP003035
incf_plasmids.fa	RHB15-C23_2	116273	116660	+	IncFIA_1	1-388/388	===============	0/0	100.00	100.00	plasmidfinder	AP001918	IncFIA_1__AP001918
incf_plasmids.fa	RHB15-C23_2	191690	191947	-	IncFII_1	4-261/261	===============	0/0	98.85	96.12	plasmidfinder	AY458016	IncFII_1__AY458016
incf_plasmids.fa	RHB15-C24_4	1	603	+	IncFIB(AP001918)_1	80-682/682	.==============	0/0	88.42	99.83	plasmidfinder	AP001918	IncFIB(AP001918)_1__AP001918
incf_plasmids.fa	RHB15-C24_4	76383	76744	-	IncFIA_1	27-388/388	.==============	0/0	93.30	100.00	plasmidfinder	AP001918	IncFIA_1__AP001918
incf_plasmids.fa	RHB16-C01_3	100174	100430	-	IncFII(pHN7A8)_1_pHN7A8	4-260/260	===============	0/0	98.85	98.05	plasmidfinder	JN232517	IncFII(pHN7A8)_1_pHN7A8_JN232517
incf_plasmids.fa	RHB16-C01_4	1	603	+	IncFIB(AP001918)_1	80-682/682	.==============	0/0	88.42	96.68	plasmidfinder	AP001918	IncFIB(AP001918)_1__AP001918
incf_plasmids.fa	RHB16-C02_2	1	603	+	IncFIB(pB171)_1_pB171	41-643/643	===============	0/0	93.78	93.20	plasmidfinder	AB024946	IncFIB(pB171)_1_pB171_AB024946
incf_plasmids.fa	RHB16-C04_3	1	603	+	IncFIB(pB171)_1_pB171	41-643/643	===============	0/0	93.78	93.20	plasmidfinder	AB024946	IncFIB(pB171)_1_pB171_AB024946
incf_plasmids.fa	RHB16-C09_2	1	603	+	IncFIB(pB171)_1_pB171	41-643/643	===============	0/0	93.78	93.20	plasmidfinder	AB024946	IncFIB(pB171)_1_pB171_AB024946
incf_plasmids.fa	RHB16-C24_2	300	859	-	IncFIB(K)_1_Kpn3	1-560/560	===============	0/0	100.00	98.93	plasmidfinder	JN233704	IncFIB(K)_1_Kpn3_JN233704
incf_plasmids.fa	RHB16-C24_2	82838	83058	-	IncFII_1_pKP91	10-230/230	===============	0/0	96.09	96.83	plasmidfinder	CP000966	IncFII_1_pKP91_CP000966
incf_plasmids.fa	RHB17-C01_2	15377	15764	+	IncFIA_1	1-388/388	===============	0/0	100.00	98.45	plasmidfinder	AP001918	IncFIA_1__AP001918
incf_plasmids.fa	RHB17-C02_2	49576	49963	+	IncFIA(HI1)_1_HI1	1-388/388	===============	0/0	100.00	100.00	plasmidfinder	AF250878	IncFIA(HI1)_1_HI1_AF250878
incf_plasmids.fa	RHB17-C02_2	190248	190787	-	IncHI1B(R27)_1_R27	1-540/540	===============	0/0	100.00	100.00	plasmidfinder	AF250878	IncHI1B(R27)_1_R27_AF250878
incf_plasmids.fa	RHB17-C02_2	205177	205596	+	IncHI1A_1	1-420/420	===============	0/0	100.00	99.52	plasmidfinder	AF250878	IncHI1A_1__AF250878
incf_plasmids.fa	RHB17-C02_4	181	1055	+	IncFIB(pHCM2)_1_pHCM2	1-875/875	===============	0/0	100.00	91.77	plasmidfinder	AL513384	IncFIB(pHCM2)_1_pHCM2_AL513384
incf_plasmids.fa	RHB17-C03_2	15377	15764	+	IncFIA_1	1-388/388	===============	0/0	100.00	98.45	plasmidfinder	AP001918	IncFIA_1__AP001918
incf_plasmids.fa	RHB17-C09_2	1	603	+	IncFIB(AP001918)_1	80-682/682	.==============	0/0	88.42	98.51	plasmidfinder	AP001918	IncFIB(AP001918)_1__AP001918
incf_plasmids.fa	RHB17-C09_2	98741	99237	+	IncFIC(FII)_1	1-499/499	========/======	1/2	99.60	95.59	plasmidfinder	AP001918	IncFIC(FII)_1__AP001918
incf_plasmids.fa	RHB17-C09_4	80551	80807	-	IncFII(pHN7A8)_1_pHN7A8	4-260/260	===============	0/0	98.85	97.67	plasmidfinder	JN232517	IncFII(pHN7A8)_1_pHN7A8_JN232517
incf_plasmids.fa	RHB17-C10_2	1	603	+	IncFIB(AP001918)_1	80-682/682	.==============	0/0	88.42	98.51	plasmidfinder	AP001918	IncFIB(AP001918)_1__AP001918
incf_plasmids.fa	RHB17-C12_2	1	603	+	IncFIB(AP001918)_1	80-682/682	.==============	0/0	88.42	97.18	plasmidfinder	AP001918	IncFIB(AP001918)_1__AP001918
incf_plasmids.fa	RHB17-C12_2	29528	30026	+	IncFIC(FII)_1	1-499/499	========/======	6/6	99.40	92.23	plasmidfinder	AP001918	IncFIC(FII)_1__AP001918
incf_plasmids.fa	RHB18-C09_2	1	603	+	IncFIB(AP001918)_1	80-682/682	.==============	0/0	88.42	97.35	plasmidfinder	AP001918	IncFIB(AP001918)_1__AP001918
incf_plasmids.fa	RHB18-C10_3	1	603	+	IncFIB(AP001918)_1	80-682/682	.==============	0/0	88.42	98.51	plasmidfinder	AP001918	IncFIB(AP001918)_1__AP001918
incf_plasmids.fa	RHB18-C12_2	1	603	+	IncFIB(AP001918)_1	80-682/682	.==============	0/0	88.42	98.51	plasmidfinder	AP001918	IncFIB(AP001918)_1__AP001918
incf_plasmids.fa	RHB18-C16_3	1	603	+	IncFIB(AP001918)_1	80-682/682	.==============	0/0	88.42	98.34	plasmidfinder	AP001918	IncFIB(AP001918)_1__AP001918
incf_plasmids.fa	RHB18-C17_3	63596	63852	-	IncFII(29)_1_pUTI89	4-259/259	========/======	1/1	98.84	95.72	plasmidfinder	CP003035	IncFII(29)_1_pUTI89_CP003035
incf_plasmids.fa	RHB18-C18_2	63596	63852	-	IncFII(29)_1_pUTI89	4-259/259	========/======	1/1	98.84	95.72	plasmidfinder	CP003035	IncFII(29)_1_pUTI89_CP003035
incf_plasmids.fa	RHB18-C20_2	1	603	+	IncFIB(AP001918)_1	80-682/682	.==============	0/0	88.42	98.51	plasmidfinder	AP001918	IncFIB(AP001918)_1__AP001918
incf_plasmids.fa	RHB18-C20_2	60043	60304	+	IncFII(pRSB107)_1_pRSB107	1-261/261	========/======	1/1	100.00	96.18	plasmidfinder	AJ851089	IncFII(pRSB107)_1_pRSB107_AJ851089
incf_plasmids.fa	RHB18-C23_2	1	603	+	IncFIB(AP001918)_1	80-682/682	.==============	0/0	88.42	97.84	plasmidfinder	AP001918	IncFIB(AP001918)_1__AP001918
incf_plasmids.fa	RHB19-C06_4	1	603	+	IncFIB(AP001918)_1	80-682/682	.==============	0/0	88.42	98.34	plasmidfinder	AP001918	IncFIB(AP001918)_1__AP001918
incf_plasmids.fa	RHB19-C07_3	1	603	+	IncFIB(AP001918)_1	80-682/682	.==============	0/0	88.42	97.35	plasmidfinder	AP001918	IncFIB(AP001918)_1__AP001918
incf_plasmids.fa	RHB19-C07_3	73922	74418	+	IncFIC(FII)_1	1-499/499	========/======	1/2	99.60	94.79	plasmidfinder	AP001918	IncFIC(FII)_1__AP001918
incf_plasmids.fa	RHB19-C12_3	1	603	+	IncFIB(AP001918)_1	80-682/682	.==============	0/0	88.42	97.68	plasmidfinder	AP001918	IncFIB(AP001918)_1__AP001918
incf_plasmids.fa	RHB19-C12_3	35991	36241	-	IncR_1	1-251/251	===============	0/0	100.00	100.00	plasmidfinder	DQ449578	IncR_1__DQ449578
incf_plasmids.fa	RHB19-C12_3	66818	67314	+	IncFIC(FII)_1	1-499/499	========/======	1/2	99.60	93.79	plasmidfinder	AP001918	IncFIC(FII)_1__AP001918
incf_plasmids.fa	RHB19-C13_2	90653	91040	+	IncFIA_1	1-388/388	===============	0/0	100.00	100.00	plasmidfinder	AP001918	IncFIA_1__AP001918
incf_plasmids.fa	RHB19-C13_2	147885	148142	-	IncFII_1	4-261/261	===============	0/0	98.85	96.12	plasmidfinder	AY458016	IncFII_1__AY458016
incf_plasmids.fa	RHB19-C20_2	1	603	+	IncFIB(AP001918)_1	80-682/682	.==============	0/0	88.42	97.68	plasmidfinder	AP001918	IncFIB(AP001918)_1__AP001918
incf_plasmids.fa	RHB19-C20_2	35991	36241	-	IncR_1	1-251/251	===============	0/0	100.00	100.00	plasmidfinder	DQ449578	IncR_1__DQ449578
incf_plasmids.fa	RHB19-C20_2	66818	67314	+	IncFIC(FII)_1	1-499/499	========/======	1/2	99.60	93.79	plasmidfinder	AP001918	IncFIC(FII)_1__AP001918
incf_plasmids.fa	RHB19-C21_2	1	603	+	IncFIB(AP001918)_1	80-682/682	.==============	0/0	88.42	97.35	plasmidfinder	AP001918	IncFIB(AP001918)_1__AP001918
incf_plasmids.fa	RHB19-C23_2	1	603	+	IncFIB(AP001918)_1	80-682/682	.==============	0/0	88.42	97.35	plasmidfinder	AP001918	IncFIB(AP001918)_1__AP001918
incf_plasmids.fa	RHB19-C23_2	73922	74418	+	IncFIC(FII)_1	1-499/499	========/======	1/2	99.60	94.79	plasmidfinder	AP001918	IncFIC(FII)_1__AP001918
incf_plasmids.fa	RHB20-C01_2	49576	49963	+	IncFIA(HI1)_1_HI1	1-388/388	===============	0/0	100.00	100.00	plasmidfinder	AF250878	IncFIA(HI1)_1_HI1_AF250878
incf_plasmids.fa	RHB20-C01_2	190248	190787	-	IncHI1B(R27)_1_R27	1-540/540	===============	0/0	100.00	100.00	plasmidfinder	AF250878	IncHI1B(R27)_1_R27_AF250878
incf_plasmids.fa	RHB20-C01_2	205177	205596	+	IncHI1A_1	1-420/420	===============	0/0	100.00	99.52	plasmidfinder	AF250878	IncHI1A_1__AF250878
incf_plasmids.fa	RHB20-C02_2	49576	49963	+	IncFIA(HI1)_1_HI1	1-388/388	===============	0/0	100.00	100.00	plasmidfinder	AF250878	IncFIA(HI1)_1_HI1_AF250878
incf_plasmids.fa	RHB20-C02_2	190248	190787	-	IncHI1B(R27)_1_R27	1-540/540	===============	0/0	100.00	100.00	plasmidfinder	AF250878	IncHI1B(R27)_1_R27_AF250878
incf_plasmids.fa	RHB20-C02_2	205177	205596	+	IncHI1A_1	1-420/420	===============	0/0	100.00	99.52	plasmidfinder	AF250878	IncHI1A_1__AF250878
incf_plasmids.fa	RHB20-C03_3	1	603	+	IncFIB(AP001918)_1	80-682/682	.==============	0/0	88.42	98.51	plasmidfinder	AP001918	IncFIB(AP001918)_1__AP001918
incf_plasmids.fa	RHB20-C03_3	38422	38682	+	IncFII(pHN7A8)_1_pHN7A8	1-260/260	========/======	1/1	100.00	98.85	plasmidfinder	JN232517	IncFII(pHN7A8)_1_pHN7A8_JN232517
incf_plasmids.fa	RHB20-C03_3	101153	101515	-	IncFIA_1	26-388/388	.==============	0/0	93.56	99.72	plasmidfinder	AP001918	IncFIA_1__AP001918
incf_plasmids.fa	RHB20-C03_4	122157	122315	+	IncB/O/K/Z_2	1-158/160	========/======	2/3	98.12	95.00	plasmidfinder	GU256641	IncB/O/K/Z_2__GU256641
incf_plasmids.fa	RHB20-C09_2	1	603	+	IncFIB(AP001918)_1	80-682/682	.==============	0/0	88.42	96.68	plasmidfinder	AP001918	IncFIB(AP001918)_1__AP001918
incf_plasmids.fa	RHB20-C11_2	1	603	+	IncFIB(AP001918)_1	80-682/682	.==============	0/0	88.42	99.83	plasmidfinder	AP001918	IncFIB(AP001918)_1__AP001918
incf_plasmids.fa	RHB20-C11_2	83407	83790	-	IncFIA_1	5-388/388	===============	0/0	98.97	100.00	plasmidfinder	AP001918	IncFIA_1__AP001918
incf_plasmids.fa	RHB20-C17_2	1	603	+	IncFIB(AP001918)_1	80-682/682	.==============	0/0	88.42	98.34	plasmidfinder	AP001918	IncFIB(AP001918)_1__AP001918
incf_plasmids.fa	RHB20-C17_2	31395	31893	+	IncFIC(FII)_1	1-499/499	===============	0/0	100.00	100.00	plasmidfinder	AP001918	IncFIC(FII)_1__AP001918
incf_plasmids.fa	RHB20-C17_2	84039	84422	-	IncFIA_1	5-388/388	===============	0/0	98.97	100.00	plasmidfinder	AP001918	IncFIA_1__AP001918
incf_plasmids.fa	RHB20-C18_2	1	603	+	IncFIB(AP001918)_1	80-682/682	.==============	0/0	88.42	99.83	plasmidfinder	AP001918	IncFIB(AP001918)_1__AP001918
incf_plasmids.fa	RHB20-C18_2	44396	44894	+	IncFIC(FII)_1	1-499/499	===============	0/0	100.00	100.00	plasmidfinder	AP001918	IncFIC(FII)_1__AP001918
incf_plasmids.fa	RHB20-C18_2	103046	103429	-	IncFIA_1	5-388/388	===============	0/0	98.97	100.00	plasmidfinder	AP001918	IncFIA_1__AP001918
incf_plasmids.fa	RHB20-C19_3	1	603	+	IncFIB(AP001918)_1	80-682/682	.==============	0/0	88.42	99.83	plasmidfinder	AP001918	IncFIB(AP001918)_1__AP001918
incf_plasmids.fa	RHB20-C19_3	83454	83837	-	IncFIA_1	5-388/388	===============	0/0	98.97	100.00	plasmidfinder	AP001918	IncFIA_1__AP001918
incf_plasmids.fa	RHB21-C02_2	1	603	+	IncFIB(AP001918)_1	80-682/682	.==============	0/0	88.42	98.18	plasmidfinder	AP001918	IncFIB(AP001918)_1__AP001918
incf_plasmids.fa	RHB21-C02_2	110242	110629	-	IncFIA_1	1-388/388	===============	0/0	100.00	99.74	plasmidfinder	AP001918	IncFIA_1__AP001918
incf_plasmids.fa	RHB21-C03_2	1	603	+	IncFIB(AP001918)_1	80-682/682	.==============	0/0	88.42	99.00	plasmidfinder	AP001918	IncFIB(AP001918)_1__AP001918
incf_plasmids.fa	RHB21-C03_2	111586	111973	-	IncFIA_1	1-388/388	===============	0/0	100.00	100.00	plasmidfinder	AP001918	IncFIA_1__AP001918
incf_plasmids.fa	RHB21-C04_2	1	603	+	IncFIB(AP001918)_1	80-682/682	.==============	0/0	88.42	99.83	plasmidfinder	AP001918	IncFIB(AP001918)_1__AP001918
incf_plasmids.fa	RHB21-C06_2	1	603	+	IncFIB(AP001918)_1	80-682/682	.==============	0/0	88.42	99.83	plasmidfinder	AP001918	IncFIB(AP001918)_1__AP001918
incf_plasmids.fa	RHB21-C07_2	1	603	+	IncFIB(AP001918)_1	80-682/682	.==============	0/0	88.42	99.83	plasmidfinder	AP001918	IncFIB(AP001918)_1__AP001918
incf_plasmids.fa	RHB21-C09_2	1	603	+	IncFIB(AP001918)_1	80-682/682	.==============	0/0	88.42	98.18	plasmidfinder	AP001918	IncFIB(AP001918)_1__AP001918
incf_plasmids.fa	RHB21-C09_2	143961	144344	-	IncFIA_1	5-388/388	===============	0/0	98.97	100.00	plasmidfinder	AP001918	IncFIA_1__AP001918
incf_plasmids.fa	RHB21-C10_3	1	603	+	IncFIB(AP001918)_1	80-682/682	.==============	0/0	88.42	98.18	plasmidfinder	AP001918	IncFIB(AP001918)_1__AP001918
incf_plasmids.fa	RHB21-C10_3	148970	149353	-	IncFIA_1	5-388/388	===============	0/0	98.97	100.00	plasmidfinder	AP001918	IncFIA_1__AP001918
incf_plasmids.fa	RHB21-C11_2	1	603	+	IncFIB(AP001918)_1	80-682/682	.==============	0/0	88.42	99.83	plasmidfinder	AP001918	IncFIB(AP001918)_1__AP001918
incf_plasmids.fa	RHB21-C12_2	1	603	+	IncFIB(AP001918)_1	80-682/682	.==============	0/0	88.42	99.83	plasmidfinder	AP001918	IncFIB(AP001918)_1__AP001918
incf_plasmids.fa	RHB21-C12_2	23987	24370	+	IncFIA_1	5-388/388	===============	0/0	98.97	100.00	plasmidfinder	AP001918	IncFIA_1__AP001918
incf_plasmids.fa	RHB21-C12_2	56051	56548	-	IncFIC(FII)_1	1-499/499	========/======	1/1	99.80	99.80	plasmidfinder	AP001918	IncFIC(FII)_1__AP001918
incf_plasmids.fa	RHB21-C20_2	1	603	+	IncFIB(AP001918)_1	80-682/682	.==============	0/0	88.42	99.83	plasmidfinder	AP001918	IncFIB(AP001918)_1__AP001918
incf_plasmids.fa	RHB21-C20_2	30446	30944	+	IncFIC(FII)_1	1-499/499	===============	0/0	100.00	99.80	plasmidfinder	AP001918	IncFIC(FII)_1__AP001918
incf_plasmids.fa	RHB21-C20_2	83446	83829	-	IncFIA_1	5-388/388	===============	0/0	98.97	100.00	plasmidfinder	AP001918	IncFIA_1__AP001918
incf_plasmids.fa	RHB22-C01_2	1	603	+	IncFIB(pB171)_1_pB171	41-643/643	===============	0/0	93.78	99.34	plasmidfinder	AB024946	IncFIB(pB171)_1_pB171_AB024946
incf_plasmids.fa	RHB22-C01_2	69210	69595	-	IncFIA(HI1)_1_HI1	1-386/388	===============	0/0	99.48	94.30	plasmidfinder	AF250878	IncFIA(HI1)_1_HI1_AF250878
incf_plasmids.fa	RHB22-C02_2	1	603	+	IncFIB(AP001918)_1	80-682/682	.==============	0/0	88.42	99.83	plasmidfinder	AP001918	IncFIB(AP001918)_1__AP001918
incf_plasmids.fa	RHB22-C02_2	110433	110820	-	IncFIA_1	1-388/388	===============	0/0	100.00	100.00	plasmidfinder	AP001918	IncFIA_1__AP001918
incf_plasmids.fa	RHB22-C03_2	1	603	+	IncFIB(AP001918)_1	80-682/682	.==============	0/0	88.42	98.18	plasmidfinder	AP001918	IncFIB(AP001918)_1__AP001918
incf_plasmids.fa	RHB22-C03_2	144332	144715	-	IncFIA_1	5-388/388	===============	0/0	98.97	100.00	plasmidfinder	AP001918	IncFIA_1__AP001918
incf_plasmids.fa	RHB22-C04_2	1	603	+	IncFIB(AP001918)_1	80-682/682	.==============	0/0	88.42	98.18	plasmidfinder	AP001918	IncFIB(AP001918)_1__AP001918
incf_plasmids.fa	RHB22-C04_2	144332	144715	-	IncFIA_1	5-388/388	===============	0/0	98.97	100.00	plasmidfinder	AP001918	IncFIA_1__AP001918
incf_plasmids.fa	RHB22-C05_2	1	603	+	IncFIB(AP001918)_1	80-682/682	.==============	0/0	88.42	99.83	plasmidfinder	AP001918	IncFIB(AP001918)_1__AP001918
incf_plasmids.fa	RHB22-C05_2	82030	82413	-	IncFIA_1	5-388/388	===============	0/0	98.97	100.00	plasmidfinder	AP001918	IncFIA_1__AP001918
incf_plasmids.fa	RHB22-C06_2	1	603	+	IncFIB(AP001918)_1	80-682/682	.==============	0/0	88.42	99.83	plasmidfinder	AP001918	IncFIB(AP001918)_1__AP001918
incf_plasmids.fa	RHB22-C06_2	49332	49719	-	IncFIA_1	1-388/388	===============	0/0	100.00	100.00	plasmidfinder	AP001918	IncFIA_1__AP001918
incf_plasmids.fa	RHB22-C08_2	1	603	+	IncFIB(AP001918)_1	80-682/682	.==============	0/0	88.42	99.83	plasmidfinder	AP001918	IncFIB(AP001918)_1__AP001918
incf_plasmids.fa	RHB22-C08_2	33136	33519	-	IncFIA_1	5-388/388	===============	0/0	98.97	100.00	plasmidfinder	AP001918	IncFIA_1__AP001918
incf_plasmids.fa	RHB22-C09_2	1	603	+	IncFIB(pB171)_1_pB171	41-643/643	===============	0/0	93.78	99.34	plasmidfinder	AB024946	IncFIB(pB171)_1_pB171_AB024946
incf_plasmids.fa	RHB22-C09_2	69210	69595	-	IncFIA(HI1)_1_HI1	1-386/388	===============	0/0	99.48	94.30	plasmidfinder	AF250878	IncFIA(HI1)_1_HI1_AF250878
incf_plasmids.fa	RHB22-C12_3	1	603	+	IncFIB(pB171)_1_pB171	41-643/643	===============	0/0	93.78	99.34	plasmidfinder	AB024946	IncFIB(pB171)_1_pB171_AB024946
incf_plasmids.fa	RHB22-C12_3	69210	69595	-	IncFIA(HI1)_1_HI1	1-386/388	===============	0/0	99.48	94.30	plasmidfinder	AF250878	IncFIA(HI1)_1_HI1_AF250878
incf_plasmids.fa	RHB22-C17_2	1	603	+	IncFIB(AP001918)_1	80-682/682	.==============	0/0	88.42	99.83	plasmidfinder	AP001918	IncFIB(AP001918)_1__AP001918
incf_plasmids.fa	RHB22-C17_2	82030	82413	-	IncFIA_1	5-388/388	===============	0/0	98.97	100.00	plasmidfinder	AP001918	IncFIA_1__AP001918
incf_plasmids.fa	RHB22-C23_2	1	603	+	IncFIB(AP001918)_1	80-682/682	.==============	0/0	88.42	99.83	plasmidfinder	AP001918	IncFIB(AP001918)_1__AP001918
incf_plasmids.fa	RHB22-C23_2	110417	110804	-	IncFIA_1	1-388/388	===============	0/0	100.00	100.00	plasmidfinder	AP001918	IncFIA_1__AP001918
incf_plasmids.fa	RHB23-C03_2	181	1055	+	IncFIB(pHCM2)_1_pHCM2	1-875/875	===============	0/0	100.00	84.00	plasmidfinder	AL513384	IncFIB(pHCM2)_1_pHCM2_AL513384
incf_plasmids.fa	RHB23-C04_2	109177	109433	-	IncFII(29)_1_pUTI89	4-259/259	========/======	1/1	98.84	95.72	plasmidfinder	CP003035	IncFII(29)_1_pUTI89_CP003035
incf_plasmids.fa	RHB23-C05_3	64932	65189	-	IncFII(pCoo)_1_pCoo	4-262/262	========/======	1/1	98.47	96.14	plasmidfinder	CR942285	IncFII(pCoo)_1_pCoo_CR942285
incf_plasmids.fa	RHB23-C06_3	60627	60884	-	IncFII(pCoo)_1_pCoo	4-262/262	========/======	1/1	98.47	96.53	plasmidfinder	CR942285	IncFII(pCoo)_1_pCoo_CR942285
incf_plasmids.fa	RHB23-C07_2	109177	109433	-	IncFII(29)_1_pUTI89	4-259/259	========/======	1/1	98.84	95.72	plasmidfinder	CP003035	IncFII(29)_1_pUTI89_CP003035
incf_plasmids.fa	RHB23-C10_3	64922	65179	-	IncFII(pCoo)_1_pCoo	4-262/262	========/======	1/1	98.47	96.14	plasmidfinder	CR942285	IncFII(pCoo)_1_pCoo_CR942285
incf_plasmids.fa	RHB23-C11_2	1	603	+	IncFIB(AP001918)_1	80-682/682	.==============	0/0	88.42	98.67	plasmidfinder	AP001918	IncFIB(AP001918)_1__AP001918
incf_plasmids.fa	RHB23-C14_3	1	603	+	IncFIB(AP001918)_1	80-682/682	.==============	0/0	88.42	98.51	plasmidfinder	AP001918	IncFIB(AP001918)_1__AP001918
incf_plasmids.fa	RHB23-C18_2	109177	109433	-	IncFII(29)_1_pUTI89	4-259/259	========/======	1/1	98.84	95.72	plasmidfinder	CP003035	IncFII(29)_1_pUTI89_CP003035
incf_plasmids.fa	RHB23-C24_2	109176	109432	-	IncFII(29)_1_pUTI89	4-259/259	========/======	1/1	98.84	95.72	plasmidfinder	CP003035	IncFII(29)_1_pUTI89_CP003035
incf_plasmids.fa	RHB24-C04_2	1	603	+	IncFIB(AP001918)_1	80-682/682	.==============	0/0	88.42	99.67	plasmidfinder	AP001918	IncFIB(AP001918)_1__AP001918
incf_plasmids.fa	RHB24-C09_2	74333	74587	-	IncFII(29)_1_pUTI89	4-259/259	========/======	1/1	98.46	97.66	plasmidfinder	CP003035	IncFII(29)_1_pUTI89_CP003035
incf_plasmids.fa	RHB24-C09_3	67996	68491	-	IncFIC(FII)_1	4-499/499	========/======	7/8	98.60	81.20	plasmidfinder	AP001918	IncFIC(FII)_1__AP001918
incf_plasmids.fa	RHB24-C10_2	1	603	+	IncFIB(AP001918)_1	80-682/682	.==============	0/0	88.42	97.35	plasmidfinder	AP001918	IncFIB(AP001918)_1__AP001918
incf_plasmids.fa	RHB24-C11_2	1	603	+	IncFIB(AP001918)_1	80-682/682	.==============	0/0	88.42	98.51	plasmidfinder	AP001918	IncFIB(AP001918)_1__AP001918
incf_plasmids.fa	RHB24-C12_3	1	603	+	IncFIB(AP001918)_1	80-682/682	.==============	0/0	88.42	93.53	plasmidfinder	AP001918	IncFIB(AP001918)_1__AP001918
incf_plasmids.fa	RHB24-C12_3	32667	32926	+	IncFII(pHN7A8)_1_pHN7A8	1-260/260	===============	0/0	100.00	96.15	plasmidfinder	JN232517	IncFII(pHN7A8)_1_pHN7A8_JN232517
incf_plasmids.fa	RHB24-C17_2	1	603	+	IncFIB(AP001918)_1	80-682/682	.==============	0/0	88.42	99.67	plasmidfinder	AP001918	IncFIB(AP001918)_1__AP001918
incf_plasmids.fa	RHB24-C19_2	1	603	+	IncFIB(AP001918)_1	80-682/682	.==============	0/0	88.42	97.84	plasmidfinder	AP001918	IncFIB(AP001918)_1__AP001918
incf_plasmids.fa	RHB24-C19_2	74444	74940	+	IncFIC(FII)_1	1-499/499	========/======	1/2	99.60	94.79	plasmidfinder	AP001918	IncFIC(FII)_1__AP001918
incf_plasmids.fa	RHB24-C21_2	1	603	+	IncFIB(AP001918)_1	80-682/682	.==============	0/0	88.42	98.51	plasmidfinder	AP001918	IncFIB(AP001918)_1__AP001918
incf_plasmids.fa	RHB25-C01_2	1875	2133	+	IncFII(pHN7A8)_1_pHN7A8	1-260/260	========/======	1/1	99.62	96.54	plasmidfinder	JN232517	IncFII(pHN7A8)_1_pHN7A8_JN232517
incf_plasmids.fa	RHB25-C12_2	1	603	+	IncFIB(AP001918)_1	80-682/682	.==============	0/0	88.42	98.51	plasmidfinder	AP001918	IncFIB(AP001918)_1__AP001918
incf_plasmids.fa	RHB25-C13_3	1	603	+	IncFIB(AP001918)_1	80-682/682	.==============	0/0	88.42	99.83	plasmidfinder	AP001918	IncFIB(AP001918)_1__AP001918
incf_plasmids.fa	RHB25-C13_3	62706	63089	-	IncFIA_1	5-388/388	===============	0/0	98.97	100.00	plasmidfinder	AP001918	IncFIA_1__AP001918
incf_plasmids.fa	RHB25-C16_2	1	603	+	IncFIB(AP001918)_1	80-682/682	.==============	0/0	88.42	99.67	plasmidfinder	AP001918	IncFIB(AP001918)_1__AP001918
incf_plasmids.fa	RHB25-C19_2	1	603	+	IncFIB(AP001918)_1	80-682/682	.==============	0/0	88.42	98.67	plasmidfinder	AP001918	IncFIB(AP001918)_1__AP001918
incf_plasmids.fa	RHB25-C20_2	1	603	+	IncFIB(AP001918)_1	80-682/682	.==============	0/0	88.42	96.35	plasmidfinder	AP001918	IncFIB(AP001918)_1__AP001918
incf_plasmids.fa	RHB25-C20_2	39641	40139	+	IncFIC(FII)_1	1-499/499	===============	0/0	100.00	100.00	plasmidfinder	AP001918	IncFIC(FII)_1__AP001918
incf_plasmids.fa	RHB25-C20_2	96643	97026	-	IncFIA_1	5-388/388	===============	0/0	98.97	100.00	plasmidfinder	AP001918	IncFIA_1__AP001918
incf_plasmids.fa	RHB25-C23_2	1	603	+	IncFIB(AP001918)_1	80-682/682	.==============	0/0	88.42	99.83	plasmidfinder	AP001918	IncFIB(AP001918)_1__AP001918
incf_plasmids.fa	RHB25-C23_2	31349	31847	+	IncFIC(FII)_1	1-499/499	===============	0/0	100.00	100.00	plasmidfinder	AP001918	IncFIC(FII)_1__AP001918
incf_plasmids.fa	RHB25-C23_2	50292	50675	-	IncFIA_1	5-388/388	===============	0/0	98.97	100.00	plasmidfinder	AP001918	IncFIA_1__AP001918
incf_plasmids.fa	RHB26-C12_2	1	603	+	IncFIB(AP001918)_1	80-682/682	.==============	0/0	88.42	99.83	plasmidfinder	AP001918	IncFIB(AP001918)_1__AP001918
incf_plasmids.fa	RHB26-C12_2	30821	31319	+	IncFIC(FII)_1	1-499/499	===============	0/0	100.00	100.00	plasmidfinder	AP001918	IncFIC(FII)_1__AP001918
incf_plasmids.fa	RHB26-C18_2	1	603	+	IncFIB(AP001918)_1	80-682/682	.==============	0/0	88.42	99.00	plasmidfinder	AP001918	IncFIB(AP001918)_1__AP001918
incf_plasmids.fa	RHB26-C18_2	111575	111962	-	IncFIA_1	1-388/388	===============	0/0	100.00	100.00	plasmidfinder	AP001918	IncFIA_1__AP001918
incf_plasmids.fa	RHB26-C20_2	1	603	+	IncFIB(AP001918)_1	80-682/682	.==============	0/0	88.42	98.34	plasmidfinder	AP001918	IncFIB(AP001918)_1__AP001918
incf_plasmids.fa	RHB26-C20_2	30095	30593	+	IncFIC(FII)_1	1-499/499	===============	0/0	100.00	100.00	plasmidfinder	AP001918	IncFIC(FII)_1__AP001918
incf_plasmids.fa	RHB26-C20_2	82728	83111	-	IncFIA_1	5-388/388	===============	0/0	98.97	100.00	plasmidfinder	AP001918	IncFIA_1__AP001918
incf_plasmids.fa	RHB26-C21_2	1	603	+	IncFIB(AP001918)_1	80-682/682	.==============	0/0	88.42	98.18	plasmidfinder	AP001918	IncFIB(AP001918)_1__AP001918
incf_plasmids.fa	RHB26-C21_2	110260	110647	-	IncFIA_1	1-388/388	===============	0/0	100.00	99.74	plasmidfinder	AP001918	IncFIA_1__AP001918
incf_plasmids.fa	RHB26-C22_2	1	603	+	IncFIB(AP001918)_1	80-682/682	.==============	0/0	88.42	96.19	plasmidfinder	AP001918	IncFIB(AP001918)_1__AP001918
incf_plasmids.fa	RHB26-C23_2	1	603	+	IncFIB(AP001918)_1	80-682/682	.==============	0/0	88.42	98.51	plasmidfinder	AP001918	IncFIB(AP001918)_1__AP001918
incf_plasmids.fa	RHB26-C23_2	79588	79848	+	IncFII_1	1-261/261	===============	0/0	100.00	100.00	plasmidfinder	AY458016	IncFII_1__AY458016
incf_plasmids.fa	RHB27-C01_3	181	1055	+	IncFIB(pHCM2)_1_pHCM2	1-875/875	===============	0/0	100.00	91.77	plasmidfinder	AL513384	IncFIB(pHCM2)_1_pHCM2_AL513384
incf_plasmids.fa	RHB27-C02_3	181	1055	+	IncFIB(pHCM2)_1_pHCM2	1-875/875	===============	0/0	100.00	91.77	plasmidfinder	AL513384	IncFIB(pHCM2)_1_pHCM2_AL513384
incf_plasmids.fa	RHB27-C04_3	181	1055	+	IncFIB(pHCM2)_1_pHCM2	1-875/875	===============	0/0	100.00	91.77	plasmidfinder	AL513384	IncFIB(pHCM2)_1_pHCM2_AL513384
incf_plasmids.fa	RHB27-C06_3	181	1055	+	IncFIB(pHCM2)_1_pHCM2	1-875/875	===============	0/0	100.00	91.77	plasmidfinder	AL513384	IncFIB(pHCM2)_1_pHCM2_AL513384
incf_plasmids.fa	RHB27-C09_2	880	1253	+	IncX1_1	1-374/374	===============	0/0	100.00	98.40	plasmidfinder	EU370913	IncX1_1__EU370913
incf_plasmids.fa	RHB27-C09_2	79902	80583	-	IncFIB(AP001918)_1	1-682/682	===============	0/0	100.00	97.95	plasmidfinder	AP001918	IncFIB(AP001918)_1__AP001918
incf_plasmids.fa	RHB27-C14_5	181	1055	+	IncFIB(pHCM2)_1_pHCM2	1-875/875	===============	0/0	100.00	91.77	plasmidfinder	AL513384	IncFIB(pHCM2)_1_pHCM2_AL513384
incf_plasmids.fa	RHB27-C17_3	181	1055	+	IncFIB(pHCM2)_1_pHCM2	1-875/875	===============	0/0	100.00	91.77	plasmidfinder	AL513384	IncFIB(pHCM2)_1_pHCM2_AL513384
incf_plasmids.fa	RHB27-C18_3	181	1055	+	IncFIB(pHCM2)_1_pHCM2	1-875/875	===============	0/0	100.00	91.77	plasmidfinder	AL513384	IncFIB(pHCM2)_1_pHCM2_AL513384
incf_plasmids.fa	RHB27-C20_3	1	603	+	IncFIB(AP001918)_1	80-682/682	.==============	0/0	88.42	96.35	plasmidfinder	AP001918	IncFIB(AP001918)_1__AP001918
incf_plasmids.fa	RHB27-C20_4	41803	42061	-	IncFII(pCoo)_1_pCoo	4-262/262	===============	0/0	98.85	96.91	plasmidfinder	CR942285	IncFII(pCoo)_1_pCoo_CR942285
incf_plasmids.fa	RHB27-C21_3	1	603	+	IncFIB(AP001918)_1	80-682/682	.==============	0/0	88.42	97.02	plasmidfinder	AP001918	IncFIB(AP001918)_1__AP001918
incf_plasmids.fa	RHB27-C21_3	48875	49135	+	IncFII_1	1-261/261	===============	0/0	100.00	100.00	plasmidfinder	AY458016	IncFII_1__AY458016
incf_plasmids.fa	RHB27-C21_4	41609	41996	+	IncFIA_1	1-388/388	===============	0/0	100.00	99.74	plasmidfinder	AP001918	IncFIA_1__AP001918
incf_plasmids.fa	RHB27-C22_3	1	603	+	IncFIB(AP001918)_1	80-682/682	.==============	0/0	88.42	98.51	plasmidfinder	AP001918	IncFIB(AP001918)_1__AP001918
incf_plasmids.fa	RHB27-C22_3	106151	106647	+	IncFIC(FII)_1	1-499/499	========/======	1/2	99.60	95.59	plasmidfinder	AP001918	IncFIC(FII)_1__AP001918
incf_plasmids.fa	RHB27-C22_4	110617	110775	+	IncB/O/K/Z_2	1-158/160	========/======	2/3	98.12	95.00	plasmidfinder	GU256641	IncB/O/K/Z_2__GU256641
incf_plasmids.fa	RHB28-C04_2	300	859	-	IncFIB(K)_1_Kpn3	1-560/560	===============	0/0	100.00	99.11	plasmidfinder	JN233704	IncFIB(K)_1_Kpn3_JN233704
incf_plasmids.fa	RHB28-C04_2	24977	25364	-	IncFIA(HI1)_1_HI1	1-388/388	===============	0/0	100.00	99.23	plasmidfinder	AF250878	IncFIA(HI1)_1_HI1_AF250878
incf_plasmids.fa	RHB28-C05_2	300	859	-	IncFIB(K)_1_Kpn3	1-560/560	===============	0/0	100.00	99.11	plasmidfinder	JN233704	IncFIB(K)_1_Kpn3_JN233704
incf_plasmids.fa	RHB28-C05_2	24977	25364	-	IncFIA(HI1)_1_HI1	1-388/388	===============	0/0	100.00	99.23	plasmidfinder	AF250878	IncFIA(HI1)_1_HI1_AF250878
incf_plasmids.fa	RHB28-C11_3	1	603	+	IncFIB(AP001918)_1	80-682/682	.==============	0/0	88.42	98.84	plasmidfinder	AP001918	IncFIB(AP001918)_1__AP001918
incf_plasmids.fa	RHB28-C11_3	36315	36811	+	IncFIC(FII)_1	1-499/499	========/======	1/2	99.60	93.99	plasmidfinder	AP001918	IncFIC(FII)_1__AP001918
incf_plasmids.fa	RHB28-C15_2	1	603	+	IncFIB(AP001918)_1	80-682/682	.==============	0/0	88.42	99.83	plasmidfinder	AP001918	IncFIB(AP001918)_1__AP001918
incf_plasmids.fa	RHB28-C15_2	36998	37496	+	IncFIC(FII)_1	1-499/499	===============	0/0	100.00	98.20	plasmidfinder	AP001918	IncFIC(FII)_1__AP001918
incf_plasmids.fa	RHB28-C19_2	64899	65149	-	IncR_1	1-251/251	===============	0/0	100.00	100.00	plasmidfinder	DQ449578	IncR_1__DQ449578
incf_plasmids.fa	RHB28-C19_2	150827	151320	-	IncFIC(FII)_1	4-499/499	========/======	1/2	99.00	93.75	plasmidfinder	AP001918	IncFIC(FII)_1__AP001918
incf_plasmids.fa	RHB29-C04_2	1	603	+	IncFIB(AP001918)_1	80-682/682	.==============	0/0	88.42	99.83	plasmidfinder	AP001918	IncFIB(AP001918)_1__AP001918
incf_plasmids.fa	RHB29-C09_2	119510	119668	+	IncB/O/K/Z_2	1-158/160	========/======	2/3	98.12	95.00	plasmidfinder	GU256641	IncB/O/K/Z_2__GU256641
incf_plasmids.fa	RHB29-C10_2	119510	119668	+	IncB/O/K/Z_2	1-158/160	========/======	2/3	98.12	95.00	plasmidfinder	GU256641	IncB/O/K/Z_2__GU256641
incf_plasmids.fa	RHB29-C16_2	119510	119668	+	IncB/O/K/Z_2	1-158/160	========/======	2/3	98.12	95.00	plasmidfinder	GU256641	IncB/O/K/Z_2__GU256641
incf_plasmids.fa	RHB29-C18_2	119510	119668	+	IncB/O/K/Z_2	1-158/160	========/======	2/3	98.12	95.00	plasmidfinder	GU256641	IncB/O/K/Z_2__GU256641
incf_plasmids.fa	RHB29-C23_2	119510	119668	+	IncB/O/K/Z_2	1-158/160	========/======	2/3	98.12	95.00	plasmidfinder	GU256641	IncB/O/K/Z_2__GU256641
incf_plasmids.fa	RHB30-C05_3	300	859	-	IncFIB(K)_1_Kpn3	1-560/560	===============	0/0	100.00	98.93	plasmidfinder	JN233704	IncFIB(K)_1_Kpn3_JN233704
incf_plasmids.fa	RHB30-C05_3	82838	83058	-	IncFII_1_pKP91	10-230/230	===============	0/0	96.09	96.83	plasmidfinder	CP000966	IncFII_1_pKP91_CP000966
incf_plasmids.fa	RHB30-C09_3	110756	111016	-	IncFII(pSE11)_1_pSE11	4-264/264	===============	0/0	98.86	99.23	plasmidfinder	AP009242	IncFII(pSE11)_1_pSE11_AP009242
incf_plasmids.fa	RHB30-C09_4	107307	107564	-	IncFII(pCoo)_1_pCoo	4-262/262	========/======	1/1	98.47	96.14	plasmidfinder	CR942285	IncFII(pCoo)_1_pCoo_CR942285
incf_plasmids.fa	RHB30-C09_5	1	603	+	IncFIB(AP001918)_1	80-682/682	.==============	0/0	88.42	96.35	plasmidfinder	AP001918	IncFIB(AP001918)_1__AP001918
incf_plasmids.fa	RHB30-C10_3	110756	111016	-	IncFII(pSE11)_1_pSE11	4-264/264	===============	0/0	98.86	99.23	plasmidfinder	AP009242	IncFII(pSE11)_1_pSE11_AP009242
incf_plasmids.fa	RHB30-C10_4	107307	107564	-	IncFII(pCoo)_1_pCoo	4-262/262	========/======	1/1	98.47	96.14	plasmidfinder	CR942285	IncFII(pCoo)_1_pCoo_CR942285
incf_plasmids.fa	RHB30-C10_5	1	603	+	IncFIB(AP001918)_1	80-682/682	.==============	0/0	88.42	96.35	plasmidfinder	AP001918	IncFIB(AP001918)_1__AP001918
incf_plasmids.fa	RHB30-C16_4	1	603	+	IncFIB(pB171)_1_pB171	41-643/643	===============	0/0	93.78	99.34	plasmidfinder	AB024946	IncFIB(pB171)_1_pB171_AB024946
incf_plasmids.fa	RHB30-C16_4	20510	20773	+	IncFII(pRSB107)_1_pRSB107	1-261/261	========/======	1/3	100.00	93.94	plasmidfinder	AJ851089	IncFII(pRSB107)_1_pRSB107_AJ851089
incf_plasmids.fa	RHB30-C17_4	1	603	+	IncFIB(pB171)_1_pB171	41-643/643	===============	0/0	93.78	99.34	plasmidfinder	AB024946	IncFIB(pB171)_1_pB171_AB024946
incf_plasmids.fa	RHB30-C17_4	20510	20773	+	IncFII(pRSB107)_1_pRSB107	1-261/261	========/======	1/3	100.00	93.94	plasmidfinder	AJ851089	IncFII(pRSB107)_1_pRSB107_AJ851089
incf_plasmids.fa	RHB30-C19_4	1	603	+	IncFIB(pB171)_1_pB171	41-643/643	===============	0/0	93.78	99.34	plasmidfinder	AB024946	IncFIB(pB171)_1_pB171_AB024946
incf_plasmids.fa	RHB30-C19_4	20510	20773	+	IncFII(pRSB107)_1_pRSB107	1-261/261	========/======	1/3	100.00	93.94	plasmidfinder	AJ851089	IncFII(pRSB107)_1_pRSB107_AJ851089
incf_plasmids.fa	RHB30-C20_4	1	603	+	IncFIB(pB171)_1_pB171	41-643/643	===============	0/0	93.78	99.34	plasmidfinder	AB024946	IncFIB(pB171)_1_pB171_AB024946
incf_plasmids.fa	RHB30-C20_4	20510	20773	+	IncFII(pRSB107)_1_pRSB107	1-261/261	========/======	1/3	100.00	93.94	plasmidfinder	AJ851089	IncFII(pRSB107)_1_pRSB107_AJ851089
incf_plasmids.fa	RHB31-C01_2	49576	49963	+	IncFIA(HI1)_1_HI1	1-388/388	===============	0/0	100.00	100.00	plasmidfinder	AF250878	IncFIA(HI1)_1_HI1_AF250878
incf_plasmids.fa	RHB31-C01_2	190242	190781	-	IncHI1B(R27)_1_R27	1-540/540	===============	0/0	100.00	100.00	plasmidfinder	AF250878	IncHI1B(R27)_1_R27_AF250878
incf_plasmids.fa	RHB31-C01_2	205171	205590	+	IncHI1A_1	1-420/420	===============	0/0	100.00	99.52	plasmidfinder	AF250878	IncHI1A_1__AF250878
incf_plasmids.fa	RHB31-C01_3	300	859	-	IncFIB(K)_1_Kpn3	1-560/560	===============	0/0	100.00	98.93	plasmidfinder	JN233704	IncFIB(K)_1_Kpn3_JN233704
incf_plasmids.fa	RHB31-C01_3	59211	59598	-	IncFIA(HI1)_1_HI1	1-388/388	===============	0/0	100.00	98.97	plasmidfinder	AF250878	IncFIA(HI1)_1_HI1_AF250878
incf_plasmids.fa	RHB31-C02_2	1	603	+	IncFIB(AP001918)_1	80-682/682	.==============	0/0	88.42	98.51	plasmidfinder	AP001918	IncFIB(AP001918)_1__AP001918
incf_plasmids.fa	RHB31-C02_2	76799	77059	+	IncFII_1	1-261/261	===============	0/0	100.00	100.00	plasmidfinder	AY458016	IncFII_1__AY458016
incf_plasmids.fa	RHB31-C04_2	49576	49963	+	IncFIA(HI1)_1_HI1	1-388/388	===============	0/0	100.00	100.00	plasmidfinder	AF250878	IncFIA(HI1)_1_HI1_AF250878
incf_plasmids.fa	RHB31-C04_2	190242	190781	-	IncHI1B(R27)_1_R27	1-540/540	===============	0/0	100.00	100.00	plasmidfinder	AF250878	IncHI1B(R27)_1_R27_AF250878
incf_plasmids.fa	RHB31-C04_2	205171	205590	+	IncHI1A_1	1-420/420	===============	0/0	100.00	99.52	plasmidfinder	AF250878	IncHI1A_1__AF250878
incf_plasmids.fa	RHB31-C07_2	49576	49963	+	IncFIA(HI1)_1_HI1	1-388/388	===============	0/0	100.00	100.00	plasmidfinder	AF250878	IncFIA(HI1)_1_HI1_AF250878
incf_plasmids.fa	RHB31-C07_2	183521	184060	-	IncHI1B(R27)_1_R27	1-540/540	===============	0/0	100.00	100.00	plasmidfinder	AF250878	IncHI1B(R27)_1_R27_AF250878
incf_plasmids.fa	RHB31-C07_2	198450	198869	+	IncHI1A_1	1-420/420	===============	0/0	100.00	99.52	plasmidfinder	AF250878	IncHI1A_1__AF250878
incf_plasmids.fa	RHB31-C14_2	300	859	-	IncFIB(K)_1_Kpn3	1-560/560	===============	0/0	100.00	98.93	plasmidfinder	JN233704	IncFIB(K)_1_Kpn3_JN233704
incf_plasmids.fa	RHB31-C14_2	67408	67795	-	IncFIA(HI1)_1_HI1	1-388/388	===============	0/0	100.00	98.97	plasmidfinder	AF250878	IncFIA(HI1)_1_HI1_AF250878
incf_plasmids.fa	RHB31-C15_2	300	859	-	IncFIB(K)_1_Kpn3	1-560/560	===============	0/0	100.00	98.93	plasmidfinder	JN233704	IncFIB(K)_1_Kpn3_JN233704
incf_plasmids.fa	RHB31-C15_2	69462	69849	-	IncFIA(HI1)_1_HI1	1-388/388	===============	0/0	100.00	98.97	plasmidfinder	AF250878	IncFIA(HI1)_1_HI1_AF250878
incf_plasmids.fa	RHB31-C18_2	1	603	+	IncFIB(AP001918)_1	80-682/682	.==============	0/0	88.42	96.35	plasmidfinder	AP001918	IncFIB(AP001918)_1__AP001918
incf_plasmids.fa	RHB31-C18_2	88902	89285	-	IncFIA_1	5-388/388	===============	0/0	98.97	100.00	plasmidfinder	AP001918	IncFIA_1__AP001918
incf_plasmids.fa	RHB31-C19_3	56008	56395	+	IncFIA_1	1-388/388	===============	0/0	100.00	100.00	plasmidfinder	AP001918	IncFIA_1__AP001918
incf_plasmids.fa	RHB31-C22_2	300	859	-	IncFIB(K)_1_Kpn3	1-560/560	===============	0/0	100.00	98.93	plasmidfinder	JN233704	IncFIB(K)_1_Kpn3_JN233704
incf_plasmids.fa	RHB31-C22_2	30239	30626	+	IncFIA(HI1)_1_HI1	1-388/388	===============	0/0	100.00	98.97	plasmidfinder	AF250878	IncFIA(HI1)_1_HI1_AF250878
incf_plasmids.fa	RHB31-C24_2	1	603	+	IncFIB(AP001918)_1	80-682/682	.==============	0/0	88.42	96.35	plasmidfinder	AP001918	IncFIB(AP001918)_1__AP001918
incf_plasmids.fa	RHB31-C24_2	85503	85886	-	IncFIA_1	5-388/388	===============	0/0	98.97	100.00	plasmidfinder	AP001918	IncFIA_1__AP001918
incf_plasmids.fa	RHB32-C05_2	1	603	+	IncFIB(AP001918)_1	80-682/682	.==============	0/0	88.42	97.35	plasmidfinder	AP001918	IncFIB(AP001918)_1__AP001918
incf_plasmids.fa	RHB32-C06_3	1	603	+	IncFIB(AP001918)_1	80-682/682	.==============	0/0	88.42	97.35	plasmidfinder	AP001918	IncFIB(AP001918)_1__AP001918
incf_plasmids.fa	RHB32-C09_2	1	603	+	IncFIB(AP001918)_1	80-682/682	.==============	0/0	88.42	98.34	plasmidfinder	AP001918	IncFIB(AP001918)_1__AP001918
incf_plasmids.fa	RHB32-C09_2	74424	74922	+	IncFIC(FII)_1	1-499/499	===============	0/0	100.00	100.00	plasmidfinder	AP001918	IncFIC(FII)_1__AP001918
incf_plasmids.fa	RHB32-C12_2	1	603	+	IncFIB(AP001918)_1	80-682/682	.==============	0/0	88.42	97.35	plasmidfinder	AP001918	IncFIB(AP001918)_1__AP001918
incf_plasmids.fa	RHB32-C15_2	1	603	+	IncFIB(AP001918)_1	80-682/682	.==============	0/0	88.42	97.35	plasmidfinder	AP001918	IncFIB(AP001918)_1__AP001918
incf_plasmids.fa	RHB32-C16_2	1	603	+	IncFIB(AP001918)_1	80-682/682	.==============	0/0	88.42	98.34	plasmidfinder	AP001918	IncFIB(AP001918)_1__AP001918
incf_plasmids.fa	RHB32-C16_2	74424	74922	+	IncFIC(FII)_1	1-499/499	===============	0/0	100.00	100.00	plasmidfinder	AP001918	IncFIC(FII)_1__AP001918
incf_plasmids.fa	RHB32-C18_2	1	603	+	IncFIB(AP001918)_1	80-682/682	.==============	0/0	88.42	97.35	plasmidfinder	AP001918	IncFIB(AP001918)_1__AP001918
incf_plasmids.fa	RHB32-C19_2	1	603	+	IncFIB(AP001918)_1	80-682/682	.==============	0/0	88.42	98.51	plasmidfinder	AP001918	IncFIB(AP001918)_1__AP001918
incf_plasmids.fa	RHB32-C21_3	1	603	+	IncFIB(AP001918)_1	80-682/682	.==============	0/0	88.42	98.51	plasmidfinder	AP001918	IncFIB(AP001918)_1__AP001918
incf_plasmids.fa	RHB32-C22_2	1	603	+	IncFIB(pB171)_1_pB171	41-643/643	===============	0/0	93.78	99.34	plasmidfinder	AB024946	IncFIB(pB171)_1_pB171_AB024946
incf_plasmids.fa	RHB32-C22_2	75813	76309	+	IncFIC(FII)_1	1-499/499	========/======	1/2	99.60	94.79	plasmidfinder	AP001918	IncFIC(FII)_1__AP001918
incf_plasmids.fa	RHB32-C22_2	129344	129727	-	IncFIA_1	5-388/388	===============	0/0	98.97	100.00	plasmidfinder	AP001918	IncFIA_1__AP001918
incf_plasmids.fa	RHB33-C04_2	72029	72660	-	IncFIB(AP001918)_1	1-632/682	==============.	0/0	92.67	97.63	plasmidfinder	AP001918	IncFIB(AP001918)_1__AP001918
incf_plasmids.fa	RHB33-C07_2	72029	72660	-	IncFIB(AP001918)_1	1-632/682	==============.	0/0	92.67	97.63	plasmidfinder	AP001918	IncFIB(AP001918)_1__AP001918
incf_plasmids.fa	RHB33-C08_2	173746	174003	-	IncFII_1	4-261/261	===============	0/0	98.85	96.12	plasmidfinder	AY458016	IncFII_1__AY458016
incf_plasmids.fa	RHB33-C08_3	1	603	+	IncFIB(AP001918)_1	80-682/682	.==============	0/0	88.42	99.50	plasmidfinder	AP001918	IncFIB(AP001918)_1__AP001918
incf_plasmids.fa	RHB33-C08_3	48298	48796	-	IncFIC(FII)_1	1-499/499	===============	0/0	100.00	100.00	plasmidfinder	AP001918	IncFIC(FII)_1__AP001918
incf_plasmids.fa	RHB33-C09_2	173746	174003	-	IncFII_1	4-261/261	===============	0/0	98.85	96.12	plasmidfinder	AY458016	IncFII_1__AY458016
incf_plasmids.fa	RHB33-C09_3	1	603	+	IncFIB(AP001918)_1	80-682/682	.==============	0/0	88.42	99.50	plasmidfinder	AP001918	IncFIB(AP001918)_1__AP001918
incf_plasmids.fa	RHB33-C09_3	48298	48796	-	IncFIC(FII)_1	1-499/499	===============	0/0	100.00	100.00	plasmidfinder	AP001918	IncFIC(FII)_1__AP001918
incf_plasmids.fa	RHB33-C11_2	1	603	+	IncFIB(AP001918)_1	80-682/682	.==============	0/0	88.42	98.18	plasmidfinder	AP001918	IncFIB(AP001918)_1__AP001918
incf_plasmids.fa	RHB33-C11_2	43335	43831	+	IncFIC(FII)_1	1-499/499	========/======	1/2	99.60	95.59	plasmidfinder	AP001918	IncFIC(FII)_1__AP001918
incf_plasmids.fa	RHB33-C12_2	61441	61828	+	IncFIA_1	1-388/388	===============	0/0	100.00	100.00	plasmidfinder	AP001918	IncFIA_1__AP001918
incf_plasmids.fa	RHB33-C12_2	114960	115217	-	IncFII_1	4-261/261	===============	0/0	98.85	95.74	plasmidfinder	AY458016	IncFII_1__AY458016
incf_plasmids.fa	RHB33-C14_2	1	603	+	IncFIB(AP001918)_1	80-682/682	.==============	0/0	88.42	98.51	plasmidfinder	AP001918	IncFIB(AP001918)_1__AP001918
incf_plasmids.fa	RHB33-C14_2	73472	73732	+	IncFII_1	1-261/261	===============	0/0	100.00	100.00	plasmidfinder	AY458016	IncFII_1__AY458016
incf_plasmids.fa	RHB33-C16_3	1	603	+	IncFIB(pB171)_1_pB171	41-643/643	===============	0/0	93.78	99.34	plasmidfinder	AB024946	IncFIB(pB171)_1_pB171_AB024946
incf_plasmids.fa	RHB33-C16_3	40550	40935	-	IncFIA(HI1)_1_HI1	1-386/388	===============	0/0	99.48	94.30	plasmidfinder	AF250878	IncFIA(HI1)_1_HI1_AF250878
incf_plasmids.fa	RHB33-C17_2	1	603	+	IncFIB(AP001918)_1	80-682/682	.==============	0/0	88.42	98.51	plasmidfinder	AP001918	IncFIB(AP001918)_1__AP001918
incf_plasmids.fa	RHB33-C23_2	1	603	+	IncFIB(AP001918)_1	80-682/682	.==============	0/0	88.42	99.67	plasmidfinder	AP001918	IncFIB(AP001918)_1__AP001918
incf_plasmids.fa	RHB34-C04_2	1	603	+	IncFIB(AP001918)_1	80-682/682	.==============	0/0	88.42	98.34	plasmidfinder	AP001918	IncFIB(AP001918)_1__AP001918
incf_plasmids.fa	RHB34-C04_3	54260	54517	-	IncFII(pCoo)_1_pCoo	4-262/262	========/======	1/1	98.47	96.53	plasmidfinder	CR942285	IncFII(pCoo)_1_pCoo_CR942285
incf_plasmids.fa	RHB34-C05_2	65087	65344	-	IncFII(pCoo)_1_pCoo	4-262/262	========/======	1/1	98.47	95.75	plasmidfinder	CR942285	IncFII(pCoo)_1_pCoo_CR942285
incf_plasmids.fa	RHB34-C18_2	97695	97952	-	IncFII(pCoo)_1_pCoo	4-262/262	========/======	1/1	98.47	96.53	plasmidfinder	CR942285	IncFII(pCoo)_1_pCoo_CR942285
incf_plasmids.fa	RHB35-C09_2	1	603	+	IncFIB(AP001918)_1	80-682/682	.==============	0/0	88.42	98.01	plasmidfinder	AP001918	IncFIB(AP001918)_1__AP001918
incf_plasmids.fa	RHB35-C09_3	91906	92401	-	IncFIC(FII)_1	4-499/499	===============	0/0	99.40	98.99	plasmidfinder	AP001918	IncFIC(FII)_1__AP001918
incf_plasmids.fa	RHB35-C13_2	1	603	+	IncFIB(AP001918)_1	80-682/682	.==============	0/0	88.42	99.83	plasmidfinder	AP001918	IncFIB(AP001918)_1__AP001918
incf_plasmids.fa	RHB35-C14_2	44539	45150	+	IncFIB(AP001918)_1	70-682/682	.=======/======	1/1	89.74	97.39	plasmidfinder	AP001918	IncFIB(AP001918)_1__AP001918
incf_plasmids.fa	RHB35-C14_2	133672	133928	-	IncFII(pHN7A8)_1_pHN7A8	4-260/260	===============	0/0	98.85	98.05	plasmidfinder	JN232517	IncFII(pHN7A8)_1_pHN7A8_JN232517
incf_plasmids.fa	RHB35-C17_2	75491	75733	+	IncFII(p14)_1_p14	16-262/262	========/======	3/4	92.75	89.47	plasmidfinder	JQ418538	IncFII(p14)_1_p14_JQ418538
incf_plasmids.fa	RHB35-C17_2	75751	76304	+	IncFII(p96A)_1_p96A	11-534/534	========/======	2/30	98.13	80.50	plasmidfinder	JQ418521	IncFII(p96A)_1_p96A_JQ418521
incf_plasmids.fa	RHB35-C23_2	80945	81202	-	IncFII_1	4-261/261	===============	0/0	98.85	100.00	plasmidfinder	AY458016	IncFII_1__AY458016
incf_plasmids.fa	RHB35-C24_2	1	603	+	IncFIB(AP001918)_1	80-682/682	.==============	0/0	88.42	99.83	plasmidfinder	AP001918	IncFIB(AP001918)_1__AP001918
incf_plasmids.fa	RHB36-C04_2	1	603	+	IncFIB(AP001918)_1	80-682/682	.==============	0/0	88.42	99.83	plasmidfinder	AP001918	IncFIB(AP001918)_1__AP001918
incf_plasmids.fa	RHB36-C05_2	1	603	+	IncFIB(AP001918)_1	80-682/682	.==============	0/0	88.42	98.67	plasmidfinder	AP001918	IncFIB(AP001918)_1__AP001918
incf_plasmids.fa	RHB36-C07_3	100643	100897	+	IncFII_1_pSFO	1-255/258	===============	0/0	98.84	95.69	plasmidfinder	AF401292	IncFII_1_pSFO_AF401292
incf_plasmids.fa	RHB36-C10_2	1	603	+	IncFIB(AP001918)_1	80-682/682	.==============	0/0	88.42	96.35	plasmidfinder	AP001918	IncFIB(AP001918)_1__AP001918
incf_plasmids.fa	RHB36-C10_2	86728	87111	-	IncFIA_1	5-388/388	===============	0/0	98.97	100.00	plasmidfinder	AP001918	IncFIA_1__AP001918
incf_plasmids.fa	RHB36-C13_3	1	603	+	IncFIB(AP001918)_1	80-682/682	.==============	0/0	88.42	99.34	plasmidfinder	AP001918	IncFIB(AP001918)_1__AP001918
incf_plasmids.fa	RHB36-C13_3	58019	58517	+	IncFIC(FII)_1	1-499/499	===============	0/0	100.00	100.00	plasmidfinder	AP001918	IncFIC(FII)_1__AP001918
incf_plasmids.fa	RHB36-C13_3	111021	111404	-	IncFIA_1	5-388/388	===============	0/0	98.97	99.48	plasmidfinder	AP001918	IncFIA_1__AP001918
incf_plasmids.fa	RHB36-C16_3	1	603	+	IncFIB(AP001918)_1	80-682/682	.==============	0/0	88.42	99.83	plasmidfinder	AP001918	IncFIB(AP001918)_1__AP001918
incf_plasmids.fa	RHB36-C20_2	1	603	+	IncFIB(AP001918)_1	80-682/682	.==============	0/0	88.42	98.18	plasmidfinder	AP001918	IncFIB(AP001918)_1__AP001918
incf_plasmids.fa	RHB36-C20_2	144332	144715	-	IncFIA_1	5-388/388	===============	0/0	98.97	100.00	plasmidfinder	AP001918	IncFIA_1__AP001918
incf_plasmids.fa	RHB36-C21_12	1	603	+	IncFIB(AP001918)_1	80-682/682	.==============	0/0	88.42	99.83	plasmidfinder	AP001918	IncFIB(AP001918)_1__AP001918
incf_plasmids.fa	RHB36-C21_12	76255	76616	-	IncFIA_1	27-388/388	.==============	0/0	93.30	100.00	plasmidfinder	AP001918	IncFIA_1__AP001918
incf_plasmids.fa	RHB37-C15_2	1	603	+	IncFIB(AP001918)_1	80-682/682	.==============	0/0	88.42	97.84	plasmidfinder	AP001918	IncFIB(AP001918)_1__AP001918
incf_plasmids.fa	RHB37-C15_2	72841	73337	+	IncFIC(FII)_1	1-499/499	========/======	1/2	99.60	94.79	plasmidfinder	AP001918	IncFIC(FII)_1__AP001918
incf_plasmids.fa	RHB37-C15_3	60417	60674	-	IncFII(pCoo)_1_pCoo	4-262/262	========/======	1/1	98.47	96.14	plasmidfinder	CR942285	IncFII(pCoo)_1_pCoo_CR942285
incf_plasmids.fa	RHB37-C16_2	1	603	+	IncFIB(AP001918)_1	80-682/682	.==============	0/0	88.42	98.18	plasmidfinder	AP001918	IncFIB(AP001918)_1__AP001918
incf_plasmids.fa	RHB37-C16_2	41999	42495	+	IncFIC(FII)_1	1-499/499	========/======	1/2	99.60	95.59	plasmidfinder	AP001918	IncFIC(FII)_1__AP001918
incf_plasmids.fa	RHB37-C20_2	1	603	+	IncFIB(AP001918)_1	80-682/682	.==============	0/0	88.42	98.18	plasmidfinder	AP001918	IncFIB(AP001918)_1__AP001918
incf_plasmids.fa	RHB37-C20_2	41999	42495	+	IncFIC(FII)_1	1-499/499	========/======	1/2	99.60	95.59	plasmidfinder	AP001918	IncFIC(FII)_1__AP001918
incf_plasmids.fa	RHB37-C22_2	1	603	+	IncFIB(AP001918)_1	80-682/682	.==============	0/0	88.42	99.50	plasmidfinder	AP001918	IncFIB(AP001918)_1__AP001918
incf_plasmids.fa	RHB37-C22_2	35446	35942	+	IncFIC(FII)_1	1-499/499	========/======	1/2	99.60	95.39	plasmidfinder	AP001918	IncFIC(FII)_1__AP001918
incf_plasmids.fa	RHB37-C22_2	91437	91820	-	IncFIA_1	5-388/388	===============	0/0	98.97	99.48	plasmidfinder	AP001918	IncFIA_1__AP001918
incf_plasmids.fa	RHB38-C06_2	300	859	-	IncFIB(K)_1_Kpn3	1-560/560	===============	0/0	100.00	99.64	plasmidfinder	JN233704	IncFIB(K)_1_Kpn3_JN233704
incf_plasmids.fa	RHB38-C06_2	79072	79312	+	IncFII(pRSB107)_1_pRSB107	8-256/261	========/======	6/12	91.57	82.07	plasmidfinder	AJ851089	IncFII(pRSB107)_1_pRSB107_AJ851089
incf_plasmids.fa	RHB38-C07_2	181	1055	+	IncFIB(pHCM2)_1_pHCM2	1-875/875	===============	0/0	100.00	91.89	plasmidfinder	AL513384	IncFIB(pHCM2)_1_pHCM2_AL513384
incf_plasmids.fa	RHB38-C10_2	1	603	+	IncFIB(AP001918)_1	80-682/682	.==============	0/0	88.42	94.53	plasmidfinder	AP001918	IncFIB(AP001918)_1__AP001918
incf_plasmids.fa	RHB38-C10_3	31773	32146	+	IncX1_1	1-374/374	===============	0/0	100.00	98.66	plasmidfinder	EU370913	IncX1_1__EU370913
incf_plasmids.fa	RHB38-C10_3	42767	43154	+	IncFIA(HI1)_1_HI1	1-386/388	========/======	1/2	99.48	94.07	plasmidfinder	AF250878	IncFIA(HI1)_1_HI1_AF250878
incf_plasmids.fa	RHB38-C13_2	1	603	+	IncFIB(AP001918)_1	80-682/682	.==============	0/0	88.42	97.02	plasmidfinder	AP001918	IncFIB(AP001918)_1__AP001918
incf_plasmids.fa	RHB38-C13_2	89013	89273	-	IncFII_1	1-261/261	===============	0/0	100.00	100.00	plasmidfinder	AY458016	IncFII_1__AY458016
incf_plasmids.fa	RHB38-C13_4	41754	42141	+	IncFIA_1	1-388/388	===============	0/0	100.00	99.74	plasmidfinder	AP001918	IncFIA_1__AP001918
incf_plasmids.fa	RHB38-C15_2	1	603	+	IncFIB(AP001918)_1	80-682/682	.==============	0/0	88.42	97.02	plasmidfinder	AP001918	IncFIB(AP001918)_1__AP001918
incf_plasmids.fa	RHB38-C15_2	97543	97803	-	IncFII_1	1-261/261	===============	0/0	100.00	100.00	plasmidfinder	AY458016	IncFII_1__AY458016
incf_plasmids.fa	RHB38-C17_3	1	603	+	IncFIB(AP001918)_1	80-682/682	.==============	0/0	88.42	98.34	plasmidfinder	AP001918	IncFIB(AP001918)_1__AP001918
incf_plasmids.fa	RHB38-C17_3	33717	34215	+	IncFIC(FII)_1	1-499/499	===============	0/0	100.00	98.40	plasmidfinder	AP001918	IncFIC(FII)_1__AP001918
incf_plasmids.fa	RHB38-C19_2	10649	10909	+	IncFII_1	1-261/261	===============	0/0	100.00	100.00	plasmidfinder	AY458016	IncFII_1__AY458016
incf_plasmids.fa	RHB38-C19_2	123619	123760	+	IncI1_1_Alpha	1-142/142	===============	0/0	100.00	100.00	plasmidfinder	AP005147	IncI1_1_Alpha_AP005147
incf_plasmids.fa	RHB38-C19_4	1	603	+	IncFIB(AP001918)_1	80-682/682	.==============	0/0	88.42	96.35	plasmidfinder	AP001918	IncFIB(AP001918)_1__AP001918
incf_plasmids.fa	RHB38-C21_2	1	603	+	IncFIB(AP001918)_1	80-682/682	.==============	0/0	88.42	99.83	plasmidfinder	AP001918	IncFIB(AP001918)_1__AP001918
incf_plasmids.fa	RHB38-C21_2	26890	27388	+	IncFIC(FII)_1	1-499/499	===============	0/0	100.00	98.60	plasmidfinder	AP001918	IncFIC(FII)_1__AP001918
incf_plasmids.fa	RHB38-C23_2	1	603	+	IncFIB(pB171)_1_pB171	41-643/643	===============	0/0	93.78	99.34	plasmidfinder	AB024946	IncFIB(pB171)_1_pB171_AB024946
incf_plasmids.fa	RHB38-C23_2	160506	160766	+	IncFII(pCoo)_1_pCoo	1-262/262	========/======	1/1	99.62	96.56	plasmidfinder	CR942285	IncFII(pCoo)_1_pCoo_CR942285
incf_plasmids.fa	RHB38-C23_2	188647	189032	+	IncFIA(HI1)_1_HI1	1-386/388	===============	0/0	99.48	93.78	plasmidfinder	AF250878	IncFIA(HI1)_1_HI1_AF250878
incf_plasmids.fa	RHB38-C24_2	10649	10909	+	IncFII_1	1-261/261	===============	0/0	100.00	100.00	plasmidfinder	AY458016	IncFII_1__AY458016
incf_plasmids.fa	RHB38-C24_2	123619	123760	+	IncI1_1_Alpha	1-142/142	===============	0/0	100.00	100.00	plasmidfinder	AP005147	IncI1_1_Alpha_AP005147
incf_plasmids.fa	RHB38-C24_4	1	603	+	IncFIB(AP001918)_1	80-682/682	.==============	0/0	88.42	96.35	plasmidfinder	AP001918	IncFIB(AP001918)_1__AP001918
incf_plasmids.fa	RHB39-C10_3	300	859	-	IncFIB(K)_1_Kpn3	1-560/560	===============	0/0	100.00	99.82	plasmidfinder	JN233704	IncFIB(K)_1_Kpn3_JN233704
incf_plasmids.fa	RHB39-C10_3	146877	147097	-	IncFII_1_pKP91	10-230/230	===============	0/0	96.09	96.83	plasmidfinder	CP000966	IncFII_1_pKP91_CP000966
incf_plasmids.fa	RHB39-C17_2	1	603	+	IncFIB(AP001918)_1	80-682/682	.==============	0/0	88.42	96.35	plasmidfinder	AP001918	IncFIB(AP001918)_1__AP001918
incf_plasmids.fa	RHB39-C17_2	56159	56657	+	IncFIC(FII)_1	1-499/499	===============	0/0	100.00	100.00	plasmidfinder	AP001918	IncFIC(FII)_1__AP001918
incf_plasmids.fa	RHB39-C17_2	109000	109383	-	IncFIA_1	5-388/388	===============	0/0	98.97	100.00	plasmidfinder	AP001918	IncFIA_1__AP001918
incf_plasmids.fa	RHB39-C20_2	1	603	+	IncFIB(AP001918)_1	80-682/682	.==============	0/0	88.42	96.35	plasmidfinder	AP001918	IncFIB(AP001918)_1__AP001918
incf_plasmids.fa	RHB39-C20_2	56159	56657	+	IncFIC(FII)_1	1-499/499	===============	0/0	100.00	100.00	plasmidfinder	AP001918	IncFIC(FII)_1__AP001918
incf_plasmids.fa	RHB39-C20_2	109000	109383	-	IncFIA_1	5-388/388	===============	0/0	98.97	100.00	plasmidfinder	AP001918	IncFIA_1__AP001918
incf_plasmids.fa	RHB39-C21_2	1	603	+	IncFIB(AP001918)_1	80-682/682	.==============	0/0	88.42	96.35	plasmidfinder	AP001918	IncFIB(AP001918)_1__AP001918
incf_plasmids.fa	RHB39-C21_2	56159	56657	+	IncFIC(FII)_1	1-499/499	===============	0/0	100.00	100.00	plasmidfinder	AP001918	IncFIC(FII)_1__AP001918
incf_plasmids.fa	RHB39-C21_2	109000	109383	-	IncFIA_1	5-388/388	===============	0/0	98.97	100.00	plasmidfinder	AP001918	IncFIA_1__AP001918
incf_plasmids.fa	RHB39-C23_2	1	603	+	IncFIB(pB171)_1_pB171	41-643/643	===============	0/0	93.78	99.34	plasmidfinder	AB024946	IncFIB(pB171)_1_pB171_AB024946
incf_plasmids.fa	RHB39-C23_2	68928	69313	-	IncFIA(HI1)_1_HI1	1-386/388	===============	0/0	99.48	94.30	plasmidfinder	AF250878	IncFIA(HI1)_1_HI1_AF250878
incf_plasmids.fa	RHB39-C24_2	300	859	-	IncFIB(K)_1_Kpn3	1-560/560	===============	0/0	100.00	91.25	plasmidfinder	JN233704	IncFIB(K)_1_Kpn3_JN233704
incf_plasmids.fa	RHB39-C24_2	194581	195150	-	IncHI1B_1_pNDM-MAR	1-570/570	===============	0/0	100.00	99.47	plasmidfinder	JN420336	IncHI1B_1_pNDM-MAR_JN420336
incf_plasmids.fa	RHB39-C24_3	85908	86146	+	IncFII_1_pKP91	1-230/230	========/======	4/9	100.00	87.87	plasmidfinder	CP000966	IncFII_1_pKP91_CP000966
incf_plasmids.fa	RHB40-C03_2	1	603	+	IncFIB(AP001918)_1	80-682/682	.==============	0/0	88.42	99.00	plasmidfinder	AP001918	IncFIB(AP001918)_1__AP001918
incf_plasmids.fa	RHB40-C05_2	1	603	+	IncFIB(AP001918)_1	80-682/682	.==============	0/0	88.42	99.83	plasmidfinder	AP001918	IncFIB(AP001918)_1__AP001918
incf_plasmids.fa	RHB40-C06_2	1	603	+	IncFIB(AP001918)_1	80-682/682	.==============	0/0	88.42	99.83	plasmidfinder	AP001918	IncFIB(AP001918)_1__AP001918
incf_plasmids.fa	RHB40-C07_2	1	603	+	IncFIB(AP001918)_1	80-682/682	.==============	0/0	88.42	99.83	plasmidfinder	AP001918	IncFIB(AP001918)_1__AP001918
incf_plasmids.fa	RHB40-C11_2	1	603	+	IncFIB(AP001918)_1	80-682/682	.==============	0/0	88.42	99.83	plasmidfinder	AP001918	IncFIB(AP001918)_1__AP001918
incf_plasmids.fa	RHB40-C12_2	1	603	+	IncFIB(AP001918)_1	80-682/682	.==============	0/0	88.42	98.18	plasmidfinder	AP001918	IncFIB(AP001918)_1__AP001918
incf_plasmids.fa	RHB40-C16_2	1	603	+	IncFIB(AP001918)_1	80-682/682	.==============	0/0	88.42	99.83	plasmidfinder	AP001918	IncFIB(AP001918)_1__AP001918
incf_plasmids.fa	RHB40-C21_2	1	603	+	IncFIB(AP001918)_1	80-682/682	.==============	0/0	88.42	99.83	plasmidfinder	AP001918	IncFIB(AP001918)_1__AP001918
incf_plasmids.fa	RHB41-C03_2	300	859	-	IncFIB(K)_1_Kpn3	1-560/560	===============	0/0	100.00	99.11	plasmidfinder	JN233704	IncFIB(K)_1_Kpn3_JN233704
incf_plasmids.fa	RHB41-C03_2	24977	25364	-	IncFIA(HI1)_1_HI1	1-388/388	===============	0/0	100.00	99.23	plasmidfinder	AF250878	IncFIA(HI1)_1_HI1_AF250878
incf_plasmids.fa	RHB41-C05_2	300	859	-	IncFIB(K)_1_Kpn3	1-560/560	===============	0/0	100.00	99.11	plasmidfinder	JN233704	IncFIB(K)_1_Kpn3_JN233704
incf_plasmids.fa	RHB41-C05_2	24977	25364	-	IncFIA(HI1)_1_HI1	1-388/388	===============	0/0	100.00	99.23	plasmidfinder	AF250878	IncFIA(HI1)_1_HI1_AF250878
incf_plasmids.fa	RHB41-C07_2	300	859	-	IncFIB(K)_1_Kpn3	1-560/560	===============	0/0	100.00	99.11	plasmidfinder	JN233704	IncFIB(K)_1_Kpn3_JN233704
incf_plasmids.fa	RHB41-C07_2	24977	25364	-	IncFIA(HI1)_1_HI1	1-388/388	===============	0/0	100.00	99.23	plasmidfinder	AF250878	IncFIA(HI1)_1_HI1_AF250878
incf_plasmids.fa	RHB41-C11_3	1	603	+	IncFIB(AP001918)_1	80-682/682	.==============	0/0	88.42	96.35	plasmidfinder	AP001918	IncFIB(AP001918)_1__AP001918
incf_plasmids.fa	RHB41-C11_3	37498	37996	+	IncFIC(FII)_1	1-499/499	===============	0/0	100.00	98.60	plasmidfinder	AP001918	IncFIC(FII)_1__AP001918
incf_plasmids.fa	RHB41-C14_2	1	603	+	IncFIB(AP001918)_1	80-682/682	.==============	0/0	88.42	99.00	plasmidfinder	AP001918	IncFIB(AP001918)_1__AP001918
incf_plasmids.fa	RHB41-C14_2	21911	22407	+	IncFIC(FII)_1	1-499/499	========/======	1/2	99.60	95.39	plasmidfinder	AP001918	IncFIC(FII)_1__AP001918
incf_plasmids.fa	RHB41-C15_2	181	1055	+	IncFIB(pHCM2)_1_pHCM2	1-875/875	===============	0/0	100.00	91.89	plasmidfinder	AL513384	IncFIB(pHCM2)_1_pHCM2_AL513384
incf_plasmids.fa	RHB41-C20_2	181	1055	+	IncFIB(pHCM2)_1_pHCM2	1-875/875	===============	0/0	100.00	91.89	plasmidfinder	AL513384	IncFIB(pHCM2)_1_pHCM2_AL513384
incf_plasmids.fa	RHB41-C22_2	1	603	+	IncFIB(AP001918)_1	80-682/682	.==============	0/0	88.42	99.67	plasmidfinder	AP001918	IncFIB(AP001918)_1__AP001918
incf_plasmids.fa	RHB41-C22_2	70361	70857	+	IncFIC(FII)_1	1-499/499	========/======	1/2	99.60	95.59	plasmidfinder	AP001918	IncFIC(FII)_1__AP001918
incf_plasmids.fa	RHB41-C22_2	125322	125705	-	IncFIA_1	5-388/388	===============	0/0	98.97	100.00	plasmidfinder	AP001918	IncFIA_1__AP001918
incf_plasmids.fa	RHB42-C02_2	65613	65869	-	IncFII(29)_1_pUTI89	4-259/259	========/======	1/1	98.84	95.72	plasmidfinder	CP003035	IncFII(29)_1_pUTI89_CP003035
incf_plasmids.fa	RHB42-C12_2	70786	71042	-	IncFII(pHN7A8)_1_pHN7A8	4-260/260	===============	0/0	98.85	96.50	plasmidfinder	JN232517	IncFII(pHN7A8)_1_pHN7A8_JN232517
incf_plasmids.fa	RHB42-C16_2	1	603	+	IncFIB(AP001918)_1	80-682/682	.==============	0/0	88.42	98.67	plasmidfinder	AP001918	IncFIB(AP001918)_1__AP001918
incf_plasmids.fa	RHB42-C20_2	1	603	+	IncFIB(AP001918)_1	80-682/682	.==============	0/0	88.42	97.35	plasmidfinder	AP001918	IncFIB(AP001918)_1__AP001918
incf_plasmids.fa	RHBSTW-00001_2	44138	44877	-	IncFIB(pQil)_1_pQil	1-740/740	===============	0/0	100.00	100.00	plasmidfinder	JN233705	IncFIB(pQil)_1_pQil_JN233705
incf_plasmids.fa	RHBSTW-00001_2	115986	116212	+	IncFII_1_pKP91	10-230/230	========/======	2/6	96.09	88.11	plasmidfinder	CP000966	IncFII_1_pKP91_CP000966
incf_plasmids.fa	RHBSTW-00002_2	176393	176631	+	IncFII(p14)_1_p14	5-245/262	========/======	2/2	91.22	91.29	plasmidfinder	JQ418538	IncFII(p14)_1_p14_JQ418538
incf_plasmids.fa	RHBSTW-00002_3	300	859	-	IncFIB(K)_1_Kpn3	1-560/560	===============	0/0	100.00	99.29	plasmidfinder	JN233704	IncFIB(K)_1_Kpn3_JN233704
incf_plasmids.fa	RHBSTW-00002_3	93861	94247	+	IncFIA(HI1)_1_HI1	2-388/388	===============	0/0	99.74	98.97	plasmidfinder	AF250878	IncFIA(HI1)_1_HI1_AF250878
incf_plasmids.fa	RHBSTW-00004_2	1	603	+	IncFIB(AP001918)_1	80-682/682	.==============	0/0	88.42	98.51	plasmidfinder	AP001918	IncFIB(AP001918)_1__AP001918
incf_plasmids.fa	RHBSTW-00004_2	69373	69633	+	IncFII_1	1-261/261	===============	0/0	100.00	100.00	plasmidfinder	AY458016	IncFII_1__AY458016
incf_plasmids.fa	RHBSTW-00005_2	1	603	+	IncFIB(pB171)_1_pB171	41-643/643	===============	0/0	93.78	99.34	plasmidfinder	AB024946	IncFIB(pB171)_1_pB171_AB024946
incf_plasmids.fa	RHBSTW-00005_2	55872	56259	-	IncFIA_1	1-388/388	===============	0/0	100.00	99.74	plasmidfinder	AP001918	IncFIA_1__AP001918
incf_plasmids.fa	RHBSTW-00011_2	256	700	+	IncFII(SARC14)_1_SARC14	1-445/445	===============	0/0	100.00	99.55	plasmidfinder	JQ418540	IncFII(SARC14)_1_SARC14_JQ418540
incf_plasmids.fa	RHBSTW-00011_2	97958	98204	+	IncFII(p14)_1_p14	5-252/262	========/======	1/1	94.27	92.74	plasmidfinder	JQ418538	IncFII(p14)_1_p14_JQ418538
incf_plasmids.fa	RHBSTW-00012_2	3	749	+	IncFII(pECLA)_1_pECLA	1-747/747	===============	0/0	100.00	99.60	plasmidfinder	CP001919	IncFII(pECLA)_1_pECLA_CP001919
incf_plasmids.fa	RHBSTW-00012_2	50555	50805	+	IncR_1	1-251/251	===============	0/0	100.00	93.62	plasmidfinder	DQ449578	IncR_1__DQ449578
incf_plasmids.fa	RHBSTW-00013_2	256	700	+	IncFII(SARC14)_1_SARC14	1-445/445	===============	0/0	100.00	94.61	plasmidfinder	JQ418540	IncFII(SARC14)_1_SARC14_JQ418540
incf_plasmids.fa	RHBSTW-00013_2	93874	94516	-	IncFIB(pB171)_1_pB171	1-643/643	===============	0/0	100.00	91.45	plasmidfinder	AB024946	IncFIB(pB171)_1_pB171_AB024946
incf_plasmids.fa	RHBSTW-00013_2	173622	173871	+	IncFII(S)_1	2-251/262	========/======	2/2	95.04	91.63	plasmidfinder	CP000858	IncFII(S)_1__CP000858
incf_plasmids.fa	RHBSTW-00013_4	181	1055	+	IncFIB(pHCM2)_1_pHCM2	1-875/875	===============	0/0	100.00	98.63	plasmidfinder	AL513384	IncFIB(pHCM2)_1_pHCM2_AL513384
incf_plasmids.fa	RHBSTW-00014_2	112712	113209	-	IncFIC(FII)_1	1-499/499	========/======	3/3	99.60	95.80	plasmidfinder	AP001918	IncFIC(FII)_1__AP001918
incf_plasmids.fa	RHBSTW-00014_2	142788	143282	-	IncFIC(FII)_1	4-499/499	========/======	3/3	99.00	95.78	plasmidfinder	AP001918	IncFIC(FII)_1__AP001918
incf_plasmids.fa	RHBSTW-00014_3	97453	97607	+	IncB/O/K/Z_2	1-154/160	========/======	1/1	96.25	96.13	plasmidfinder	GU256641	IncB/O/K/Z_2__GU256641
incf_plasmids.fa	RHBSTW-00016_2	3	749	+	IncFII(pECLA)_1_pECLA	1-747/747	===============	0/0	100.00	99.87	plasmidfinder	CP001919	IncFII(pECLA)_1_pECLA_CP001919
incf_plasmids.fa	RHBSTW-00016_2	34360	35002	-	IncFIB(pB171)_1_pB171	1-643/643	===============	0/0	100.00	91.45	plasmidfinder	AB024946	IncFIB(pB171)_1_pB171_AB024946
incf_plasmids.fa	RHBSTW-00016_2	119985	120590	+	IncFII(pECLA)_1_pECLA	13-618/747	=============..	0/0	81.12	93.07	plasmidfinder	CP001919	IncFII(pECLA)_1_pECLA_CP001919
incf_plasmids.fa	RHBSTW-00019_3	1	603	+	IncFIB(AP001918)_1	80-682/682	.==============	0/0	88.42	98.01	plasmidfinder	AP001918	IncFIB(AP001918)_1__AP001918
incf_plasmids.fa	RHBSTW-00019_3	23427	23580	-	Col156_1	1-154/154	===============	0/0	100.00	98.70	plasmidfinder	NC_009781	Col156_1__NC_009781
incf_plasmids.fa	RHBSTW-00019_3	66298	66558	+	IncFII(pRSB107)_1_pRSB107	1-261/261	===============	0/0	100.00	100.00	plasmidfinder	AJ851089	IncFII(pRSB107)_1_pRSB107_AJ851089
incf_plasmids.fa	RHBSTW-00019_3	83681	84068	-	IncFIA_1	1-388/388	===============	0/0	100.00	100.00	plasmidfinder	AP001918	IncFIA_1__AP001918
incf_plasmids.fa	RHBSTW-00026_2	300	859	-	IncFIB(K)_1_Kpn3	1-560/560	===============	0/0	100.00	98.93	plasmidfinder	JN233704	IncFIB(K)_1_Kpn3_JN233704
incf_plasmids.fa	RHBSTW-00026_2	62871	63258	-	IncFIA(HI1)_1_HI1	1-388/388	===============	0/0	100.00	98.97	plasmidfinder	AF250878	IncFIA(HI1)_1_HI1_AF250878
incf_plasmids.fa	RHBSTW-00029_3	23103	23359	-	IncFII(S)_1	2-262/262	========/======	3/4	98.09	91.57	plasmidfinder	CP000858	IncFII(S)_1__CP000858
incf_plasmids.fa	RHBSTW-00039_2	75349	75581	-	IncFII_1_pKP91	3-230/230	========/======	5/11	97.83	82.63	plasmidfinder	CP000966	IncFII_1_pKP91_CP000966
incf_plasmids.fa	RHBSTW-00039_2	113495	113882	-	IncFIA(HI1)_1_HI1	1-388/388	===============	0/0	100.00	96.13	plasmidfinder	AF250878	IncFIA(HI1)_1_HI1_AF250878
incf_plasmids.fa	RHBSTW-00039_3	15943	16053	-	Col440I_1	1-111/114	===============	0/0	97.37	93.69	plasmidfinder	CP023920.1	Col440I_1__CP023920.1
incf_plasmids.fa	RHBSTW-00039_3	103101	103340	+	IncFII(p14)_1_p14	15-257/262	========/======	2/3	91.60	90.12	plasmidfinder	JQ418538	IncFII(p14)_1_p14_JQ418538
incf_plasmids.fa	RHBSTW-00039_4	95579	95839	+	IncFII(p14)_1_p14	1-262/262	========/======	1/1	99.62	91.60	plasmidfinder	JQ418538	IncFII(p14)_1_p14_JQ418538
incf_plasmids.fa	RHBSTW-00039_5	67095	67313	+	FII(pBK30683)_1	1-219/227	===============	0/0	96.48	100.00	plasmidfinder	KF954760	FII(pBK30683)_1__KF954760
incf_plasmids.fa	RHBSTW-00040_3	300	859	-	IncFIB(K)_1_Kpn3	1-560/560	===============	0/0	100.00	98.93	plasmidfinder	JN233704	IncFIB(K)_1_Kpn3_JN233704
incf_plasmids.fa	RHBSTW-00040_3	41713	42100	-	IncFIA(HI1)_1_HI1	1-388/388	===============	0/0	100.00	99.23	plasmidfinder	AF250878	IncFIA(HI1)_1_HI1_AF250878
incf_plasmids.fa	RHBSTW-00054_2	300	859	-	IncFIB(K)_1_Kpn3	1-560/560	===============	0/0	100.00	98.93	plasmidfinder	JN233704	IncFIB(K)_1_Kpn3_JN233704
incf_plasmids.fa	RHBSTW-00054_2	90433	90997	-	IncU_1	1-565/565	===============	0/0	100.00	97.17	plasmidfinder	DQ401103	IncU_1__DQ401103
incf_plasmids.fa	RHBSTW-00054_2	135246	135783	-	IncHI1B(CIT)_1_pNDM-CIT	1-538/538	===============	0/0	100.00	99.07	plasmidfinder	JX182975	IncHI1B(CIT)_1_pNDM-CIT_JX182975
incf_plasmids.fa	RHBSTW-00054_2	201518	201937	+	IncHI1A(CIT)_1_pNDM-CIT	1-420/420	===============	0/0	100.00	100.00	plasmidfinder	JX182975	IncHI1A(CIT)_1_pNDM-CIT_JX182975
incf_plasmids.fa	RHBSTW-00054_2	413707	413939	-	IncFII_1_pKP91	3-230/230	========/======	5/11	97.83	82.63	plasmidfinder	CP000966	IncFII_1_pKP91_CP000966
incf_plasmids.fa	RHBSTW-00059_2	5841	6227	+	IncFIA(HI1)_1_HI1	2-388/388	===============	0/0	99.74	98.71	plasmidfinder	AF250878	IncFIA(HI1)_1_HI1_AF250878
incf_plasmids.fa	RHBSTW-00059_2	17044	17294	+	IncR_1	1-251/251	===============	0/0	100.00	99.60	plasmidfinder	DQ449578	IncR_1__DQ449578
incf_plasmids.fa	RHBSTW-00059_3	300	859	-	IncFIB(K)_1_Kpn3	1-560/560	===============	0/0	100.00	99.29	plasmidfinder	JN233704	IncFIB(K)_1_Kpn3_JN233704
incf_plasmids.fa	RHBSTW-00059_3	47698	48084	+	IncFIA(HI1)_1_HI1	2-388/388	===============	0/0	99.74	98.71	plasmidfinder	AF250878	IncFIA(HI1)_1_HI1_AF250878
incf_plasmids.fa	RHBSTW-00062_2	300	859	-	IncFIB(K)_1_Kpn3	1-560/560	===============	0/0	100.00	98.75	plasmidfinder	JN233704	IncFIB(K)_1_Kpn3_JN233704
incf_plasmids.fa	RHBSTW-00062_2	107350	107570	-	IncFII_1_pKP91	10-230/230	===============	0/0	96.09	96.83	plasmidfinder	CP000966	IncFII_1_pKP91_CP000966
incf_plasmids.fa	RHBSTW-00062_3	106780	107020	+	IncFII(p14)_1_p14	1-245/262	========/======	2/4	91.98	90.20	plasmidfinder	JQ418538	IncFII(p14)_1_p14_JQ418538
incf_plasmids.fa	RHBSTW-00065_2	300	859	-	IncFIB(K)_1_Kpn3	1-560/560	===============	0/0	100.00	98.75	plasmidfinder	JN233704	IncFIB(K)_1_Kpn3_JN233704
incf_plasmids.fa	RHBSTW-00065_2	108176	108396	-	IncFII_1_pKP91	10-230/230	===============	0/0	96.09	96.83	plasmidfinder	CP000966	IncFII_1_pKP91_CP000966
incf_plasmids.fa	RHBSTW-00065_4	112061	112301	+	IncFII(p14)_1_p14	1-245/262	========/======	2/4	91.98	90.20	plasmidfinder	JQ418538	IncFII(p14)_1_p14_JQ418538
incf_plasmids.fa	RHBSTW-00066_2	300	859	-	IncFIB(K)_1_Kpn3	1-560/560	===============	0/0	100.00	98.75	plasmidfinder	JN233704	IncFIB(K)_1_Kpn3_JN233704
incf_plasmids.fa	RHBSTW-00066_2	108169	108389	-	IncFII_1_pKP91	10-230/230	===============	0/0	96.09	96.83	plasmidfinder	CP000966	IncFII_1_pKP91_CP000966
incf_plasmids.fa	RHBSTW-00066_3	106780	107020	+	IncFII(p14)_1_p14	1-245/262	========/======	2/4	91.98	90.20	plasmidfinder	JQ418538	IncFII(p14)_1_p14_JQ418538
incf_plasmids.fa	RHBSTW-00067_5	104639	104879	+	IncFII(p14)_1_p14	1-245/262	========/======	2/4	91.98	90.20	plasmidfinder	JQ418538	IncFII(p14)_1_p14_JQ418538
incf_plasmids.fa	RHBSTW-00069_3	46498	46885	+	IncFIA(HI1)_1_HI1	1-388/388	===============	0/0	100.00	97.17	plasmidfinder	AF250878	IncFIA(HI1)_1_HI1_AF250878
incf_plasmids.fa	RHBSTW-00069_3	119694	119914	+	IncFII_1_pKP91	10-230/230	===============	0/0	96.09	96.83	plasmidfinder	CP000966	IncFII_1_pKP91_CP000966
incf_plasmids.fa	RHBSTW-00069_4	112061	112301	+	IncFII(p14)_1_p14	1-245/262	========/======	2/4	91.98	90.20	plasmidfinder	JQ418538	IncFII(p14)_1_p14_JQ418538
incf_plasmids.fa	RHBSTW-00070_2	181	1064	+	IncFIB(pHCM2)_1_pHCM2	1-875/875	========/======	1/9	100.00	97.06	plasmidfinder	AL513384	IncFIB(pHCM2)_1_pHCM2_AL513384
incf_plasmids.fa	RHBSTW-00070_2	126561	126818	-	IncFII(p14)_1_p14	1-262/262	========/======	2/4	98.47	90.84	plasmidfinder	JQ418538	IncFII(p14)_1_p14_JQ418538
incf_plasmids.fa	RHBSTW-00072_2	1	603	+	IncFIB(pB171)_1_pB171	41-643/643	===============	0/0	93.78	99.34	plasmidfinder	AB024946	IncFIB(pB171)_1_pB171_AB024946
incf_plasmids.fa	RHBSTW-00072_2	18089	18242	+	Col156_1	1-154/154	===============	0/0	100.00	98.70	plasmidfinder	NC_009781	Col156_1__NC_009781
incf_plasmids.fa	RHBSTW-00072_2	83562	83949	-	IncFIA_1	1-388/388	===============	0/0	100.00	99.74	plasmidfinder	AP001918	IncFIA_1__AP001918
incf_plasmids.fa	RHBSTW-00072_2	102397	102657	+	IncFII(pRSB107)_1_pRSB107	1-261/261	===============	0/0	100.00	100.00	plasmidfinder	AJ851089	IncFII(pRSB107)_1_pRSB107_AJ851089
incf_plasmids.fa	RHBSTW-00074_5	75838	76046	+	IncFII(Yp)_1_Yersenia	1-209/230	==============.	0/0	90.87	98.56	plasmidfinder	CP000670	IncFII(Yp)_1_Yersenia_CP000670
incf_plasmids.fa	RHBSTW-00074_6	71985	72224	+	IncFII(p14)_1_p14	15-257/262	========/======	2/3	91.60	90.12	plasmidfinder	JQ418538	IncFII(p14)_1_p14_JQ418538
incf_plasmids.fa	RHBSTW-00081_2	1	603	+	IncFIB(AP001918)_1	80-682/682	.==============	0/0	88.42	98.51	plasmidfinder	AP001918	IncFIB(AP001918)_1__AP001918
incf_plasmids.fa	RHBSTW-00081_2	79769	80152	-	IncFIA_1	5-388/388	===============	0/0	98.97	99.74	plasmidfinder	AP001918	IncFIA_1__AP001918
incf_plasmids.fa	RHBSTW-00082_2	1	603	+	IncFIB(AP001918)_1	80-682/682	.==============	0/0	88.42	98.51	plasmidfinder	AP001918	IncFIB(AP001918)_1__AP001918
incf_plasmids.fa	RHBSTW-00082_2	79769	80152	-	IncFIA_1	5-388/388	===============	0/0	98.97	99.74	plasmidfinder	AP001918	IncFIA_1__AP001918
incf_plasmids.fa	RHBSTW-00083_2	3	749	+	IncFII(pECLA)_1_pECLA	1-747/747	===============	0/0	100.00	97.86	plasmidfinder	CP001919	IncFII(pECLA)_1_pECLA_CP001919
incf_plasmids.fa	RHBSTW-00083_2	41953	42203	+	IncR_1	1-251/251	===============	0/0	100.00	93.62	plasmidfinder	DQ449578	IncR_1__DQ449578
incf_plasmids.fa	RHBSTW-00083_3	217	956	+	IncFIB(pQil)_1_pQil	1-740/740	===============	0/0	100.00	100.00	plasmidfinder	JN233705	IncFIB(pQil)_1_pQil_JN233705
incf_plasmids.fa	RHBSTW-00083_3	42303	42689	+	IncFIA(HI1)_1_HI1	2-388/388	===============	0/0	99.74	98.97	plasmidfinder	AF250878	IncFIA(HI1)_1_HI1_AF250878
incf_plasmids.fa	RHBSTW-00086_2	3	728	+	IncFII(pECLA)_1_pECLA	1-747/747	========/======	1/21	97.19	96.79	plasmidfinder	CP001919	IncFII(pECLA)_1_pECLA_CP001919
incf_plasmids.fa	RHBSTW-00086_2	43669	44228	+	IncFIB(pECLA)_1_pECLA	1-560/560	===============	0/0	100.00	100.00	plasmidfinder	CP001919	IncFIB(pECLA)_1_pECLA_CP001919
incf_plasmids.fa	RHBSTW-00087_2	1	603	+	IncFIB(AP001918)_1	80-682/682	.==============	0/0	88.42	97.35	plasmidfinder	AP001918	IncFIB(AP001918)_1__AP001918
incf_plasmids.fa	RHBSTW-00087_2	59843	60339	+	IncFIC(FII)_1	1-499/499	========/======	1/2	99.60	95.59	plasmidfinder	AP001918	IncFIC(FII)_1__AP001918
incf_plasmids.fa	RHBSTW-00092_2	300	859	-	IncFIB(K)_1_Kpn3	1-560/560	===============	0/0	100.00	98.93	plasmidfinder	JN233704	IncFIB(K)_1_Kpn3_JN233704
incf_plasmids.fa	RHBSTW-00092_4	344	571	+	IncFII(Yp)_1_Yersenia	1-229/230	========/======	1/1	99.13	95.63	plasmidfinder	CP000670	IncFII(Yp)_1_Yersenia_CP000670
incf_plasmids.fa	RHBSTW-00092_5	102886	103125	+	IncFII(p14)_1_p14	15-257/262	========/======	2/3	91.60	90.12	plasmidfinder	JQ418538	IncFII(p14)_1_p14_JQ418538
incf_plasmids.fa	RHBSTW-00093_3	300	859	-	IncFIB(K)_1_Kpn3	1-560/560	===============	0/0	100.00	98.93	plasmidfinder	JN233704	IncFIB(K)_1_Kpn3_JN233704
incf_plasmids.fa	RHBSTW-00093_3	110756	110993	-	IncFII_1_pKP91	1-230/230	========/======	3/8	100.00	87.39	plasmidfinder	CP000966	IncFII_1_pKP91_CP000966
incf_plasmids.fa	RHBSTW-00101_2	3	749	+	IncFII(pECLA)_1_pECLA	1-747/747	===============	0/0	100.00	99.60	plasmidfinder	CP001919	IncFII(pECLA)_1_pECLA_CP001919
incf_plasmids.fa	RHBSTW-00101_2	103312	103871	-	IncFIB(pECLA)_1_pECLA	1-560/560	===============	0/0	100.00	100.00	plasmidfinder	CP001919	IncFIB(pECLA)_1_pECLA_CP001919
incf_plasmids.fa	RHBSTW-00103_3	3	749	+	IncFII(pECLA)_1_pECLA	1-747/747	===============	0/0	100.00	97.86	plasmidfinder	CP001919	IncFII(pECLA)_1_pECLA_CP001919
incf_plasmids.fa	RHBSTW-00103_3	41953	42203	+	IncR_1	1-251/251	===============	0/0	100.00	93.62	plasmidfinder	DQ449578	IncR_1__DQ449578
incf_plasmids.fa	RHBSTW-00103_4	217	956	+	IncFIB(pQil)_1_pQil	1-740/740	===============	0/0	100.00	100.00	plasmidfinder	JN233705	IncFIB(pQil)_1_pQil_JN233705
incf_plasmids.fa	RHBSTW-00103_4	52391	52777	+	IncFIA(HI1)_1_HI1	2-388/388	===============	0/0	99.74	98.97	plasmidfinder	AF250878	IncFIA(HI1)_1_HI1_AF250878
incf_plasmids.fa	RHBSTW-00105_2	3	749	+	IncFII(pECLA)_1_pECLA	1-747/747	===============	0/0	100.00	97.86	plasmidfinder	CP001919	IncFII(pECLA)_1_pECLA_CP001919
incf_plasmids.fa	RHBSTW-00105_2	41953	42203	+	IncR_1	1-251/251	===============	0/0	100.00	93.62	plasmidfinder	DQ449578	IncR_1__DQ449578
incf_plasmids.fa	RHBSTW-00105_3	217	956	+	IncFIB(pQil)_1_pQil	1-740/740	===============	0/0	100.00	100.00	plasmidfinder	JN233705	IncFIB(pQil)_1_pQil_JN233705
incf_plasmids.fa	RHBSTW-00105_3	52391	52777	+	IncFIA(HI1)_1_HI1	2-388/388	===============	0/0	99.74	98.97	plasmidfinder	AF250878	IncFIA(HI1)_1_HI1_AF250878
incf_plasmids.fa	RHBSTW-00113_2	300	859	-	IncFIB(K)_1_Kpn3	1-560/560	===============	0/0	100.00	98.93	plasmidfinder	JN233704	IncFIB(K)_1_Kpn3_JN233704
incf_plasmids.fa	RHBSTW-00113_2	97346	97583	-	IncFII_1_pKP91	1-230/230	========/======	3/8	100.00	87.39	plasmidfinder	CP000966	IncFII_1_pKP91_CP000966
incf_plasmids.fa	RHBSTW-00113_3	29684	30197	+	IncN_1	1-514/514	===============	0/0	100.00	100.00	plasmidfinder	AY046276	IncN_1__AY046276
incf_plasmids.fa	RHBSTW-00113_3	114991	115230	+	IncFII(p14)_1_p14	15-257/262	========/======	2/3	91.60	90.53	plasmidfinder	JQ418538	IncFII(p14)_1_p14_JQ418538
incf_plasmids.fa	RHBSTW-00113_5	217	956	+	IncFIB(pQil)_1_pQil	1-740/740	===============	0/0	100.00	100.00	plasmidfinder	JN233705	IncFIB(pQil)_1_pQil_JN233705
incf_plasmids.fa	RHBSTW-00114_2	3	749	+	IncFII(pECLA)_1_pECLA	1-747/747	===============	0/0	100.00	99.60	plasmidfinder	CP001919	IncFII(pECLA)_1_pECLA_CP001919
incf_plasmids.fa	RHBSTW-00114_2	44922	45481	+	IncFIB(pECLA)_1_pECLA	1-560/560	===============	0/0	100.00	100.00	plasmidfinder	CP001919	IncFIB(pECLA)_1_pECLA_CP001919
incf_plasmids.fa	RHBSTW-00114_3	76926	77312	+	IncFIA(HI1)_1_HI1	2-388/388	===============	0/0	99.74	98.97	plasmidfinder	AF250878	IncFIA(HI1)_1_HI1_AF250878
incf_plasmids.fa	RHBSTW-00119_2	75892	76275	-	IncFIA(HI1)_1_HI1	5-388/388	========/======	2/8	97.94	80.16	plasmidfinder	AF250878	IncFIA(HI1)_1_HI1_AF250878
incf_plasmids.fa	RHBSTW-00120_2	116707	116963	-	IncFII(S)_1	2-262/262	========/======	3/4	98.09	91.57	plasmidfinder	CP000858	IncFII(S)_1__CP000858
incf_plasmids.fa	RHBSTW-00122_2	1	603	+	IncFIB(AP001918)_1	80-682/682	.==============	0/0	88.42	98.51	plasmidfinder	AP001918	IncFIB(AP001918)_1__AP001918
incf_plasmids.fa	RHBSTW-00122_2	74593	74853	+	IncFII(pCoo)_1_pCoo	1-262/262	========/======	1/1	99.62	96.56	plasmidfinder	CR942285	IncFII(pCoo)_1_pCoo_CR942285
incf_plasmids.fa	RHBSTW-00123_2	3	749	+	IncFII(pECLA)_1_pECLA	1-747/747	===============	0/0	100.00	99.87	plasmidfinder	CP001919	IncFII(pECLA)_1_pECLA_CP001919
incf_plasmids.fa	RHBSTW-00123_2	42303	42862	+	IncFIB(pECLA)_1_pECLA	1-560/560	===============	0/0	100.00	100.00	plasmidfinder	CP001919	IncFIB(pECLA)_1_pECLA_CP001919
incf_plasmids.fa	RHBSTW-00123_3	41743	42130	+	IncFIA(HI1)_1_HI1	1-388/388	===============	0/0	100.00	97.42	plasmidfinder	AF250878	IncFIA(HI1)_1_HI1_AF250878
incf_plasmids.fa	RHBSTW-00123_3	121660	121886	+	IncFII(Yp)_1_Yersenia	1-230/230	========/======	1/3	98.70	92.17	plasmidfinder	CP000670	IncFII(Yp)_1_Yersenia_CP000670
incf_plasmids.fa	RHBSTW-00124_2	26933	27306	-	IncX1_1	1-374/374	===============	0/0	100.00	98.66	plasmidfinder	EU370913	IncX1_1__EU370913
incf_plasmids.fa	RHBSTW-00124_2	111295	111550	-	IncFII(29)_1_pUTI89	4-259/259	===============	0/0	98.84	100.00	plasmidfinder	CP003035	IncFII(29)_1_pUTI89_CP003035
incf_plasmids.fa	RHBSTW-00127_2	256	700	+	IncFII(SARC14)_1_SARC14	1-445/445	===============	0/0	100.00	94.61	plasmidfinder	JQ418540	IncFII(SARC14)_1_SARC14_JQ418540
incf_plasmids.fa	RHBSTW-00127_2	93865	94507	-	IncFIB(pB171)_1_pB171	1-643/643	===============	0/0	100.00	91.45	plasmidfinder	AB024946	IncFIB(pB171)_1_pB171_AB024946
incf_plasmids.fa	RHBSTW-00127_2	167206	167455	+	IncFII(S)_1	2-251/262	========/======	2/2	95.04	91.63	plasmidfinder	CP000858	IncFII(S)_1__CP000858
incf_plasmids.fa	RHBSTW-00127_3	181	1055	+	IncFIB(pHCM2)_1_pHCM2	1-875/875	===============	0/0	100.00	98.63	plasmidfinder	AL513384	IncFIB(pHCM2)_1_pHCM2_AL513384
incf_plasmids.fa	RHBSTW-00128_2	300	859	-	IncFIB(K)_1_Kpn3	1-560/560	===============	0/0	100.00	100.00	plasmidfinder	JN233704	IncFIB(K)_1_Kpn3_JN233704
incf_plasmids.fa	RHBSTW-00132_2	1	603	+	IncFIB(pB171)_1_pB171	41-643/643	===============	0/0	93.78	91.21	plasmidfinder	AB024946	IncFIB(pB171)_1_pB171_AB024946
incf_plasmids.fa	RHBSTW-00133_2	3	749	+	IncFII(pECLA)_1_pECLA	1-747/747	===============	0/0	100.00	99.60	plasmidfinder	CP001919	IncFII(pECLA)_1_pECLA_CP001919
incf_plasmids.fa	RHBSTW-00133_2	37329	37888	+	IncFIB(pECLA)_1_pECLA	1-560/560	===============	0/0	100.00	100.00	plasmidfinder	CP001919	IncFIB(pECLA)_1_pECLA_CP001919
incf_plasmids.fa	RHBSTW-00135_3	256	700	+	IncFII(SARC14)_1_SARC14	1-445/445	===============	0/0	100.00	94.83	plasmidfinder	JQ418540	IncFII(SARC14)_1_SARC14_JQ418540
incf_plasmids.fa	RHBSTW-00135_3	100622	100869	+	IncFII(S)_1	2-251/262	========/======	3/6	93.89	93.25	plasmidfinder	CP000858	IncFII(S)_1__CP000858
incf_plasmids.fa	RHBSTW-00138_2	300	859	-	IncFIB(K)_1_Kpn3	1-560/560	===============	0/0	100.00	98.93	plasmidfinder	JN233704	IncFIB(K)_1_Kpn3_JN233704
incf_plasmids.fa	RHBSTW-00138_2	112756	112994	-	IncFII_1_pKP91	1-230/230	========/======	4/9	100.00	86.61	plasmidfinder	CP000966	IncFII_1_pKP91_CP000966
incf_plasmids.fa	RHBSTW-00138_4	217	956	+	IncFIB(pQil)_1_pQil	1-740/740	===============	0/0	100.00	100.00	plasmidfinder	JN233705	IncFIB(pQil)_1_pQil_JN233705
incf_plasmids.fa	RHBSTW-00140_2	3	749	+	IncFII(pECLA)_1_pECLA	1-747/747	===============	0/0	100.00	99.60	plasmidfinder	CP001919	IncFII(pECLA)_1_pECLA_CP001919
incf_plasmids.fa	RHBSTW-00140_2	37329	37888	+	IncFIB(pECLA)_1_pECLA	1-560/560	===============	0/0	100.00	100.00	plasmidfinder	CP001919	IncFIB(pECLA)_1_pECLA_CP001919
incf_plasmids.fa	RHBSTW-00141_4	300	859	-	IncFIB(K)_1_Kpn3	1-560/560	===============	0/0	100.00	99.82	plasmidfinder	JN233704	IncFIB(K)_1_Kpn3_JN233704
incf_plasmids.fa	RHBSTW-00141_4	93164	93424	+	IncFII_1	1-261/261	===============	0/0	100.00	99.62	plasmidfinder	AY458016	IncFII_1__AY458016
incf_plasmids.fa	RHBSTW-00144_2	3	749	+	IncFII(pECLA)_1_pECLA	1-747/747	===============	0/0	100.00	99.87	plasmidfinder	CP001919	IncFII(pECLA)_1_pECLA_CP001919
incf_plasmids.fa	RHBSTW-00144_2	53994	54373	-	IncFIA(HI1)_1_HI1	7-386/388	===============	0/0	97.94	83.42	plasmidfinder	AF250878	IncFIA(HI1)_1_HI1_AF250878
incf_plasmids.fa	RHBSTW-00147_3	84370	84521	+	IncB/O/K/Z_1	1-151/151	========/======	1/1	100.00	98.03	plasmidfinder	CU928147	IncB/O/K/Z_1__CU928147
incf_plasmids.fa	RHBSTW-00147_4	1	603	+	IncFIB(AP001918)_1	80-682/682	.==============	0/0	88.42	96.35	plasmidfinder	AP001918	IncFIB(AP001918)_1__AP001918
incf_plasmids.fa	RHBSTW-00147_4	14577	15075	+	IncFIC(FII)_1	1-499/499	========/======	5/6	99.40	84.26	plasmidfinder	AP001918	IncFIC(FII)_1__AP001918
incf_plasmids.fa	RHBSTW-00148_3	300	859	-	IncFIB(K)_1_Kpn3	1-560/560	===============	0/0	100.00	99.64	plasmidfinder	JN233704	IncFIB(K)_1_Kpn3_JN233704
incf_plasmids.fa	RHBSTW-00148_3	37454	37841	-	IncFIA(HI1)_1_HI1	1-388/388	===============	0/0	100.00	99.48	plasmidfinder	AF250878	IncFIA(HI1)_1_HI1_AF250878
incf_plasmids.fa	RHBSTW-00152_2	1	603	+	IncFIB(AP001918)_1	80-682/682	.==============	0/0	88.42	98.34	plasmidfinder	AP001918	IncFIB(AP001918)_1__AP001918
incf_plasmids.fa	RHBSTW-00152_2	73682	74178	+	IncFIC(FII)_1	1-499/499	========/======	1/2	99.60	95.39	plasmidfinder	AP001918	IncFIC(FII)_1__AP001918
incf_plasmids.fa	RHBSTW-00156_5	1	603	+	IncFIB(AP001918)_1	80-682/682	.==============	0/0	88.42	99.34	plasmidfinder	AP001918	IncFIB(AP001918)_1__AP001918
incf_plasmids.fa	RHBSTW-00156_5	52567	53065	+	IncFIC(FII)_1	1-499/499	========/======	4/4	99.60	84.23	plasmidfinder	AP001918	IncFIC(FII)_1__AP001918
incf_plasmids.fa	RHBSTW-00165_3	300	859	-	IncFIB(K)_1_Kpn3	1-560/560	===============	0/0	100.00	98.93	plasmidfinder	JN233704	IncFIB(K)_1_Kpn3_JN233704
incf_plasmids.fa	RHBSTW-00165_5	76513	76900	-	IncFIA(HI1)_1_HI1	1-388/388	===============	0/0	100.00	96.91	plasmidfinder	AF250878	IncFIA(HI1)_1_HI1_AF250878
incf_plasmids.fa	RHBSTW-00167_2	71324	71574	-	IncR_1	1-251/251	===============	0/0	100.00	99.20	plasmidfinder	DQ449578	IncR_1__DQ449578
incf_plasmids.fa	RHBSTW-00167_2	149958	150345	+	IncFIA(HI1)_1_HI1	1-388/388	===============	0/0	100.00	96.91	plasmidfinder	AF250878	IncFIA(HI1)_1_HI1_AF250878
incf_plasmids.fa	RHBSTW-00167_2	223642	223871	+	IncFII_1_pKP91	1-230/230	===============	0/0	100.00	100.00	plasmidfinder	CP000966	IncFII_1_pKP91_CP000966
incf_plasmids.fa	RHBSTW-00167_3	300	859	-	IncFIB(K)_1_Kpn3	1-560/560	===============	0/0	100.00	98.75	plasmidfinder	JN233704	IncFIB(K)_1_Kpn3_JN233704
incf_plasmids.fa	RHBSTW-00167_3	165164	165419	+	IncFII(p14)_1_p14	5-262/262	========/======	2/2	97.71	91.86	plasmidfinder	JQ418538	IncFII(p14)_1_p14_JQ418538
incf_plasmids.fa	RHBSTW-00167_4	67344	67562	+	FII(pBK30683)_1	1-219/227	===============	0/0	96.48	100.00	plasmidfinder	KF954760	FII(pBK30683)_1__KF954760
incf_plasmids.fa	RHBSTW-00170_3	300	859	-	IncFIB(K)_1_Kpn3	1-560/560	===============	0/0	100.00	98.93	plasmidfinder	JN233704	IncFIB(K)_1_Kpn3_JN233704
incf_plasmids.fa	RHBSTW-00170_3	152895	153133	-	IncFII_1_pKP91	1-230/230	========/======	4/9	100.00	87.87	plasmidfinder	CP000966	IncFII_1_pKP91_CP000966
incf_plasmids.fa	RHBSTW-00175_3	300	859	-	IncFIB(K)_1_Kpn3	1-560/560	===============	0/0	100.00	98.75	plasmidfinder	JN233704	IncFIB(K)_1_Kpn3_JN233704
incf_plasmids.fa	RHBSTW-00176_3	79383	79516	+	IncI1_1_Alpha	1-135/142	========/======	3/3	93.66	88.97	plasmidfinder	AP005147	IncI1_1_Alpha_AP005147
incf_plasmids.fa	RHBSTW-00176_4	1	603	+	IncFIB(AP001918)_1	80-682/682	.==============	0/0	88.42	96.35	plasmidfinder	AP001918	IncFIB(AP001918)_1__AP001918
incf_plasmids.fa	RHBSTW-00176_4	16989	17142	-	Col156_1	1-154/154	===============	0/0	100.00	94.81	plasmidfinder	NC_009781	Col156_1__NC_009781
incf_plasmids.fa	RHBSTW-00176_4	25702	25960	-	IncFII(29)_1_pUTI89	1-259/259	===============	0/0	100.00	100.00	plasmidfinder	CP003035	IncFII(29)_1_pUTI89_CP003035
incf_plasmids.fa	RHBSTW-00177_5	68805	69063	-	IncFII(pRSB107)_1_pRSB107	4-261/261	========/======	1/1	98.85	96.14	plasmidfinder	AJ851089	IncFII(pRSB107)_1_pRSB107_AJ851089
incf_plasmids.fa	RHBSTW-00178_2	300	859	-	IncFIB(K)_1_Kpn3	1-560/560	===============	0/0	100.00	91.07	plasmidfinder	JN233704	IncFIB(K)_1_Kpn3_JN233704
incf_plasmids.fa	RHBSTW-00180_2	1	603	+	IncFIB(AP001918)_1	80-682/682	.==============	0/0	88.42	98.51	plasmidfinder	AP001918	IncFIB(AP001918)_1__AP001918
incf_plasmids.fa	RHBSTW-00180_2	84251	84751	+	IncFIC(FII)_1	1-499/499	========/======	4/4	99.80	84.06	plasmidfinder	AP001918	IncFIC(FII)_1__AP001918
incf_plasmids.fa	RHBSTW-00180_2	142403	142786	-	IncFIA_1	5-388/388	===============	0/0	98.97	99.74	plasmidfinder	AP001918	IncFIA_1__AP001918
incf_plasmids.fa	RHBSTW-00181_2	300	859	-	IncFIB(K)_1_Kpn3	1-560/560	===============	0/0	100.00	99.11	plasmidfinder	JN233704	IncFIB(K)_1_Kpn3_JN233704
incf_plasmids.fa	RHBSTW-00181_2	124657	124895	-	IncFII_1_pKP91	1-230/230	========/======	4/9	100.00	86.61	plasmidfinder	CP000966	IncFII_1_pKP91_CP000966
incf_plasmids.fa	RHBSTW-00181_3	26012	26399	+	IncFIA(HI1)_1_HI1	1-388/388	===============	0/0	100.00	96.39	plasmidfinder	AF250878	IncFIA(HI1)_1_HI1_AF250878
incf_plasmids.fa	RHBSTW-00181_3	97892	98115	+	IncFII_1_pKP91	10-230/230	========/======	3/5	95.65	89.78	plasmidfinder	CP000966	IncFII_1_pKP91_CP000966
incf_plasmids.fa	RHBSTW-00184_2	300	859	-	IncFIB(K)_1_Kpn3	1-560/560	===============	0/0	100.00	98.93	plasmidfinder	JN233704	IncFIB(K)_1_Kpn3_JN233704
incf_plasmids.fa	RHBSTW-00184_2	158552	158789	-	IncFII_1_pKP91	1-230/230	========/======	3/8	100.00	87.39	plasmidfinder	CP000966	IncFII_1_pKP91_CP000966
incf_plasmids.fa	RHBSTW-00184_3	56968	57355	+	IncFIA(HI1)_1_HI1	1-388/388	===============	0/0	100.00	96.91	plasmidfinder	AF250878	IncFIA(HI1)_1_HI1_AF250878
incf_plasmids.fa	RHBSTW-00184_3	120857	121086	+	IncFII_1_pKP91	1-230/230	===============	0/0	100.00	100.00	plasmidfinder	CP000966	IncFII_1_pKP91_CP000966
incf_plasmids.fa	RHBSTW-00184_4	40365	41104	-	IncFIB(pQil)_1_pQil	1-740/740	===============	0/0	100.00	99.86	plasmidfinder	JN233705	IncFIB(pQil)_1_pQil_JN233705
incf_plasmids.fa	RHBSTW-00184_4	110571	110803	+	IncFII_1_pKP91	1-230/230	========/======	2/3	100.00	93.13	plasmidfinder	CP000966	IncFII_1_pKP91_CP000966
incf_plasmids.fa	RHBSTW-00186_2	300	859	-	IncFIB(K)_1_Kpn3	1-560/560	===============	0/0	100.00	99.11	plasmidfinder	JN233704	IncFIB(K)_1_Kpn3_JN233704
incf_plasmids.fa	RHBSTW-00186_2	124657	124895	-	IncFII_1_pKP91	1-230/230	========/======	4/9	100.00	86.61	plasmidfinder	CP000966	IncFII_1_pKP91_CP000966
incf_plasmids.fa	RHBSTW-00186_3	26012	26399	+	IncFIA(HI1)_1_HI1	1-388/388	===============	0/0	100.00	96.39	plasmidfinder	AF250878	IncFIA(HI1)_1_HI1_AF250878
incf_plasmids.fa	RHBSTW-00186_3	97892	98115	+	IncFII_1_pKP91	10-230/230	========/======	3/5	95.65	89.78	plasmidfinder	CP000966	IncFII_1_pKP91_CP000966
incf_plasmids.fa	RHBSTW-00189_3	300	859	-	IncFIB(K)_1_Kpn3	1-560/560	===============	0/0	100.00	98.93	plasmidfinder	JN233704	IncFIB(K)_1_Kpn3_JN233704
incf_plasmids.fa	RHBSTW-00189_4	42366	43105	-	IncFIB(pQil)_1_pQil	1-740/740	===============	0/0	100.00	100.00	plasmidfinder	JN233705	IncFIB(pQil)_1_pQil_JN233705
incf_plasmids.fa	RHBSTW-00189_4	114298	114524	+	IncFII_1_pKP91	10-230/230	========/======	2/6	96.09	88.11	plasmidfinder	CP000966	IncFII_1_pKP91_CP000966
incf_plasmids.fa	RHBSTW-00189_5	113075	113294	+	IncFII(Yp)_1_Yersenia	1-221/230	========/======	1/1	95.65	95.47	plasmidfinder	CP000670	IncFII(Yp)_1_Yersenia_CP000670
incf_plasmids.fa	RHBSTW-00199_3	133604	133844	+	IncFII(p14)_1_p14	1-245/262	========/======	2/4	91.98	90.20	plasmidfinder	JQ418538	IncFII(p14)_1_p14_JQ418538
incf_plasmids.fa	RHBSTW-00201_2	300	859	-	IncFIB(K)_1_Kpn3	1-560/560	===============	0/0	100.00	98.93	plasmidfinder	JN233704	IncFIB(K)_1_Kpn3_JN233704
incf_plasmids.fa	RHBSTW-00201_2	54905	55442	-	IncHI1B(CIT)_1_pNDM-CIT	1-538/538	===============	0/0	100.00	99.26	plasmidfinder	JX182975	IncHI1B(CIT)_1_pNDM-CIT_JX182975
incf_plasmids.fa	RHBSTW-00201_2	121334	121753	+	IncHI1A(CIT)_1_pNDM-CIT	1-420/420	===============	0/0	100.00	100.00	plasmidfinder	JX182975	IncHI1A(CIT)_1_pNDM-CIT_JX182975
incf_plasmids.fa	RHBSTW-00204_2	217	956	+	IncFIB(pQil)_1_pQil	1-740/740	===============	0/0	100.00	99.86	plasmidfinder	JN233705	IncFIB(pQil)_1_pQil_JN233705
incf_plasmids.fa	RHBSTW-00204_2	36407	36636	-	IncFII_1_pKP91	1-230/230	===============	0/0	100.00	100.00	plasmidfinder	CP000966	IncFII_1_pKP91_CP000966
incf_plasmids.fa	RHBSTW-00205_2	79795	80051	-	IncFII(pHN7A8)_1_pHN7A8	4-260/260	===============	0/0	98.85	98.44	plasmidfinder	JN232517	IncFII(pHN7A8)_1_pHN7A8_JN232517
incf_plasmids.fa	RHBSTW-00209_2	300	859	-	IncFIB(pECLA)_1_pECLA	1-560/560	===============	0/0	100.00	100.00	plasmidfinder	CP001919	IncFIB(pECLA)_1_pECLA_CP001919
incf_plasmids.fa	RHBSTW-00209_3	3	749	+	IncFII(pECLA)_1_pECLA	1-747/747	===============	0/0	100.00	82.73	plasmidfinder	CP001919	IncFII(pECLA)_1_pECLA_CP001919
incf_plasmids.fa	RHBSTW-00209_3	70520	70764	-	IncFII(p14)_1_p14	15-262/262	========/======	2/3	93.51	90.32	plasmidfinder	JQ418538	IncFII(p14)_1_p14_JQ418538
incf_plasmids.fa	RHBSTW-00215_2	300	859	-	IncFIB(K)_1_Kpn3	1-560/560	===============	0/0	100.00	98.93	plasmidfinder	JN233704	IncFIB(K)_1_Kpn3_JN233704
incf_plasmids.fa	RHBSTW-00215_3	124318	124557	+	IncFII(p14)_1_p14	15-257/262	========/======	2/3	91.60	90.12	plasmidfinder	JQ418538	IncFII(p14)_1_p14_JQ418538
incf_plasmids.fa	RHBSTW-00217_2	3	749	+	IncFII(pECLA)_1_pECLA	1-747/747	===============	0/0	100.00	100.00	plasmidfinder	CP001919	IncFII(pECLA)_1_pECLA_CP001919
incf_plasmids.fa	RHBSTW-00217_2	33383	33942	+	IncFIB(pECLA)_1_pECLA	1-560/560	===============	0/0	100.00	100.00	plasmidfinder	CP001919	IncFIB(pECLA)_1_pECLA_CP001919
incf_plasmids.fa	RHBSTW-00217_2	60511	61128	+	IncFII(pECLA)_1_pECLA	1-618/747	=============..	0/0	82.73	93.04	plasmidfinder	CP001919	IncFII(pECLA)_1_pECLA_CP001919
incf_plasmids.fa	RHBSTW-00228_4	300	859	-	IncFIB(K)_1_Kpn3	1-560/560	===============	0/0	100.00	99.82	plasmidfinder	JN233704	IncFIB(K)_1_Kpn3_JN233704
incf_plasmids.fa	RHBSTW-00229_2	300	859	-	IncFIB(K)_1_Kpn3	1-560/560	===============	0/0	100.00	99.64	plasmidfinder	JN233704	IncFIB(K)_1_Kpn3_JN233704
incf_plasmids.fa	RHBSTW-00263_2	107914	108171	-	IncFII(pCoo)_1_pCoo	4-262/262	========/======	1/1	98.47	97.30	plasmidfinder	CR942285	IncFII(pCoo)_1_pCoo_CR942285
incf_plasmids.fa	RHBSTW-00265_2	107915	108172	-	IncFII(pCoo)_1_pCoo	4-262/262	========/======	1/1	98.47	97.30	plasmidfinder	CR942285	IncFII(pCoo)_1_pCoo_CR942285
incf_plasmids.fa	RHBSTW-00268_2	114954	115209	-	IncFII(p14)_1_p14	5-262/262	========/======	2/2	97.71	91.86	plasmidfinder	JQ418538	IncFII(p14)_1_p14_JQ418538
incf_plasmids.fa	RHBSTW-00268_3	77935	78674	-	IncFIB(pQil)_1_pQil	1-740/740	===============	0/0	100.00	99.86	plasmidfinder	JN233705	IncFIB(pQil)_1_pQil_JN233705
incf_plasmids.fa	RHBSTW-00268_3	144432	144652	+	IncFII_1_pKP91	10-230/230	===============	0/0	96.09	96.83	plasmidfinder	CP000966	IncFII_1_pKP91_CP000966
incf_plasmids.fa	RHBSTW-00268_4	300	859	-	IncFIB(K)_1_Kpn3	1-560/560	===============	0/0	100.00	99.11	plasmidfinder	JN233704	IncFIB(K)_1_Kpn3_JN233704
incf_plasmids.fa	RHBSTW-00268_4	116585	116970	-	IncFIA(HI1)_1_HI1	2-388/388	========/======	1/1	99.48	97.16	plasmidfinder	AF250878	IncFIA(HI1)_1_HI1_AF250878
incf_plasmids.fa	RHBSTW-00271_3	256	700	+	IncFII(SARC14)_1_SARC14	1-445/445	===============	0/0	100.00	94.61	plasmidfinder	JQ418540	IncFII(SARC14)_1_SARC14_JQ418540
incf_plasmids.fa	RHBSTW-00271_3	128803	129445	-	IncFIB(pB171)_1_pB171	1-643/643	===============	0/0	100.00	91.45	plasmidfinder	AB024946	IncFIB(pB171)_1_pB171_AB024946
incf_plasmids.fa	RHBSTW-00271_3	200943	201192	+	IncFII(S)_1	2-251/262	========/======	2/2	95.04	91.63	plasmidfinder	CP000858	IncFII(S)_1__CP000858
incf_plasmids.fa	RHBSTW-00277_2	1	603	+	IncFIB(AP001918)_1	80-682/682	.==============	0/0	88.42	96.35	plasmidfinder	AP001918	IncFIB(AP001918)_1__AP001918
incf_plasmids.fa	RHBSTW-00277_2	23385	23526	-	Col156_1	13-154/154	.==============	0/0	92.21	98.59	plasmidfinder	NC_009781	Col156_1__NC_009781
incf_plasmids.fa	RHBSTW-00277_2	74891	75149	+	IncFII(29)_1_pUTI89	1-259/259	===============	0/0	100.00	99.61	plasmidfinder	CP003035	IncFII(29)_1_pUTI89_CP003035
incf_plasmids.fa	RHBSTW-00285_3	300	859	-	IncFIB(K)_1_Kpn3	1-560/560	===============	0/0	100.00	99.82	plasmidfinder	JN233704	IncFIB(K)_1_Kpn3_JN233704
incf_plasmids.fa	RHBSTW-00285_3	89141	89401	+	IncFII_1	1-261/261	===============	0/0	100.00	99.62	plasmidfinder	AY458016	IncFII_1__AY458016
incf_plasmids.fa	RHBSTW-00300_2	1	603	+	IncFIB(AP001918)_1	80-682/682	.==============	0/0	88.42	93.37	plasmidfinder	AP001918	IncFIB(AP001918)_1__AP001918
incf_plasmids.fa	RHBSTW-00302_3	181	1064	+	IncFIB(pHCM2)_1_pHCM2	1-875/875	========/======	1/9	100.00	96.83	plasmidfinder	AL513384	IncFIB(pHCM2)_1_pHCM2_AL513384
incf_plasmids.fa	RHBSTW-00304_2	300	859	-	IncFIB(K)_1_Kpn3	1-560/560	===============	0/0	100.00	99.46	plasmidfinder	JN233704	IncFIB(K)_1_Kpn3_JN233704
incf_plasmids.fa	RHBSTW-00304_3	70	834	+	IncY_1	1-765/765	===============	0/0	100.00	98.95	plasmidfinder	K02380	IncY_1__K02380
incf_plasmids.fa	RHBSTW-00304_3	68364	69113	-	pESA2_1	1-750/750	===============	0/0	100.00	99.20	plasmidfinder	CP000784	pESA2_1__CP000784
incf_plasmids.fa	RHBSTW-00309_2	300	859	-	IncFIB(K)_1_Kpn3	1-560/560	===============	0/0	100.00	99.11	plasmidfinder	JN233704	IncFIB(K)_1_Kpn3_JN233704
incf_plasmids.fa	RHBSTW-00309_2	110678	110928	-	IncR_1	1-251/251	===============	0/0	100.00	94.02	plasmidfinder	DQ449578	IncR_1__DQ449578
incf_plasmids.fa	RHBSTW-00309_3	3	749	+	IncFII(pECLA)_1_pECLA	1-747/747	===============	0/0	100.00	82.19	plasmidfinder	CP001919	IncFII(pECLA)_1_pECLA_CP001919
incf_plasmids.fa	RHBSTW-00309_3	36607	36857	+	IncR_1	1-251/251	===============	0/0	100.00	94.02	plasmidfinder	DQ449578	IncR_1__DQ449578
incf_plasmids.fa	RHBSTW-00310_3	151994	152220	+	IncFII_1_pKP91	10-230/230	========/======	2/6	96.09	88.55	plasmidfinder	CP000966	IncFII_1_pKP91_CP000966
incf_plasmids.fa	RHBSTW-00316_2	3	749	+	IncFII(pECLA)_1_pECLA	1-747/747	===============	0/0	100.00	99.60	plasmidfinder	CP001919	IncFII(pECLA)_1_pECLA_CP001919
incf_plasmids.fa	RHBSTW-00316_2	48591	49150	+	IncFIB(pECLA)_1_pECLA	1-560/560	===============	0/0	100.00	100.00	plasmidfinder	CP001919	IncFIB(pECLA)_1_pECLA_CP001919
incf_plasmids.fa	RHBSTW-00316_3	79096	79482	+	IncFIA(HI1)_1_HI1	2-388/388	===============	0/0	99.74	98.97	plasmidfinder	AF250878	IncFIA(HI1)_1_HI1_AF250878
incf_plasmids.fa	RHBSTW-00317_2	115866	116363	-	IncFIC(FII)_1	1-499/499	========/======	3/3	99.60	95.80	plasmidfinder	AP001918	IncFIC(FII)_1__AP001918
incf_plasmids.fa	RHBSTW-00317_2	145942	146436	-	IncFIC(FII)_1	4-499/499	========/======	3/3	99.00	95.78	plasmidfinder	AP001918	IncFIC(FII)_1__AP001918
incf_plasmids.fa	RHBSTW-00317_3	97444	97598	+	IncB/O/K/Z_2	1-154/160	========/======	1/1	96.25	96.13	plasmidfinder	GU256641	IncB/O/K/Z_2__GU256641
incf_plasmids.fa	RHBSTW-00320_2	115865	116362	-	IncFIC(FII)_1	1-499/499	========/======	3/3	99.60	95.80	plasmidfinder	AP001918	IncFIC(FII)_1__AP001918
incf_plasmids.fa	RHBSTW-00320_2	145941	146435	-	IncFIC(FII)_1	4-499/499	========/======	3/3	99.00	95.78	plasmidfinder	AP001918	IncFIC(FII)_1__AP001918
incf_plasmids.fa	RHBSTW-00320_3	97444	97598	+	IncB/O/K/Z_2	1-154/160	========/======	1/1	96.25	96.13	plasmidfinder	GU256641	IncB/O/K/Z_2__GU256641
incf_plasmids.fa	RHBSTW-00321_2	1	603	+	IncFIB(AP001918)_1	80-682/682	.==============	0/0	88.42	99.67	plasmidfinder	AP001918	IncFIB(AP001918)_1__AP001918
incf_plasmids.fa	RHBSTW-00321_2	84162	84422	-	IncFII(pRSB107)_1_pRSB107	1-261/261	===============	0/0	100.00	100.00	plasmidfinder	AJ851089	IncFII(pRSB107)_1_pRSB107_AJ851089
incf_plasmids.fa	RHBSTW-00321_4	87609	87763	+	IncB/O/K/Z_2	1-154/160	========/======	1/1	96.25	96.13	plasmidfinder	GU256641	IncB/O/K/Z_2__GU256641
incf_plasmids.fa	RHBSTW-00322_2	1	603	+	IncFIB(AP001918)_1	80-682/682	.==============	0/0	88.42	98.01	plasmidfinder	AP001918	IncFIB(AP001918)_1__AP001918
incf_plasmids.fa	RHBSTW-00322_2	50411	50671	+	IncFII(pRSB107)_1_pRSB107	1-261/261	===============	0/0	100.00	100.00	plasmidfinder	AJ851089	IncFII(pRSB107)_1_pRSB107_AJ851089
incf_plasmids.fa	RHBSTW-00322_2	108342	108729	-	IncFIA_1	1-388/388	===============	0/0	100.00	99.74	plasmidfinder	AP001918	IncFIA_1__AP001918
incf_plasmids.fa	RHBSTW-00322_3	93249	93403	+	IncB/O/K/Z_2	1-154/160	========/======	1/1	96.25	96.13	plasmidfinder	GU256641	IncB/O/K/Z_2__GU256641
incf_plasmids.fa	RHBSTW-00325_2	256	700	+	IncFII(SARC14)_1_SARC14	1-445/445	===============	0/0	100.00	94.61	plasmidfinder	JQ418540	IncFII(SARC14)_1_SARC14_JQ418540
incf_plasmids.fa	RHBSTW-00325_2	45424	46066	-	IncFIB(pB171)_1_pB171	1-643/643	===============	0/0	100.00	91.45	plasmidfinder	AB024946	IncFIB(pB171)_1_pB171_AB024946
incf_plasmids.fa	RHBSTW-00325_2	118807	119056	+	IncFII(S)_1	2-251/262	========/======	2/2	95.04	91.63	plasmidfinder	CP000858	IncFII(S)_1__CP000858
incf_plasmids.fa	RHBSTW-00332_2	3	749	+	IncFII(pECLA)_1_pECLA	1-747/747	===============	0/0	100.00	99.87	plasmidfinder	CP001919	IncFII(pECLA)_1_pECLA_CP001919
incf_plasmids.fa	RHBSTW-00332_2	33113	33755	-	IncFIB(pB171)_1_pB171	1-643/643	===============	0/0	100.00	91.45	plasmidfinder	AB024946	IncFIB(pB171)_1_pB171_AB024946
incf_plasmids.fa	RHBSTW-00332_2	116080	116685	+	IncFII(pECLA)_1_pECLA	13-618/747	=============..	0/0	81.12	93.07	plasmidfinder	CP001919	IncFII(pECLA)_1_pECLA_CP001919
incf_plasmids.fa	RHBSTW-00333_2	217	956	+	IncFIB(pQil)_1_pQil	1-740/740	===============	0/0	100.00	100.00	plasmidfinder	JN233705	IncFIB(pQil)_1_pQil_JN233705
incf_plasmids.fa	RHBSTW-00333_2	66719	66945	-	IncFII(Yp)_1_Yersenia	1-230/230	========/======	1/3	98.70	92.17	plasmidfinder	CP000670	IncFII(Yp)_1_Yersenia_CP000670
incf_plasmids.fa	RHBSTW-00333_3	3	749	+	IncFII(pECLA)_1_pECLA	1-747/747	===============	0/0	100.00	99.60	plasmidfinder	CP001919	IncFII(pECLA)_1_pECLA_CP001919
incf_plasmids.fa	RHBSTW-00333_3	47384	47943	+	IncFIB(pECLA)_1_pECLA	1-560/560	===============	0/0	100.00	100.00	plasmidfinder	CP001919	IncFIB(pECLA)_1_pECLA_CP001919
incf_plasmids.fa	RHBSTW-00342_2	256	700	+	IncFII(SARC14)_1_SARC14	1-445/445	===============	0/0	100.00	94.83	plasmidfinder	JQ418540	IncFII(SARC14)_1_SARC14_JQ418540
incf_plasmids.fa	RHBSTW-00342_2	75977	76224	+	IncFII(S)_1	2-251/262	========/======	3/6	93.89	93.25	plasmidfinder	CP000858	IncFII(S)_1__CP000858
incf_plasmids.fa	RHBSTW-00350_2	256	700	+	IncFII(SARC14)_1_SARC14	1-445/445	===============	0/0	100.00	94.83	plasmidfinder	JQ418540	IncFII(SARC14)_1_SARC14_JQ418540
incf_plasmids.fa	RHBSTW-00350_2	54232	54479	+	IncFII(S)_1	2-251/262	========/======	3/6	93.89	93.25	plasmidfinder	CP000858	IncFII(S)_1__CP000858
incf_plasmids.fa	RHBSTW-00355_3	84465	84673	+	IncFII(Yp)_1_Yersenia	1-209/230	==============.	0/0	90.87	99.52	plasmidfinder	CP000670	IncFII(Yp)_1_Yersenia_CP000670
incf_plasmids.fa	RHBSTW-00357_2	1	603	+	IncFIB(AP001918)_1	80-682/682	.==============	0/0	88.42	99.83	plasmidfinder	AP001918	IncFIB(AP001918)_1__AP001918
incf_plasmids.fa	RHBSTW-00357_2	83916	84175	+	IncFII_1	1-261/261	========/======	1/1	99.62	95.78	plasmidfinder	AY458016	IncFII_1__AY458016
incf_plasmids.fa	RHBSTW-00357_2	138825	139187	-	IncFIA_1	26-388/388	.==============	0/0	93.56	100.00	plasmidfinder	AP001918	IncFIA_1__AP001918
incf_plasmids.fa	RHBSTW-00365_2	300	859	-	IncFIB(K)_1_Kpn3	1-560/560	===============	0/0	100.00	98.75	plasmidfinder	JN233704	IncFIB(K)_1_Kpn3_JN233704
incf_plasmids.fa	RHBSTW-00365_2	112440	112663	+	IncFII_1_pKP91	10-230/230	========/======	3/5	95.65	89.78	plasmidfinder	CP000966	IncFII_1_pKP91_CP000966
incf_plasmids.fa	RHBSTW-00365_3	131095	131321	+	IncFII_1_pKP91	10-230/230	========/======	2/6	96.09	88.55	plasmidfinder	CP000966	IncFII_1_pKP91_CP000966
incf_plasmids.fa	RHBSTW-00366_2	1	603	+	IncFIB(AP001918)_1	80-682/682	.==============	0/0	88.42	98.01	plasmidfinder	AP001918	IncFIB(AP001918)_1__AP001918
incf_plasmids.fa	RHBSTW-00366_2	23427	23580	-	Col156_1	1-154/154	===============	0/0	100.00	94.81	plasmidfinder	NC_009781	Col156_1__NC_009781
incf_plasmids.fa	RHBSTW-00366_2	53829	54089	+	IncFII(pRSB107)_1_pRSB107	1-261/261	===============	0/0	100.00	100.00	plasmidfinder	AJ851089	IncFII(pRSB107)_1_pRSB107_AJ851089
incf_plasmids.fa	RHBSTW-00366_2	94835	95222	-	IncFIA_1	1-388/388	===============	0/0	100.00	100.00	plasmidfinder	AP001918	IncFIA_1__AP001918
incf_plasmids.fa	RHBSTW-00370_3	58849	59105	+	IncFII(S)_1	2-262/262	========/======	3/4	98.09	91.57	plasmidfinder	CP000858	IncFII(S)_1__CP000858
incf_plasmids.fa	RHBSTW-00370_3	82593	82980	-	IncFIA(HI1)_1_HI1	1-388/388	===============	0/0	100.00	97.17	plasmidfinder	AF250878	IncFIA(HI1)_1_HI1_AF250878
incf_plasmids.fa	RHBSTW-00372_2	1	603	+	IncFIB(AP001918)_1	80-682/682	.==============	0/0	88.42	96.35	plasmidfinder	AP001918	IncFIB(AP001918)_1__AP001918
incf_plasmids.fa	RHBSTW-00372_2	20270	20423	+	Col156_1	1-154/154	===============	0/0	100.00	98.70	plasmidfinder	NC_009781	Col156_1__NC_009781
incf_plasmids.fa	RHBSTW-00372_2	45041	45299	+	IncFII(29)_1_pUTI89	1-259/259	===============	0/0	100.00	99.61	plasmidfinder	CP003035	IncFII(29)_1_pUTI89_CP003035
incf_plasmids.fa	RHBSTW-00372_3	77887	78143	-	IncFII(pCoo)_1_pCoo	4-262/262	========/======	2/4	97.71	95.00	plasmidfinder	CR942285	IncFII(pCoo)_1_pCoo_CR942285
incf_plasmids.fa	RHBSTW-00373_2	300	859	-	IncFIB(K)_1_Kpn3	1-560/560	===============	0/0	100.00	91.07	plasmidfinder	JN233704	IncFIB(K)_1_Kpn3_JN233704
incf_plasmids.fa	RHBSTW-00399_2	3	749	+	IncFII(pECLA)_1_pECLA	1-747/747	===============	0/0	100.00	99.33	plasmidfinder	CP001919	IncFII(pECLA)_1_pECLA_CP001919
incf_plasmids.fa	RHBSTW-00399_2	40057	40437	-	IncFIA(HI1)_1_HI1	6-386/388	===============	0/0	98.20	83.73	plasmidfinder	AF250878	IncFIA(HI1)_1_HI1_AF250878
incf_plasmids.fa	RHBSTW-00405_2	300	859	-	IncFIB(K)_1_Kpn3	1-560/560	===============	0/0	100.00	98.93	plasmidfinder	JN233704	IncFIB(K)_1_Kpn3_JN233704
incf_plasmids.fa	RHBSTW-00405_3	41654	42041	+	IncFIA(HI1)_1_HI1	1-388/388	===============	0/0	100.00	94.59	plasmidfinder	AF250878	IncFIA(HI1)_1_HI1_AF250878
incf_plasmids.fa	RHBSTW-00405_3	115204	115424	+	IncFII_1_pKP91	10-230/230	===============	0/0	96.09	96.83	plasmidfinder	CP000966	IncFII_1_pKP91_CP000966
incf_plasmids.fa	RHBSTW-00405_5	71621	71881	+	IncFII(p14)_1_p14	1-262/262	========/======	1/1	99.62	91.60	plasmidfinder	JQ418538	IncFII(p14)_1_p14_JQ418538
incf_plasmids.fa	RHBSTW-00409_2	45	461	+	IncA/C_1	1-417/417	===============	0/0	100.00	100.00	plasmidfinder	FJ705807	IncA/C_1__FJ705807
incf_plasmids.fa	RHBSTW-00409_2	190846	191090	-	IncFII(p14)_1_p14	15-262/262	========/======	2/3	93.51	90.32	plasmidfinder	JQ418538	IncFII(p14)_1_p14_JQ418538
incf_plasmids.fa	RHBSTW-00409_4	120394	120646	+	IncFII(p14)_1_p14	1-257/262	========/======	3/4	96.56	87.55	plasmidfinder	JQ418538	IncFII(p14)_1_p14_JQ418538
incf_plasmids.fa	RHBSTW-00410_3	75475	75959	-	IncFIC(FII)_1	4-499/499	========/======	3/13	96.99	93.36	plasmidfinder	AP001918	IncFIC(FII)_1__AP001918
incf_plasmids.fa	RHBSTW-00422_2	45503	45890	-	IncFIA(HI1)_1_HI1	1-388/388	===============	0/0	100.00	96.13	plasmidfinder	AF250878	IncFIA(HI1)_1_HI1_AF250878
incf_plasmids.fa	RHBSTW-00422_2	152665	152897	-	IncFII_1_pKP91	3-230/230	========/======	5/11	97.83	82.63	plasmidfinder	CP000966	IncFII_1_pKP91_CP000966
incf_plasmids.fa	RHBSTW-00424_2	256	700	+	IncFII(SARC14)_1_SARC14	1-445/445	===============	0/0	100.00	94.61	plasmidfinder	JQ418540	IncFII(SARC14)_1_SARC14_JQ418540
incf_plasmids.fa	RHBSTW-00424_2	45424	46066	-	IncFIB(pB171)_1_pB171	1-643/643	===============	0/0	100.00	91.45	plasmidfinder	AB024946	IncFIB(pB171)_1_pB171_AB024946
incf_plasmids.fa	RHBSTW-00424_2	118809	119058	+	IncFII(S)_1	2-251/262	========/======	2/2	95.04	91.63	plasmidfinder	CP000858	IncFII(S)_1__CP000858
incf_plasmids.fa	RHBSTW-00432_2	300	859	-	IncFIB(K)_1_Kpn3	1-560/560	===============	0/0	100.00	98.93	plasmidfinder	JN233704	IncFIB(K)_1_Kpn3_JN233704
incf_plasmids.fa	RHBSTW-00432_2	115625	115727	+	Col440I_1	12-114/114	.==============	0/0	90.35	95.15	plasmidfinder	CP023920.1	Col440I_1__CP023920.1
incf_plasmids.fa	RHBSTW-00432_2	139962	140185	-	IncFII_1_pKP91	10-230/230	========/======	3/5	95.65	89.78	plasmidfinder	CP000966	IncFII_1_pKP91_CP000966
incf_plasmids.fa	RHBSTW-00432_3	57453	57690	-	IncFII_1_pKP91	1-230/230	========/======	3/8	100.00	87.39	plasmidfinder	CP000966	IncFII_1_pKP91_CP000966
incf_plasmids.fa	RHBSTW-00432_4	103394	103633	+	IncFII(p14)_1_p14	15-257/262	========/======	2/3	91.60	90.12	plasmidfinder	JQ418538	IncFII(p14)_1_p14_JQ418538
incf_plasmids.fa	RHBSTW-00433_2	300	859	-	IncFIB(K)_1_Kpn3	1-560/560	===============	0/0	100.00	98.93	plasmidfinder	JN233704	IncFIB(K)_1_Kpn3_JN233704
incf_plasmids.fa	RHBSTW-00433_2	50478	50715	+	IncFII_1_pKP91	1-230/230	========/======	3/8	100.00	87.39	plasmidfinder	CP000966	IncFII_1_pKP91_CP000966
incf_plasmids.fa	RHBSTW-00433_3	37452	38191	-	IncFIB(pQil)_1_pQil	1-740/740	===============	0/0	100.00	100.00	plasmidfinder	JN233705	IncFIB(pQil)_1_pQil_JN233705
incf_plasmids.fa	RHBSTW-00433_3	110446	110672	+	IncFII_1_pKP91	10-230/230	========/======	2/6	96.09	88.11	plasmidfinder	CP000966	IncFII_1_pKP91_CP000966
incf_plasmids.fa	RHBSTW-00433_4	74470	74689	+	IncFII(Yp)_1_Yersenia	1-221/230	========/======	1/1	95.65	95.47	plasmidfinder	CP000670	IncFII(Yp)_1_Yersenia_CP000670
incf_plasmids.fa	RHBSTW-00438_2	181	1064	+	IncFIB(pHCM2)_1_pHCM2	1-875/875	========/======	1/9	100.00	97.06	plasmidfinder	AL513384	IncFIB(pHCM2)_1_pHCM2_AL513384
incf_plasmids.fa	RHBSTW-00438_2	113654	113911	-	IncFII(p14)_1_p14	1-262/262	========/======	2/4	98.47	90.84	plasmidfinder	JQ418538	IncFII(p14)_1_p14_JQ418538
incf_plasmids.fa	RHBSTW-00440_2	1	603	+	IncFIB(AP001918)_1	80-682/682	.==============	0/0	88.42	98.51	plasmidfinder	AP001918	IncFIB(AP001918)_1__AP001918
incf_plasmids.fa	RHBSTW-00440_2	25973	26473	-	IncFIC(FII)_1	1-499/499	========/======	4/4	99.80	84.26	plasmidfinder	AP001918	IncFIC(FII)_1__AP001918
incf_plasmids.fa	RHBSTW-00441_2	26303	26688	+	IncFIA(HI1)_1_HI1	3-388/388	===============	0/0	99.48	94.56	plasmidfinder	AF250878	IncFIA(HI1)_1_HI1_AF250878
incf_plasmids.fa	RHBSTW-00441_3	300	859	-	IncFIB(K)_1_Kpn3	1-560/560	===============	0/0	100.00	100.00	plasmidfinder	JN233704	IncFIB(K)_1_Kpn3_JN233704
incf_plasmids.fa	RHBSTW-00444_2	181	1055	+	IncFIB(pHCM2)_1_pHCM2	1-875/875	===============	0/0	100.00	99.89	plasmidfinder	AL513384	IncFIB(pHCM2)_1_pHCM2_AL513384
incf_plasmids.fa	RHBSTW-00444_2	63013	63572	-	IncFIB(K)_1_Kpn3	1-560/560	===============	0/0	100.00	99.64	plasmidfinder	JN233704	IncFIB(K)_1_Kpn3_JN233704
incf_plasmids.fa	RHBSTW-00446_4	122	714	-	IncFII(pCRY)_1_pCRY	1-593/593	===============	0/0	100.00	93.42	plasmidfinder	NC_005814	IncFII(pCRY)_1_pCRY_NC_005814
incf_plasmids.fa	RHBSTW-00449_2	78959	79342	-	IncFIA(HI1)_1_HI1	5-388/388	========/======	2/8	97.94	80.16	plasmidfinder	AF250878	IncFIA(HI1)_1_HI1_AF250878
incf_plasmids.fa	RHBSTW-00452_3	300	859	-	IncFIB(K)_1_Kpn3	1-560/560	===============	0/0	100.00	98.93	plasmidfinder	JN233704	IncFIB(K)_1_Kpn3_JN233704
incf_plasmids.fa	RHBSTW-00452_3	118941	119173	-	IncFII_1_pKP91	3-230/230	========/======	5/11	97.83	82.63	plasmidfinder	CP000966	IncFII_1_pKP91_CP000966
incf_plasmids.fa	RHBSTW-00452_4	121148	121400	+	IncFII(p14)_1_p14	1-257/262	========/======	3/4	96.56	87.55	plasmidfinder	JQ418538	IncFII(p14)_1_p14_JQ418538
incf_plasmids.fa	RHBSTW-00452_6	108474	108734	+	IncFII(p14)_1_p14	1-262/262	========/======	1/1	99.62	91.60	plasmidfinder	JQ418538	IncFII(p14)_1_p14_JQ418538
incf_plasmids.fa	RHBSTW-00452_7	73016	73235	+	IncFII(Yp)_1_Yersenia	1-221/230	========/======	1/1	95.65	95.47	plasmidfinder	CP000670	IncFII(Yp)_1_Yersenia_CP000670
incf_plasmids.fa	RHBSTW-00457_2	1	603	+	IncFIB(AP001918)_1	80-682/682	.==============	0/0	88.42	98.51	plasmidfinder	AP001918	IncFIB(AP001918)_1__AP001918
incf_plasmids.fa	RHBSTW-00457_2	64018	64401	-	IncFIA_1	5-388/388	===============	0/0	98.97	99.74	plasmidfinder	AP001918	IncFIA_1__AP001918
incf_plasmids.fa	RHBSTW-00464_3	162494	162733	+	IncFII(p14)_1_p14	15-257/262	========/======	2/3	91.60	90.12	plasmidfinder	JQ418538	IncFII(p14)_1_p14_JQ418538
incf_plasmids.fa	RHBSTW-00464_4	300	859	-	IncFIB(K)_1_Kpn3	1-560/560	===============	0/0	100.00	98.93	plasmidfinder	JN233704	IncFIB(K)_1_Kpn3_JN233704
incf_plasmids.fa	RHBSTW-00464_4	96353	96576	-	IncFII_1_pKP91	10-230/230	========/======	3/5	95.65	90.22	plasmidfinder	CP000966	IncFII_1_pKP91_CP000966
incf_plasmids.fa	RHBSTW-00465_2	124007	124225	+	FII(pBK30683)_1	1-219/227	===============	0/0	96.48	97.72	plasmidfinder	KF954760	FII(pBK30683)_1__KF954760
incf_plasmids.fa	RHBSTW-00465_3	300	859	-	IncFIB(K)_1_Kpn3	1-560/560	===============	0/0	100.00	98.93	plasmidfinder	JN233704	IncFIB(K)_1_Kpn3_JN233704
incf_plasmids.fa	RHBSTW-00465_3	100163	100386	-	IncFII_1_pKP91	10-230/230	========/======	3/5	95.65	90.22	plasmidfinder	CP000966	IncFII_1_pKP91_CP000966
incf_plasmids.fa	RHBSTW-00472_4	95381	95633	+	IncFII(p14)_1_p14	1-257/262	========/======	3/4	96.56	87.55	plasmidfinder	JQ418538	IncFII(p14)_1_p14_JQ418538
incf_plasmids.fa	RHBSTW-00472_5	122	698	-	IncFII(pMET)_1_pMET1	1-577/577	===============	0/0	100.00	98.09	plasmidfinder	EU383016	IncFII(pMET)_1_pMET1_EU383016
incf_plasmids.fa	RHBSTW-00473_2	300	859	-	IncFIB(K)_1_Kpn3	1-560/560	===============	0/0	100.00	98.93	plasmidfinder	JN233704	IncFIB(K)_1_Kpn3_JN233704
incf_plasmids.fa	RHBSTW-00474_8	1	603	+	IncFIB(AP001918)_1	80-682/682	.==============	0/0	88.42	96.35	plasmidfinder	AP001918	IncFIB(AP001918)_1__AP001918
incf_plasmids.fa	RHBSTW-00474_8	109967	110350	-	IncFIA_1	5-388/388	===============	0/0	98.97	100.00	plasmidfinder	AP001918	IncFIA_1__AP001918
incf_plasmids.fa	RHBSTW-00475_3	1	603	+	IncFIB(AP001918)_1	80-682/682	.==============	0/0	88.42	96.35	plasmidfinder	AP001918	IncFIB(AP001918)_1__AP001918
incf_plasmids.fa	RHBSTW-00475_3	109967	110350	-	IncFIA_1	5-388/388	===============	0/0	98.97	100.00	plasmidfinder	AP001918	IncFIA_1__AP001918
incf_plasmids.fa	RHBSTW-00482_2	1	603	+	IncFIB(AP001918)_1	80-682/682	.==============	0/0	88.42	98.51	plasmidfinder	AP001918	IncFIB(AP001918)_1__AP001918
incf_plasmids.fa	RHBSTW-00482_2	95848	96231	-	IncFIA_1	5-388/388	===============	0/0	98.97	99.74	plasmidfinder	AP001918	IncFIA_1__AP001918
incf_plasmids.fa	RHBSTW-00484_3	300	859	-	IncFIB(K)_1_Kpn3	1-560/560	===============	0/0	100.00	98.93	plasmidfinder	JN233704	IncFIB(K)_1_Kpn3_JN233704
incf_plasmids.fa	RHBSTW-00484_3	96353	96576	-	IncFII_1_pKP91	10-230/230	========/======	3/5	95.65	90.22	plasmidfinder	CP000966	IncFII_1_pKP91_CP000966
incf_plasmids.fa	RHBSTW-00488_3	181	1055	+	IncFIB(pHCM2)_1_pHCM2	1-875/875	===============	0/0	100.00	99.89	plasmidfinder	AL513384	IncFIB(pHCM2)_1_pHCM2_AL513384
incf_plasmids.fa	RHBSTW-00490_2	217	956	+	IncFIB(pQil)_1_pQil	1-740/740	===============	0/0	100.00	100.00	plasmidfinder	JN233705	IncFIB(pQil)_1_pQil_JN233705
incf_plasmids.fa	RHBSTW-00490_2	66281	66507	-	IncFII(Yp)_1_Yersenia	1-230/230	========/======	1/3	98.70	92.17	plasmidfinder	CP000670	IncFII(Yp)_1_Yersenia_CP000670
incf_plasmids.fa	RHBSTW-00490_3	3	749	+	IncFII(pECLA)_1_pECLA	1-747/747	===============	0/0	100.00	99.60	plasmidfinder	CP001919	IncFII(pECLA)_1_pECLA_CP001919
incf_plasmids.fa	RHBSTW-00490_3	37331	37890	+	IncFIB(pECLA)_1_pECLA	1-560/560	===============	0/0	100.00	100.00	plasmidfinder	CP001919	IncFIB(pECLA)_1_pECLA_CP001919
incf_plasmids.fa	RHBSTW-00492_2	3	749	+	IncFII(pECLA)_1_pECLA	1-747/747	===============	0/0	100.00	99.60	plasmidfinder	CP001919	IncFII(pECLA)_1_pECLA_CP001919
incf_plasmids.fa	RHBSTW-00492_2	44922	45481	+	IncFIB(pECLA)_1_pECLA	1-560/560	===============	0/0	100.00	100.00	plasmidfinder	CP001919	IncFIB(pECLA)_1_pECLA_CP001919
incf_plasmids.fa	RHBSTW-00492_3	79127	79513	+	IncFIA(HI1)_1_HI1	2-388/388	===============	0/0	99.74	98.97	plasmidfinder	AF250878	IncFIA(HI1)_1_HI1_AF250878
incf_plasmids.fa	RHBSTW-00493_2	300	859	-	IncFIB(K)_1_Kpn3	1-560/560	===============	0/0	100.00	91.07	plasmidfinder	JN233704	IncFIB(K)_1_Kpn3_JN233704
incf_plasmids.fa	RHBSTW-00494_2	300	859	-	IncFIB(K)_1_Kpn3	1-560/560	===============	0/0	100.00	99.11	plasmidfinder	JN233704	IncFIB(K)_1_Kpn3_JN233704
incf_plasmids.fa	RHBSTW-00494_2	168471	168708	-	IncFII_1_pKP91	1-230/230	========/======	3/8	100.00	87.39	plasmidfinder	CP000966	IncFII_1_pKP91_CP000966
incf_plasmids.fa	RHBSTW-00502_2	256	700	+	IncFII(SARC14)_1_SARC14	1-445/445	===============	0/0	100.00	99.55	plasmidfinder	JQ418540	IncFII(SARC14)_1_SARC14_JQ418540
incf_plasmids.fa	RHBSTW-00502_2	106939	107185	+	IncFII(p14)_1_p14	5-252/262	========/======	1/1	94.27	92.74	plasmidfinder	JQ418538	IncFII(p14)_1_p14_JQ418538
incf_plasmids.fa	RHBSTW-00503_3	56836	57091	-	IncFII(pCoo)_1_pCoo	6-262/262	========/======	1/1	97.71	96.50	plasmidfinder	CR942285	IncFII(pCoo)_1_pCoo_CR942285
incf_plasmids.fa	RHBSTW-00508_2	3	749	+	IncFII(pECLA)_1_pECLA	1-747/747	===============	0/0	100.00	100.00	plasmidfinder	CP001919	IncFII(pECLA)_1_pECLA_CP001919
incf_plasmids.fa	RHBSTW-00508_2	68330	68889	-	IncFIB(pECLA)_1_pECLA	1-560/560	===============	0/0	100.00	100.00	plasmidfinder	CP001919	IncFIB(pECLA)_1_pECLA_CP001919
incf_plasmids.fa	RHBSTW-00508_2	81752	82369	+	IncFII(pECLA)_1_pECLA	1-618/747	=============..	0/0	82.73	93.04	plasmidfinder	CP001919	IncFII(pECLA)_1_pECLA_CP001919
incf_plasmids.fa	RHBSTW-00510_2	300	859	-	IncFIB(K)_1_Kpn3	1-560/560	===============	0/0	100.00	91.25	plasmidfinder	JN233704	IncFIB(K)_1_Kpn3_JN233704
incf_plasmids.fa	RHBSTW-00510_3	65298	65548	-	IncR_1	1-251/251	===============	0/0	100.00	99.20	plasmidfinder	DQ449578	IncR_1__DQ449578
incf_plasmids.fa	RHBSTW-00510_4	217	956	+	IncFIB(pQil)_1_pQil	1-740/740	===============	0/0	100.00	100.00	plasmidfinder	JN233705	IncFIB(pQil)_1_pQil_JN233705
incf_plasmids.fa	RHBSTW-00510_4	63119	63357	-	IncFII_1_pKP91	1-230/230	========/======	4/9	100.00	87.87	plasmidfinder	CP000966	IncFII_1_pKP91_CP000966
incf_plasmids.fa	RHBSTW-00511_2	300	859	-	IncFIB(K)_1_Kpn3	1-560/560	===============	0/0	100.00	99.82	plasmidfinder	JN233704	IncFIB(K)_1_Kpn3_JN233704
incf_plasmids.fa	RHBSTW-00511_2	201649	202533	-	p0111_1	1-885/885	===============	0/0	100.00	98.98	plasmidfinder	AP010962	p0111_1__AP010962
incf_plasmids.fa	RHBSTW-00511_2	241824	242084	+	IncFII_1	1-261/261	===============	0/0	100.00	99.62	plasmidfinder	AY458016	IncFII_1__AY458016
incf_plasmids.fa	RHBSTW-00515_2	300	859	-	IncFIB(K)_1_Kpn3	1-560/560	===============	0/0	100.00	98.93	plasmidfinder	JN233704	IncFIB(K)_1_Kpn3_JN233704
incf_plasmids.fa	RHBSTW-00515_2	112781	113018	-	IncFII_1_pKP91	1-230/230	========/======	3/8	100.00	87.39	plasmidfinder	CP000966	IncFII_1_pKP91_CP000966
incf_plasmids.fa	RHBSTW-00515_3	217	956	+	IncFIB(pQil)_1_pQil	1-740/740	===============	0/0	100.00	99.86	plasmidfinder	JN233705	IncFIB(pQil)_1_pQil_JN233705
incf_plasmids.fa	RHBSTW-00515_3	53526	53755	+	IncFII_1_pKP91	1-230/230	===============	0/0	100.00	100.00	plasmidfinder	CP000966	IncFII_1_pKP91_CP000966
incf_plasmids.fa	RHBSTW-00515_3	61123	61253	-	ColRNAI_1	1-130/130	========/======	1/1	100.00	87.02	plasmidfinder	DQ298019	ColRNAI_1__DQ298019
incf_plasmids.fa	RHBSTW-00515_4	122	714	-	IncFII(pCRY)_1_pCRY	1-593/593	===============	0/0	100.00	96.29	plasmidfinder	NC_005814	IncFII(pCRY)_1_pCRY_NC_005814
incf_plasmids.fa	RHBSTW-00524_2	181	1055	+	IncFIB(pHCM2)_1_pHCM2	1-875/875	===============	0/0	100.00	97.60	plasmidfinder	AL513384	IncFIB(pHCM2)_1_pHCM2_AL513384
incf_plasmids.fa	RHBSTW-00529_2	63568	63955	+	IncFIA(HI1)_1_HI1	1-388/388	===============	0/0	100.00	96.39	plasmidfinder	AF250878	IncFIA(HI1)_1_HI1_AF250878
incf_plasmids.fa	RHBSTW-00529_2	114515	114738	+	IncFII_1_pKP91	10-230/230	========/======	3/5	95.65	89.78	plasmidfinder	CP000966	IncFII_1_pKP91_CP000966
incf_plasmids.fa	RHBSTW-00529_3	305	857	-	IncFIB(K)_1_Kpn3	3-555/560	===============	0/0	98.75	82.64	plasmidfinder	JN233704	IncFIB(K)_1_Kpn3_JN233704
incf_plasmids.fa	RHBSTW-00531_2	300	859	-	IncFIB(K)_1_Kpn3	1-560/560	===============	0/0	100.00	99.82	plasmidfinder	JN233704	IncFIB(K)_1_Kpn3_JN233704
incf_plasmids.fa	RHBSTW-00531_2	155544	155804	+	IncFII_1	1-261/261	===============	0/0	100.00	99.62	plasmidfinder	AY458016	IncFII_1__AY458016
incf_plasmids.fa	RHBSTW-00535_2	256	700	+	IncFII(SARC14)_1_SARC14	1-445/445	===============	0/0	100.00	94.61	plasmidfinder	JQ418540	IncFII(SARC14)_1_SARC14_JQ418540
incf_plasmids.fa	RHBSTW-00535_2	72810	73452	-	IncFIB(pB171)_1_pB171	1-643/643	===============	0/0	100.00	91.45	plasmidfinder	AB024946	IncFIB(pB171)_1_pB171_AB024946
incf_plasmids.fa	RHBSTW-00535_2	145128	145377	+	IncFII(S)_1	2-251/262	========/======	2/2	95.04	91.63	plasmidfinder	CP000858	IncFII(S)_1__CP000858
incf_plasmids.fa	RHBSTW-00542_2	3	749	+	IncFII(pECLA)_1_pECLA	1-747/747	===============	0/0	100.00	99.60	plasmidfinder	CP001919	IncFII(pECLA)_1_pECLA_CP001919
incf_plasmids.fa	RHBSTW-00542_2	43457	44016	+	IncFIB(K)_1_Kpn3	1-560/560	===============	0/0	100.00	99.11	plasmidfinder	JN233704	IncFIB(K)_1_Kpn3_JN233704
incf_plasmids.fa	RHBSTW-00542_2	80014	80260	+	IncR_1	5-251/251	===============	0/0	98.41	94.33	plasmidfinder	DQ449578	IncR_1__DQ449578
incf_plasmids.fa	RHBSTW-00555_4	127593	127832	+	IncFII(p14)_1_p14	15-257/262	========/======	2/3	91.60	90.12	plasmidfinder	JQ418538	IncFII(p14)_1_p14_JQ418538
incf_plasmids.fa	RHBSTW-00562_2	68359	68855	-	IncFIC(FII)_1	4-499/499	========/======	6/7	98.80	83.20	plasmidfinder	AP001918	IncFIC(FII)_1__AP001918
incf_plasmids.fa	RHBSTW-00564_2	300	859	-	IncFIB(K)_1_Kpn3	1-560/560	===============	0/0	100.00	98.75	plasmidfinder	JN233704	IncFIB(K)_1_Kpn3_JN233704
incf_plasmids.fa	RHBSTW-00564_2	79760	79989	-	IncFII(Yp)_1_Yersenia	1-230/230	===============	0/0	100.00	99.56	plasmidfinder	CP000670	IncFII(Yp)_1_Yersenia_CP000670
incf_plasmids.fa	RHBSTW-00570_2	256	700	+	IncFII(SARC14)_1_SARC14	1-445/445	===============	0/0	100.00	94.61	plasmidfinder	JQ418540	IncFII(SARC14)_1_SARC14_JQ418540
incf_plasmids.fa	RHBSTW-00570_2	108211	108853	-	IncFIB(pB171)_1_pB171	1-643/643	===============	0/0	100.00	91.45	plasmidfinder	AB024946	IncFIB(pB171)_1_pB171_AB024946
incf_plasmids.fa	RHBSTW-00570_2	179150	179399	+	IncFII(S)_1	2-251/262	========/======	2/2	95.04	91.63	plasmidfinder	CP000858	IncFII(S)_1__CP000858
incf_plasmids.fa	RHBSTW-00570_3	181	1055	+	IncFIB(pHCM2)_1_pHCM2	1-875/875	===============	0/0	100.00	97.71	plasmidfinder	AL513384	IncFIB(pHCM2)_1_pHCM2_AL513384
incf_plasmids.fa	RHBSTW-00570_4	27795	28182	+	IncFIA(HI1)_1_HI1	1-388/388	===============	0/0	100.00	99.48	plasmidfinder	AF250878	IncFIA(HI1)_1_HI1_AF250878
incf_plasmids.fa	RHBSTW-00570_4	33734	33864	+	ColRNAI_1	1-130/130	========/======	1/1	100.00	86.26	plasmidfinder	DQ298019	ColRNAI_1__DQ298019
incf_plasmids.fa	RHBSTW-00574_2	300	859	-	IncFIB(K)_1_Kpn3	1-560/560	===============	0/0	100.00	98.93	plasmidfinder	JN233704	IncFIB(K)_1_Kpn3_JN233704
incf_plasmids.fa	RHBSTW-00574_2	149364	149590	-	IncFII_1_pKP91	10-230/230	========/======	2/6	96.09	88.11	plasmidfinder	CP000966	IncFII_1_pKP91_CP000966
incf_plasmids.fa	RHBSTW-00577_2	24307	24544	+	IncFII_1_pKP91	1-230/230	========/======	3/8	100.00	87.39	plasmidfinder	CP000966	IncFII_1_pKP91_CP000966
incf_plasmids.fa	RHBSTW-00577_3	93959	94346	+	IncFIA(HI1)_1_HI1	1-388/388	===============	0/0	100.00	96.13	plasmidfinder	AF250878	IncFIA(HI1)_1_HI1_AF250878
incf_plasmids.fa	RHBSTW-00577_3	132260	132492	+	IncFII_1_pKP91	3-230/230	========/======	5/11	97.83	82.63	plasmidfinder	CP000966	IncFII_1_pKP91_CP000966
incf_plasmids.fa	RHBSTW-00593_2	3	749	+	IncFII(pECLA)_1_pECLA	1-747/747	===============	0/0	100.00	82.19	plasmidfinder	CP001919	IncFII(pECLA)_1_pECLA_CP001919
incf_plasmids.fa	RHBSTW-00593_2	35323	35705	-	IncFIA(HI1)_1_HI1	4-386/388	===============	0/0	98.71	84.07	plasmidfinder	AF250878	IncFIA(HI1)_1_HI1_AF250878
incf_plasmids.fa	RHBSTW-00599_2	67766	68149	-	IncFIA(HI1)_1_HI1	5-388/388	===============	0/0	98.97	80.73	plasmidfinder	AF250878	IncFIA(HI1)_1_HI1_AF250878
incf_plasmids.fa	RHBSTW-00605_2	1	603	+	IncFIB(AP001918)_1	80-682/682	.==============	0/0	88.42	93.20	plasmidfinder	AP001918	IncFIB(AP001918)_1__AP001918
incf_plasmids.fa	RHBSTW-00605_2	43289	43549	+	IncFII(pCoo)_1_pCoo	1-262/262	========/======	1/1	99.62	97.33	plasmidfinder	CR942285	IncFII(pCoo)_1_pCoo_CR942285
incf_plasmids.fa	RHBSTW-00610_2	300	859	-	IncFIB(K)_1_Kpn3	1-560/560	===============	0/0	100.00	98.93	plasmidfinder	JN233704	IncFIB(K)_1_Kpn3_JN233704
incf_plasmids.fa	RHBSTW-00610_2	148786	149023	-	IncFII_1_pKP91	1-230/230	========/======	3/8	100.00	87.39	plasmidfinder	CP000966	IncFII_1_pKP91_CP000966
incf_plasmids.fa	RHBSTW-00622_3	97444	97598	+	IncB/O/K/Z_2	1-154/160	========/======	1/1	96.25	96.13	plasmidfinder	GU256641	IncB/O/K/Z_2__GU256641
incf_plasmids.fa	RHBSTW-00622_4	30358	30852	-	IncFIC(FII)_1	4-499/499	========/======	3/3	99.00	95.78	plasmidfinder	AP001918	IncFIC(FII)_1__AP001918
incf_plasmids.fa	RHBSTW-00626_2	3	749	+	IncFII(pECLA)_1_pECLA	1-747/747	===============	0/0	100.00	99.60	plasmidfinder	CP001919	IncFII(pECLA)_1_pECLA_CP001919
incf_plasmids.fa	RHBSTW-00626_2	38554	39113	+	IncFIB(pECLA)_1_pECLA	1-560/560	===============	0/0	100.00	100.00	plasmidfinder	CP001919	IncFIB(pECLA)_1_pECLA_CP001919
incf_plasmids.fa	RHBSTW-00630_2	3	749	+	IncFII(pECLA)_1_pECLA	1-747/747	===============	0/0	100.00	100.00	plasmidfinder	CP001919	IncFII(pECLA)_1_pECLA_CP001919
incf_plasmids.fa	RHBSTW-00630_2	35845	36404	+	IncFIB(pECLA)_1_pECLA	1-560/560	===============	0/0	100.00	100.00	plasmidfinder	CP001919	IncFIB(pECLA)_1_pECLA_CP001919
incf_plasmids.fa	RHBSTW-00630_2	114543	115160	+	IncFII(pECLA)_1_pECLA	1-618/747	=============..	0/0	82.73	93.04	plasmidfinder	CP001919	IncFII(pECLA)_1_pECLA_CP001919
incf_plasmids.fa	RHBSTW-00630_3	112079	112331	+	IncFII(p14)_1_p14	1-257/262	========/======	3/4	96.56	87.55	plasmidfinder	JQ418538	IncFII(p14)_1_p14_JQ418538
incf_plasmids.fa	RHBSTW-00634_2	300	859	-	IncFIB(K)_1_Kpn3	1-560/560	===============	0/0	100.00	91.25	plasmidfinder	JN233704	IncFIB(K)_1_Kpn3_JN233704
incf_plasmids.fa	RHBSTW-00634_3	134747	134986	+	IncFII(p14)_1_p14	15-257/262	========/======	2/3	91.60	90.53	plasmidfinder	JQ418538	IncFII(p14)_1_p14_JQ418538
incf_plasmids.fa	RHBSTW-00634_4	52465	52852	+	IncFIA(HI1)_1_HI1	1-388/388	===============	0/0	100.00	94.33	plasmidfinder	AF250878	IncFIA(HI1)_1_HI1_AF250878
incf_plasmids.fa	RHBSTW-00634_4	128111	128340	+	IncFII_1_pKP91	1-230/230	===============	0/0	100.00	100.00	plasmidfinder	CP000966	IncFII_1_pKP91_CP000966
incf_plasmids.fa	RHBSTW-00634_5	113246	113484	+	IncFII(p14)_1_p14	5-245/262	========/======	2/2	91.22	91.29	plasmidfinder	JQ418538	IncFII(p14)_1_p14_JQ418538
incf_plasmids.fa	RHBSTW-00634_6	15378	15610	-	IncFII_1_pKP91	1-226/230	========/======	4/9	97.83	87.18	plasmidfinder	CP000966	IncFII_1_pKP91_CP000966
incf_plasmids.fa	RHBSTW-00634_7	75606	75825	+	IncFII(Yp)_1_Yersenia	1-221/230	========/======	1/1	95.65	95.47	plasmidfinder	CP000670	IncFII(Yp)_1_Yersenia_CP000670
incf_plasmids.fa	RHBSTW-00636_2	300	859	-	IncFIB(K)_1_Kpn3	1-560/560	===============	0/0	100.00	98.93	plasmidfinder	JN233704	IncFIB(K)_1_Kpn3_JN233704
incf_plasmids.fa	RHBSTW-00636_2	163031	163268	-	IncFII_1_pKP91	1-230/230	========/======	3/8	100.00	87.39	plasmidfinder	CP000966	IncFII_1_pKP91_CP000966
incf_plasmids.fa	RHBSTW-00636_3	67723	67960	-	IncFII_1_pKP91	1-230/230	========/======	3/8	100.00	87.39	plasmidfinder	CP000966	IncFII_1_pKP91_CP000966
incf_plasmids.fa	RHBSTW-00642_2	3	749	+	IncFII(pECLA)_1_pECLA	1-747/747	===============	0/0	100.00	99.60	plasmidfinder	CP001919	IncFII(pECLA)_1_pECLA_CP001919
incf_plasmids.fa	RHBSTW-00642_2	36671	37230	+	IncFIB(pECLA)_1_pECLA	1-560/560	===============	0/0	100.00	100.00	plasmidfinder	CP001919	IncFIB(pECLA)_1_pECLA_CP001919
incf_plasmids.fa	RHBSTW-00646_2	1	603	+	IncFIB(AP001918)_1	80-682/682	.==============	0/0	88.42	96.35	plasmidfinder	AP001918	IncFIB(AP001918)_1__AP001918
incf_plasmids.fa	RHBSTW-00646_2	13004	13157	+	Col156_1	1-154/154	===============	0/0	100.00	98.70	plasmidfinder	NC_009781	Col156_1__NC_009781
incf_plasmids.fa	RHBSTW-00646_2	55998	56496	+	IncFIC(FII)_1	1-499/499	========/======	5/6	99.40	84.26	plasmidfinder	AP001918	IncFIC(FII)_1__AP001918
incf_plasmids.fa	RHBSTW-00651_2	300	859	-	IncFIB(K)_1_Kpn3	1-560/560	===============	0/0	100.00	98.93	plasmidfinder	JN233704	IncFIB(K)_1_Kpn3_JN233704
incf_plasmids.fa	RHBSTW-00651_2	121716	121953	-	IncFII_1_pKP91	1-230/230	========/======	3/8	100.00	87.39	plasmidfinder	CP000966	IncFII_1_pKP91_CP000966
incf_plasmids.fa	RHBSTW-00651_3	64212	64431	+	IncFII(Yp)_1_Yersenia	1-221/230	========/======	1/1	95.65	95.47	plasmidfinder	CP000670	IncFII(Yp)_1_Yersenia_CP000670
incf_plasmids.fa	RHBSTW-00658_2	300	859	-	IncFIB(K)_1_Kpn3	1-560/560	===============	0/0	100.00	99.29	plasmidfinder	JN233704	IncFIB(K)_1_Kpn3_JN233704
incf_plasmids.fa	RHBSTW-00668_2	217	956	+	IncFIB(pQil)_1_pQil	1-740/740	===============	0/0	100.00	100.00	plasmidfinder	JN233705	IncFIB(pQil)_1_pQil_JN233705
incf_plasmids.fa	RHBSTW-00668_2	54866	54975	+	Col440I_1	1-110/114	===============	0/0	96.49	91.82	plasmidfinder	CP023920.1	Col440I_1__CP023920.1
incf_plasmids.fa	RHBSTW-00668_2	73939	74165	-	IncFII(Yp)_1_Yersenia	1-230/230	========/======	1/3	98.70	92.17	plasmidfinder	CP000670	IncFII(Yp)_1_Yersenia_CP000670
incf_plasmids.fa	RHBSTW-00668_3	3	749	+	IncFII(pECLA)_1_pECLA	1-747/747	===============	0/0	100.00	99.60	plasmidfinder	CP001919	IncFII(pECLA)_1_pECLA_CP001919
incf_plasmids.fa	RHBSTW-00668_3	39793	40352	+	IncFIB(pECLA)_1_pECLA	1-560/560	===============	0/0	100.00	100.00	plasmidfinder	CP001919	IncFIB(pECLA)_1_pECLA_CP001919
incf_plasmids.fa	RHBSTW-00670_2	1	603	+	IncFIB(AP001918)_1	80-682/682	.==============	0/0	88.42	97.35	plasmidfinder	AP001918	IncFIB(AP001918)_1__AP001918
incf_plasmids.fa	RHBSTW-00670_2	38545	38805	+	IncFII(pRSB107)_1_pRSB107	1-261/261	===============	0/0	100.00	99.62	plasmidfinder	AJ851089	IncFII(pRSB107)_1_pRSB107_AJ851089
incf_plasmids.fa	RHBSTW-00671_5	98159	98395	+	IncFII(p14)_1_p14	5-245/262	========/======	3/4	90.46	90.87	plasmidfinder	JQ418538	IncFII(p14)_1_p14_JQ418538
incf_plasmids.fa	RHBSTW-00673_2	146622	146879	-	IncFII_1	4-261/261	===============	0/0	98.85	97.67	plasmidfinder	AY458016	IncFII_1__AY458016
incf_plasmids.fa	RHBSTW-00675_2	3	749	+	IncFII(pECLA)_1_pECLA	1-747/747	===============	0/0	100.00	99.47	plasmidfinder	CP001919	IncFII(pECLA)_1_pECLA_CP001919
incf_plasmids.fa	RHBSTW-00675_2	41665	42047	-	IncFIA(HI1)_1_HI1	4-386/388	========/======	2/2	98.45	84.64	plasmidfinder	AF250878	IncFIA(HI1)_1_HI1_AF250878
incf_plasmids.fa	RHBSTW-00675_2	95536	96153	+	IncFII(pECLA)_1_pECLA	1-618/747	=============..	0/0	82.73	93.20	plasmidfinder	CP001919	IncFII(pECLA)_1_pECLA_CP001919
incf_plasmids.fa	RHBSTW-00676_2	300	859	-	IncFIB(K)_1_Kpn3	1-560/560	===============	0/0	100.00	98.93	plasmidfinder	JN233704	IncFIB(K)_1_Kpn3_JN233704
incf_plasmids.fa	RHBSTW-00676_2	147689	147949	-	IncFII(p14)_1_p14	1-262/262	========/======	1/1	99.62	90.46	plasmidfinder	JQ418538	IncFII(p14)_1_p14_JQ418538
incf_plasmids.fa	RHBSTW-00676_3	92884	93123	+	IncFII(p14)_1_p14	15-257/262	========/======	2/3	91.60	90.12	plasmidfinder	JQ418538	IncFII(p14)_1_p14_JQ418538
incf_plasmids.fa	RHBSTW-00685_2	217	956	+	IncFIB(pQil)_1_pQil	1-740/740	===============	0/0	100.00	100.00	plasmidfinder	JN233705	IncFIB(pQil)_1_pQil_JN233705
incf_plasmids.fa	RHBSTW-00685_2	64921	65147	-	IncFII(Yp)_1_Yersenia	1-230/230	========/======	1/3	98.70	92.17	plasmidfinder	CP000670	IncFII(Yp)_1_Yersenia_CP000670
incf_plasmids.fa	RHBSTW-00685_3	3	749	+	IncFII(pECLA)_1_pECLA	1-747/747	===============	0/0	100.00	99.60	plasmidfinder	CP001919	IncFII(pECLA)_1_pECLA_CP001919
incf_plasmids.fa	RHBSTW-00685_3	37331	37890	+	IncFIB(pECLA)_1_pECLA	1-560/560	===============	0/0	100.00	100.00	plasmidfinder	CP001919	IncFIB(pECLA)_1_pECLA_CP001919
incf_plasmids.fa	RHBSTW-00695_2	3	749	+	IncFII(pECLA)_1_pECLA	1-747/747	===============	0/0	100.00	99.87	plasmidfinder	CP001919	IncFII(pECLA)_1_pECLA_CP001919
incf_plasmids.fa	RHBSTW-00695_2	51033	51592	+	IncFIB(pECLA)_1_pECLA	1-560/560	===============	0/0	100.00	100.00	plasmidfinder	CP001919	IncFIB(pECLA)_1_pECLA_CP001919
incf_plasmids.fa	RHBSTW-00696_3	181	1064	+	IncFIB(pHCM2)_1_pHCM2	1-875/875	========/======	1/9	100.00	97.06	plasmidfinder	AL513384	IncFIB(pHCM2)_1_pHCM2_AL513384
incf_plasmids.fa	RHBSTW-00714_3	300	859	-	IncFIB(K)_1_Kpn3	1-560/560	===============	0/0	100.00	98.93	plasmidfinder	JN233704	IncFIB(K)_1_Kpn3_JN233704
incf_plasmids.fa	RHBSTW-00777_2	87668	87925	-	IncFII(pCoo)_1_pCoo	4-262/262	========/======	1/1	98.47	97.30	plasmidfinder	CR942285	IncFII(pCoo)_1_pCoo_CR942285
incf_plasmids.fa	RHBSTW-00822_2	1	603	+	IncFIB(AP001918)_1	80-682/682	.==============	0/0	88.42	98.01	plasmidfinder	AP001918	IncFIB(AP001918)_1__AP001918
incf_plasmids.fa	RHBSTW-00822_2	16210	16597	+	IncFIA_1	1-388/388	===============	0/0	100.00	100.00	plasmidfinder	AP001918	IncFIA_1__AP001918
incf_plasmids.fa	RHBSTW-00822_2	64068	64328	-	IncFII(pRSB107)_1_pRSB107	1-261/261	===============	0/0	100.00	100.00	plasmidfinder	AJ851089	IncFII(pRSB107)_1_pRSB107_AJ851089
incf_plasmids.fa	RHBSTW-00831_2	4	749	+	IncFII(pECLA)_1_pECLA	2-747/747	===============	0/0	99.87	99.87	plasmidfinder	CP001919	IncFII(pECLA)_1_pECLA_CP001919
incf_plasmids.fa	RHBSTW-00831_2	82379	82938	-	IncFIB(pECLA)_1_pECLA	1-560/560	===============	0/0	100.00	100.00	plasmidfinder	CP001919	IncFIB(pECLA)_1_pECLA_CP001919
incf_plasmids.fa	RHBSTW-00832_2	300	859	-	IncFIB(K)_1_Kpn3	1-560/560	===============	0/0	100.00	98.93	plasmidfinder	JN233704	IncFIB(K)_1_Kpn3_JN233704
incf_plasmids.fa	RHBSTW-00832_2	157406	157644	-	IncFII_1_pKP91	1-230/230	========/======	4/9	100.00	86.61	plasmidfinder	CP000966	IncFII_1_pKP91_CP000966
incf_plasmids.fa	RHBSTW-00832_4	97290	97542	+	IncFII(p14)_1_p14	1-257/262	========/======	3/4	96.56	87.55	plasmidfinder	JQ418538	IncFII(p14)_1_p14_JQ418538
incf_plasmids.fa	RHBSTW-00832_5	122	698	-	IncFII(pMET)_1_pMET1	1-577/577	===============	0/0	100.00	98.09	plasmidfinder	EU383016	IncFII(pMET)_1_pMET1_EU383016
incf_plasmids.fa	RHBSTW-00839_2	1	603	+	IncFIB(AP001918)_1	80-682/682	.==============	0/0	88.42	98.51	plasmidfinder	AP001918	IncFIB(AP001918)_1__AP001918
incf_plasmids.fa	RHBSTW-00839_2	61476	61976	+	IncFIC(FII)_1	1-499/499	========/======	4/4	99.80	84.26	plasmidfinder	AP001918	IncFIC(FII)_1__AP001918
incf_plasmids.fa	RHBSTW-00843_2	300	859	-	IncFIB(K)_1_Kpn3	1-560/560	===============	0/0	100.00	99.11	plasmidfinder	JN233704	IncFIB(K)_1_Kpn3_JN233704
incf_plasmids.fa	RHBSTW-00843_2	194665	194885	-	IncFII_1_pKP91	10-230/230	===============	0/0	96.09	96.38	plasmidfinder	CP000966	IncFII_1_pKP91_CP000966
incf_plasmids.fa	RHBSTW-00844_3	217	956	+	IncFIB(pQil)_1_pQil	1-740/740	===============	0/0	100.00	100.00	plasmidfinder	JN233705	IncFIB(pQil)_1_pQil_JN233705
incf_plasmids.fa	RHBSTW-00844_3	74086	74312	-	IncFII(Yp)_1_Yersenia	1-230/230	========/======	1/3	98.70	92.17	plasmidfinder	CP000670	IncFII(Yp)_1_Yersenia_CP000670
incf_plasmids.fa	RHBSTW-00849_2	181	1055	+	IncFIB(pHCM2)_1_pHCM2	1-875/875	===============	0/0	100.00	84.00	plasmidfinder	AL513384	IncFIB(pHCM2)_1_pHCM2_AL513384
incf_plasmids.fa	RHBSTW-00852_2	300	859	-	IncFIB(K)_1_Kpn3	1-560/560	===============	0/0	100.00	98.75	plasmidfinder	JN233704	IncFIB(K)_1_Kpn3_JN233704
incf_plasmids.fa	RHBSTW-00853_2	300	859	-	IncFIB(K)_1_Kpn3	1-560/560	===============	0/0	100.00	91.07	plasmidfinder	JN233704	IncFIB(K)_1_Kpn3_JN233704
incf_plasmids.fa	RHBSTW-00857_2	1	603	+	IncFIB(pB171)_1_pB171	41-643/643	===============	0/0	93.78	91.21	plasmidfinder	AB024946	IncFIB(pB171)_1_pB171_AB024946
incf_plasmids.fa	RHBSTW-00858_2	1	603	+	IncFIB(pB171)_1_pB171	41-643/643	===============	0/0	93.78	91.21	plasmidfinder	AB024946	IncFIB(pB171)_1_pB171_AB024946
incf_plasmids.fa	RHBSTW-00860_2	37673	38060	+	IncFIA_1	1-388/388	===============	0/0	100.00	99.74	plasmidfinder	AP001918	IncFIA_1__AP001918
incf_plasmids.fa	RHBSTW-00860_2	97231	97488	-	IncFII_1	4-261/261	===============	0/0	98.85	100.00	plasmidfinder	AY458016	IncFII_1__AY458016
incf_plasmids.fa	RHBSTW-00863_2	1	603	+	IncFIB(AP001918)_1	80-682/682	.==============	0/0	88.42	99.50	plasmidfinder	AP001918	IncFIB(AP001918)_1__AP001918
incf_plasmids.fa	RHBSTW-00863_2	55504	55889	-	IncFIA(HI1)_1_HI1	1-386/388	===============	0/0	99.48	94.56	plasmidfinder	AF250878	IncFIA(HI1)_1_HI1_AF250878
incf_plasmids.fa	RHBSTW-00863_3	52273	52530	-	IncFII_1	4-261/261	===============	0/0	98.85	99.61	plasmidfinder	AY458016	IncFII_1__AY458016
incf_plasmids.fa	RHBSTW-00866_3	300	859	-	IncFIB(K)_1_Kpn3	1-560/560	===============	0/0	100.00	98.93	plasmidfinder	JN233704	IncFIB(K)_1_Kpn3_JN233704
incf_plasmids.fa	RHBSTW-00866_3	111899	112136	-	IncFII_1_pKP91	1-230/230	========/======	3/8	100.00	87.39	plasmidfinder	CP000966	IncFII_1_pKP91_CP000966
incf_plasmids.fa	RHBSTW-00866_4	119081	119319	+	IncFII(p14)_1_p14	5-245/262	========/======	2/2	91.22	91.29	plasmidfinder	JQ418538	IncFII(p14)_1_p14_JQ418538
incf_plasmids.fa	RHBSTW-00867_3	300	859	-	IncFIB(K)_1_Kpn3	1-560/560	===============	0/0	100.00	99.11	plasmidfinder	JN233704	IncFIB(K)_1_Kpn3_JN233704
incf_plasmids.fa	RHBSTW-00872_2	3	749	+	IncFII(pECLA)_1_pECLA	1-747/747	===============	0/0	100.00	99.87	plasmidfinder	CP001919	IncFII(pECLA)_1_pECLA_CP001919
incf_plasmids.fa	RHBSTW-00872_2	46768	47327	+	IncFIB(pECLA)_1_pECLA	1-560/560	===============	0/0	100.00	100.00	plasmidfinder	CP001919	IncFIB(pECLA)_1_pECLA_CP001919
incf_plasmids.fa	RHBSTW-00875_2	1	603	+	IncFIB(AP001918)_1	80-682/682	.==============	0/0	88.42	96.35	plasmidfinder	AP001918	IncFIB(AP001918)_1__AP001918
incf_plasmids.fa	RHBSTW-00875_2	18534	18687	-	Col156_1	1-154/154	===============	0/0	100.00	98.70	plasmidfinder	NC_009781	Col156_1__NC_009781
incf_plasmids.fa	RHBSTW-00875_2	69358	69856	+	IncFIC(FII)_1	1-499/499	========/======	5/6	99.40	84.26	plasmidfinder	AP001918	IncFIC(FII)_1__AP001918
incf_plasmids.fa	RHBSTW-00880_3	300	859	-	IncFIB(pECLA)_1_pECLA	1-560/560	===============	0/0	100.00	100.00	plasmidfinder	CP001919	IncFIB(pECLA)_1_pECLA_CP001919
incf_plasmids.fa	RHBSTW-00880_3	61275	61917	+	IncFIB(pB171)_1_pB171	1-643/643	===============	0/0	100.00	93.31	plasmidfinder	AB024946	IncFIB(pB171)_1_pB171_AB024946
incf_plasmids.fa	RHBSTW-00880_3	68695	69441	-	IncFII(pECLA)_1_pECLA	1-747/747	===============	0/0	100.00	100.00	plasmidfinder	CP001919	IncFII(pECLA)_1_pECLA_CP001919
incf_plasmids.fa	RHBSTW-00881_4	1	603	+	IncFIB(S)_1	41-643/643	===============	0/0	93.78	93.37	plasmidfinder	FN432031	IncFIB(S)_1__FN432031
incf_plasmids.fa	RHBSTW-00883_2	301	859	-	IncFIB(K)_1_Kpn3	1-559/560	===============	0/0	99.82	91.59	plasmidfinder	JN233704	IncFIB(K)_1_Kpn3_JN233704
incf_plasmids.fa	RHBSTW-00883_2	86966	87204	-	IncFII_1_pKP91	1-230/230	========/======	4/9	100.00	87.87	plasmidfinder	CP000966	IncFII_1_pKP91_CP000966
incf_plasmids.fa	RHBSTW-00884_3	300	859	-	IncFIB(K)_1_Kpn3	1-560/560	===============	0/0	100.00	98.93	plasmidfinder	JN233704	IncFIB(K)_1_Kpn3_JN233704
incf_plasmids.fa	RHBSTW-00884_3	130481	130701	-	IncFII_1_pKP91	10-230/230	===============	0/0	96.09	96.83	plasmidfinder	CP000966	IncFII_1_pKP91_CP000966
incf_plasmids.fa	RHBSTW-00895_2	76838	77336	-	IncFIC(FII)_1	4-499/499	========/======	5/5	99.20	83.40	plasmidfinder	AP001918	IncFIC(FII)_1__AP001918
incf_plasmids.fa	RHBSTW-00895_3	56837	57092	-	IncFII(pCoo)_1_pCoo	6-262/262	========/======	1/1	97.71	96.50	plasmidfinder	CR942285	IncFII(pCoo)_1_pCoo_CR942285
incf_plasmids.fa	RHBSTW-00900_5	300	859	-	IncFIB(K)_1_Kpn3	1-560/560	===============	0/0	100.00	98.93	plasmidfinder	JN233704	IncFIB(K)_1_Kpn3_JN233704
incf_plasmids.fa	RHBSTW-00900_5	74188	74426	-	IncFII_1_pKP91	1-230/230	========/======	4/9	100.00	87.87	plasmidfinder	CP000966	IncFII_1_pKP91_CP000966
incf_plasmids.fa	RHBSTW-00902_2	256	700	+	IncFII(SARC14)_1_SARC14	1-445/445	===============	0/0	100.00	94.61	plasmidfinder	JQ418540	IncFII(SARC14)_1_SARC14_JQ418540
incf_plasmids.fa	RHBSTW-00902_2	142492	143134	-	IncFIB(pB171)_1_pB171	1-643/643	===============	0/0	100.00	91.45	plasmidfinder	AB024946	IncFIB(pB171)_1_pB171_AB024946
incf_plasmids.fa	RHBSTW-00902_2	206352	206601	+	IncFII(S)_1	2-251/262	========/======	2/2	95.04	91.63	plasmidfinder	CP000858	IncFII(S)_1__CP000858
incf_plasmids.fa	RHBSTW-00903_2	256	700	+	IncFII(SARC14)_1_SARC14	1-445/445	===============	0/0	100.00	94.61	plasmidfinder	JQ418540	IncFII(SARC14)_1_SARC14_JQ418540
incf_plasmids.fa	RHBSTW-00903_2	81748	82390	-	IncFIB(pB171)_1_pB171	1-643/643	===============	0/0	100.00	91.45	plasmidfinder	AB024946	IncFIB(pB171)_1_pB171_AB024946
incf_plasmids.fa	RHBSTW-00903_2	155132	155381	+	IncFII(S)_1	2-251/262	========/======	2/2	95.04	91.63	plasmidfinder	CP000858	IncFII(S)_1__CP000858
incf_plasmids.fa	RHBSTW-00904_2	300	859	-	IncFIB(K)_1_Kpn3	1-560/560	===============	0/0	100.00	98.93	plasmidfinder	JN233704	IncFIB(K)_1_Kpn3_JN233704
incf_plasmids.fa	RHBSTW-00904_2	149131	149368	-	IncFII_1_pKP91	1-230/230	========/======	3/8	100.00	87.39	plasmidfinder	CP000966	IncFII_1_pKP91_CP000966
incf_plasmids.fa	RHBSTW-00904_3	37578	38317	-	IncFIB(pQil)_1_pQil	1-740/740	===============	0/0	100.00	100.00	plasmidfinder	JN233705	IncFIB(pQil)_1_pQil_JN233705
incf_plasmids.fa	RHBSTW-00909_2	300	859	-	IncFIB(K)_1_Kpn3	1-560/560	===============	0/0	100.00	91.25	plasmidfinder	JN233704	IncFIB(K)_1_Kpn3_JN233704
incf_plasmids.fa	RHBSTW-00909_3	165913	166165	+	IncFII(p14)_1_p14	1-257/262	========/======	3/4	96.56	87.55	plasmidfinder	JQ418538	IncFII(p14)_1_p14_JQ418538
incf_plasmids.fa	RHBSTW-00909_4	77654	77883	-	IncFII_1_pKP91	1-230/230	===============	0/0	100.00	100.00	plasmidfinder	CP000966	IncFII_1_pKP91_CP000966
incf_plasmids.fa	RHBSTW-00909_6	24477	24861	+	IncFIA_1	3-388/388	========/======	1/1	99.23	93.78	plasmidfinder	AP001918	IncFIA_1__AP001918
incf_plasmids.fa	RHBSTW-00909_6	92236	92475	+	IncFII(p14)_1_p14	15-257/262	========/======	2/3	91.60	90.12	plasmidfinder	JQ418538	IncFII(p14)_1_p14_JQ418538
incf_plasmids.fa	RHBSTW-00916_2	217	956	+	IncFIB(pQil)_1_pQil	1-740/740	===============	0/0	100.00	100.00	plasmidfinder	JN233705	IncFIB(pQil)_1_pQil_JN233705
incf_plasmids.fa	RHBSTW-00916_2	68292	68678	+	IncFIA(HI1)_1_HI1	2-388/388	===============	0/0	99.74	98.97	plasmidfinder	AF250878	IncFIA(HI1)_1_HI1_AF250878
incf_plasmids.fa	RHBSTW-00925_2	300	859	-	IncFIB(K)_1_Kpn3	1-560/560	===============	0/0	100.00	98.75	plasmidfinder	JN233704	IncFIB(K)_1_Kpn3_JN233704
incf_plasmids.fa	RHBSTW-00933_2	1	603	+	IncFIB(AP001918)_1	80-682/682	.==============	0/0	88.42	99.83	plasmidfinder	AP001918	IncFIB(AP001918)_1__AP001918
incf_plasmids.fa	RHBSTW-00933_2	97496	97883	-	IncFIA_1	1-388/388	===============	0/0	100.00	99.74	plasmidfinder	AP001918	IncFIA_1__AP001918
incf_plasmids.fa	RHBSTW-00935_2	256	700	+	IncFII(SARC14)_1_SARC14	1-445/445	===============	0/0	100.00	94.61	plasmidfinder	JQ418540	IncFII(SARC14)_1_SARC14_JQ418540
incf_plasmids.fa	RHBSTW-00935_2	142529	143171	-	IncFIB(pB171)_1_pB171	1-643/643	===============	0/0	100.00	91.45	plasmidfinder	AB024946	IncFIB(pB171)_1_pB171_AB024946
incf_plasmids.fa	RHBSTW-00935_2	206389	206638	+	IncFII(S)_1	2-251/262	========/======	2/2	95.04	91.63	plasmidfinder	CP000858	IncFII(S)_1__CP000858
incf_plasmids.fa	RHBSTW-00944_2	1	603	+	IncFIB(pB171)_1_pB171	41-643/643	===============	0/0	93.78	91.21	plasmidfinder	AB024946	IncFIB(pB171)_1_pB171_AB024946
incf_plasmids.fa	RHBSTW-00973_2	300	859	-	IncFIB(K)_1_Kpn3	1-560/560	===============	0/0	100.00	91.25	plasmidfinder	JN233704	IncFIB(K)_1_Kpn3_JN233704
incf_plasmids.fa	RHBSTW-00973_5	25213	25599	+	IncFIA(HI1)_1_HI1	2-388/388	===============	0/0	99.74	98.45	plasmidfinder	AF250878	IncFIA(HI1)_1_HI1_AF250878
incf_plasmids.fa	RHBSTW-00975_2	3	749	+	IncFII(pECLA)_1_pECLA	1-747/747	===============	0/0	100.00	95.18	plasmidfinder	CP001919	IncFII(pECLA)_1_pECLA_CP001919
incf_plasmids.fa	RHBSTW-00975_2	65434	65814	-	IncFIA(HI1)_1_HI1	6-386/388	===============	0/0	98.20	83.73	plasmidfinder	AF250878	IncFIA(HI1)_1_HI1_AF250878
incf_plasmids.fa	RHBSTW-00975_2	95406	96023	+	IncFII(pECLA)_1_pECLA	1-618/747	=============..	0/0	82.73	93.20	plasmidfinder	CP001919	IncFII(pECLA)_1_pECLA_CP001919
incf_plasmids.fa	RHBSTW-00981_2	1	603	+	IncFIB(AP001918)_1	80-682/682	.==============	0/0	88.42	98.51	plasmidfinder	AP001918	IncFIB(AP001918)_1__AP001918
incf_plasmids.fa	RHBSTW-00982_2	300	859	-	IncFIB(K)_1_Kpn3	1-560/560	===============	0/0	100.00	98.93	plasmidfinder	JN233704	IncFIB(K)_1_Kpn3_JN233704
incf_plasmids.fa	RHBSTW-00982_2	86218	86456	-	IncFII_1_pKP91	1-230/230	========/======	4/9	100.00	87.03	plasmidfinder	CP000966	IncFII_1_pKP91_CP000966
incf_plasmids.fa	RHBSTW-00985_3	66420	66676	-	IncFII(S)_1	2-262/262	========/======	3/4	98.09	91.57	plasmidfinder	CP000858	IncFII(S)_1__CP000858
incf_plasmids.fa	RHBSTW-00995_2	300	859	-	IncFIB(K)_1_Kpn3	1-560/560	===============	0/0	100.00	98.93	plasmidfinder	JN233704	IncFIB(K)_1_Kpn3_JN233704
incf_plasmids.fa	RHBSTW-00995_2	143453	143690	-	IncFII_1_pKP91	1-230/230	========/======	3/8	100.00	87.81	plasmidfinder	CP000966	IncFII_1_pKP91_CP000966
incf_plasmids.fa	RHBSTW-01009_2	300	859	-	IncFIB(K)_1_Kpn3	1-560/560	===============	0/0	100.00	98.93	plasmidfinder	JN233704	IncFIB(K)_1_Kpn3_JN233704
incf_plasmids.fa	RHBSTW-01009_2	60514	60900	-	IncFIA(HI1)_1_HI1	2-388/388	===============	0/0	99.74	98.45	plasmidfinder	AF250878	IncFIA(HI1)_1_HI1_AF250878
incf_plasmids.fa	RHBSTW-01045_12	300	859	-	IncFIB(K)_1_Kpn3	1-560/560	===============	0/0	100.00	98.93	plasmidfinder	JN233704	IncFIB(K)_1_Kpn3_JN233704
incf_plasmids.fa	RHBSTW-01045_12	135307	135567	-	IncFII(p14)_1_p14	1-262/262	========/======	1/1	99.62	90.46	plasmidfinder	JQ418538	IncFII(p14)_1_p14_JQ418538
