# Supplementary material for: Genomic network analysis of environmental and livestock F-type plasmid populations
Source: ISME J. 2021 Mar 1;15(8):2322–35. doi: 10.1038/s41396-021-00926-w (PMC8319146; doi:10.1038/s41396-021-00926-w)
Supplement: Supplementary file 6 — Table S10 [file 41396_2021_926_MOESM6_ESM.txt]

(table_s10)_Contig	Match	Locus	Allele	Differences
RHB01-C02_4	partial	FIB	12	30 differences found. 1T -> missing; 2T -> missing; 3C -> missing; 4A -> missing; 5G -> missing; 6A -> missing; 7C -> missing; 8A -> missing; 9T -> missing; 10C -> missing; 11A -> missing; 12A -> missing; 13A -> missing; 14A -> missing; 15A -> missing; 16A -> missing; 17C -> missing; 18T -> missing; 19G -> missing; 20T -> missing; 21T -> missing; 22C -> missing; 23G -> missing; 24G -> missing; 25…
RHB01-C02_5	partial	FII	95	3 differences found. 140G -> 74259A; 145T -> 74264A; 146T -> 74265C
RHB01-C04_2	partial	FIB	67	30 differences found. 1T -> missing; 2C -> missing; 3A -> missing; 4G -> missing; 5A -> missing; 6C -> missing; 7A -> missing; 8T -> missing; 9C -> missing; 10A -> missing; 11A -> missing; 12A -> missing; 13A -> missing; 14A -> missing; 15A -> missing; 16C -> missing; 17T -> missing; 18G -> missing; 19T -> missing; 20T -> missing; 21C -> missing; 22G -> missing; 23G -> missing; 24C -> missing; 25…
RHB01-C05_3	partial	FIB	12	30 differences found. 1T -> missing; 2T -> missing; 3C -> missing; 4A -> missing; 5G -> missing; 6A -> missing; 7C -> missing; 8A -> missing; 9T -> missing; 10C -> missing; 11A -> missing; 12A -> missing; 13A -> missing; 14A -> missing; 15A -> missing; 16A -> missing; 17C -> missing; 18T -> missing; 19G -> missing; 20T -> missing; 21T -> missing; 22C -> missing; 23G -> missing; 24G -> missing; 25…
RHB01-C05_4	partial	FII	95	3 differences found. 140G -> 74259A; 145T -> 74264A; 146T -> 74265C
RHB01-C06_3	exact	FII	112
RHB01-C07_3	partial	FIB	12	30 differences found. 1T -> missing; 2T -> missing; 3C -> missing; 4A -> missing; 5G -> missing; 6A -> missing; 7C -> missing; 8A -> missing; 9T -> missing; 10C -> missing; 11A -> missing; 12A -> missing; 13A -> missing; 14A -> missing; 15A -> missing; 16A -> missing; 17C -> missing; 18T -> missing; 19G -> missing; 20T -> missing; 21T -> missing; 22C -> missing; 23G -> missing; 24G -> missing; 25…
RHB01-C07_4	partial	FII	95	3 differences found. 140G -> 74259A; 145T -> 74264A; 146T -> 74265C
RHB01-C08_2	partial	FIB	12	30 differences found. 1T -> missing; 2T -> missing; 3C -> missing; 4A -> missing; 5G -> missing; 6A -> missing; 7C -> missing; 8A -> missing; 9T -> missing; 10C -> missing; 11A -> missing; 12A -> missing; 13A -> missing; 14A -> missing; 15A -> missing; 16A -> missing; 17C -> missing; 18T -> missing; 19G -> missing; 20T -> missing; 21T -> missing; 22C -> missing; 23G -> missing; 24G -> missing; 25…
RHB01-C08_3	partial	FII	95	3 differences found. 140G -> 74259A; 145T -> 74264A; 146T -> 74265C
RHB01-C09_2	partial	FIB	67	30 differences found. 1T -> missing; 2C -> missing; 3A -> missing; 4G -> missing; 5A -> missing; 6C -> missing; 7A -> missing; 8T -> missing; 9C -> missing; 10A -> missing; 11A -> missing; 12A -> missing; 13A -> missing; 14A -> missing; 15A -> missing; 16C -> missing; 17T -> missing; 18G -> missing; 19T -> missing; 20T -> missing; 21C -> missing; 22G -> missing; 23G -> missing; 24C -> missing; 25…
RHB01-C17_2	partial	FIB	12	30 differences found. 1T -> missing; 2T -> missing; 3C -> missing; 4A -> missing; 5G -> missing; 6A -> missing; 7C -> missing; 8A -> missing; 9T -> missing; 10C -> missing; 11A -> missing; 12A -> missing; 13A -> missing; 14A -> missing; 15A -> missing; 16A -> missing; 17C -> missing; 18T -> missing; 19G -> missing; 20T -> missing; 21T -> missing; 22C -> missing; 23G -> missing; 24G -> missing; 25…
RHB01-C17_3	partial	FII	95	3 differences found. 140G -> 74259A; 145T -> 74264A; 146T -> 74265C
RHB01-C18_2	partial	FIB	12	30 differences found. 1T -> missing; 2T -> missing; 3C -> missing; 4A -> missing; 5G -> missing; 6A -> missing; 7C -> missing; 8A -> missing; 9T -> missing; 10C -> missing; 11A -> missing; 12A -> missing; 13A -> missing; 14A -> missing; 15A -> missing; 16A -> missing; 17C -> missing; 18T -> missing; 19G -> missing; 20T -> missing; 21T -> missing; 22C -> missing; 23G -> missing; 24G -> missing; 25…
RHB01-C18_3	partial	FII	95	3 differences found. 140G -> 74259A; 145T -> 74264A; 146T -> 74265C
RHB01-C20_2	partial	repI1	10	There are insertions/deletions between these sequences. Try single sequence query to get more details.
RHB01-C20_3	partial	FII	95	There are insertions/deletions between these sequences. Try single sequence query to get more details.
RHB01-C21_2	partial	FIB	67	31 differences found. 1T -> missing; 2C -> missing; 3A -> missing; 4G -> missing; 5A -> missing; 6C -> missing; 7A -> missing; 8T -> missing; 9C -> missing; 10A -> missing; 11A -> missing; 12A -> missing; 13A -> missing; 14A -> missing; 15A -> missing; 16C -> missing; 17T -> missing; 18G -> missing; 19T -> missing; 20T -> missing; 21C -> missing; 22G -> missing; 23G -> missing; 24C -> missing; 25…
RHB01-C23_2	partial	FIB	12	30 differences found. 1T -> missing; 2T -> missing; 3C -> missing; 4A -> missing; 5G -> missing; 6A -> missing; 7C -> missing; 8A -> missing; 9T -> missing; 10C -> missing; 11A -> missing; 12A -> missing; 13A -> missing; 14A -> missing; 15A -> missing; 16A -> missing; 17C -> missing; 18T -> missing; 19G -> missing; 20T -> missing; 21T -> missing; 22C -> missing; 23G -> missing; 24G -> missing; 25…
RHB01-C23_3	partial	FII	95	3 differences found. 140G -> 74259A; 145T -> 74264A; 146T -> 74265C
RHB02-C01_4	exact	FIC	4
RHB02-C01_4	exact	FII	18
RHB02-C02_2	exact	FIC	4
RHB02-C02_2	exact	FII	18
RHB02-C03_3	exact	FIC	4
RHB02-C03_3	exact	FII	18
RHB02-C04_2	exact	FIC	4
RHB02-C04_2	exact	FII	18
RHB02-C06_2	exact	FIC	4
RHB02-C06_2	exact	FII	18
RHB02-C09_2	exact	FIC	4
RHB02-C09_2	exact	FII	18
RHB02-C10_2	exact	FIC	4
RHB02-C10_2	exact	FII	18
RHB02-C19_3	exact	FIC	6
RHB02-C19_3	exact	FII	89
RHB03-C02_2	partial	FIA	8	Reverse-complemented - try reversing it and query again.</td
RHB03-C04_2	partial	FIA	8	Reverse-complemented - try reversing it and query again.</td
RHB03-C05_2	partial	FIA	8	Reverse-complemented - try reversing it and query again.</td
RHB03-C06_2	partial	FIA	8	Reverse-complemented - try reversing it and query again.</td
RHB03-C12_2	partial	FIB	49	31 differences found. 254G -> 276T; 275G -> 297A; 278C -> 300A; 287G -> 309C; 293T -> 315C; 296T -> 318C; 297T -> 319G; 299C -> 321G; 302T -> 324C; 306C -> 328A; 307G -> 329A; 308C -> 330G; 311T -> 333C; 314C -> 336G; 317G -> 339T; 318A -> 340G; 328A -> 350C; 329A -> 351C; 332T -> 354C; 333G -> 355A; 334A -> 356C; 335A -> 357G; 336C -> 358T; 341T -> 363G; 344T -> 366C; 353T -> 375C; 355C -> 377T;…
RHB03-C16_2	exact	FII	46
RHB03-C22_2	exact	FIC	5
RHB03-C22_2	exact	FII	18
RHB03-C22_3	exact	FII	10
RHB03-C24_2	exact	FIA	5, 6
RHB03-C24_2	exact	FIC	4
RHB03-C24_2	exact	FII	18
RHB04-C01_2	exact	FII	57
RHB04-C05_2	partial	FIB	67	31 differences found. 1T -> missing; 2C -> missing; 3A -> missing; 4G -> missing; 5A -> missing; 6C -> missing; 7A -> missing; 8T -> missing; 9C -> missing; 10A -> missing; 11A -> missing; 12A -> missing; 13A -> missing; 14A -> missing; 15A -> missing; 16C -> missing; 17T -> missing; 18G -> missing; 19T -> missing; 20T -> missing; 21C -> missing; 22G -> missing; 23G -> missing; 24C -> missing; 25…
RHB04-C06_2	exact	FII	56
RHB04-C08_2	exact	FII	57
RHB04-C10_2	exact	FII	13
RHB04-C11_4	exact	FII	57
RHB04-C13_2	exact	FII	16
RHB04-C17_3	partial	FII	13	1 difference found. 58T -> 44695C
RHB04-C20_2	exact	FII	13
RHB04-C21_3	exact	FII	16
RHB04-C22_2	exact	FII	16
RHB05-C01_2	exact	FII	57
RHB05-C02_4	exact	FII	57
RHB05-C03_4	exact	FII	35
RHB05-C09_4	exact	FII	57
RHB05-C17_4	exact	FII	57
RHB05-C24_3	exact	FII	4
RHB05-C24_4	partial	FII	104	1 difference found. 140A -> 67111G
RHB06-C03_2	partial	FIB	67	30 differences found. 1T -> missing; 2C -> missing; 3A -> missing; 4G -> missing; 5A -> missing; 6C -> missing; 7A -> missing; 8T -> missing; 9C -> missing; 10A -> missing; 11A -> missing; 12A -> missing; 13A -> missing; 14A -> missing; 15A -> missing; 16C -> missing; 17T -> missing; 18G -> missing; 19T -> missing; 20T -> missing; 21C -> missing; 22G -> missing; 23G -> missing; 24C -> missing; 25…
RHB06-C05_2	exact	FII	104
RHB06-C09_2	partial	FIB	67	31 differences found. 1T -> missing; 2C -> missing; 3A -> missing; 4G -> missing; 5A -> missing; 6C -> missing; 7A -> missing; 8T -> missing; 9C -> missing; 10A -> missing; 11A -> missing; 12A -> missing; 13A -> missing; 14A -> missing; 15A -> missing; 16C -> missing; 17T -> missing; 18G -> missing; 19T -> missing; 20T -> missing; 21C -> missing; 22G -> missing; 23G -> missing; 24C -> missing; 25…
RHB06-C11_2	partial	FII	95	There are insertions/deletions between these sequences. Try single sequence query to get more details.
RHB06-C11_3	partial	FII	102	There are insertions/deletions between these sequences. Try single sequence query to get more details.
RHB06-C17_2	partial	FII	95	There are insertions/deletions between these sequences. Try single sequence query to get more details.
RHB06-C17_3	partial	FII	102	There are insertions/deletions between these sequences. Try single sequence query to get more details.
RHB06-C19_2	partial	FII	95	There are insertions/deletions between these sequences. Try single sequence query to get more details.
RHB06-C19_3	partial	FII	102	There are insertions/deletions between these sequences. Try single sequence query to get more details.
RHB06-C20_2	partial	FII	95	There are insertions/deletions between these sequences. Try single sequence query to get more details.
RHB06-C20_3	partial	FII	102	There are insertions/deletions between these sequences. Try single sequence query to get more details.
RHB07-C02_4	exact	FIC	1
RHB07-C02_4	exact	FII	89
RHB07-C03_2	exact	FIA	6
RHB07-C03_2	exact	FII	56
RHB07-C04_3	exact	ardA	14
RHB07-C05_5	exact	FII	40
RHB07-C06_2	exact	FIC	4
RHB07-C06_2	exact	FII	18
RHB07-C08_3	exact	FII	40
RHB07-C09_2	partial	FII	19	2 differences found. 109T -> 160315C; 149C -> 160355T
RHB07-C12_2	exact	FII	40
RHB07-C12_3	exact	FIA	2, 6
RHB07-C14_2	exact	FIA	6
RHB07-C14_2	exact	FII	13
RHB07-C16_2	exact	FII	40
RHB07-C17_2	exact	FII	56
RHB07-C17_3	partial	FII	95	There are insertions/deletions between these sequences. Try single sequence query to get more details.
RHB07-C22_2	exact	FII	40
RHB08-C02_3	exact	FII	57
RHB08-C09_2	exact	FIA	6
RHB08-C09_2	exact	FII	56
RHB08-C13_5	exact	FII	57
RHB08-C14_5	partial	FIB	43	30 differences found. 1T -> missing; 2T -> missing; 3C -> missing; 4A -> missing; 5G -> missing; 6A -> missing; 7C -> missing; 8A -> missing; 9T -> missing; 10C -> missing; 11A -> missing; 12A -> missing; 13A -> missing; 14A -> missing; 15A -> missing; 16A -> missing; 17C -> missing; 18T -> missing; 19G -> missing; 20T -> missing; 21T -> missing; 22C -> missing; 23G -> missing; 24G -> missing; 25…
RHB08-C14_7	partial	FII	95	There are insertions/deletions between these sequences. Try single sequence query to get more details.
RHB08-C16_2	exact	FII	74
RHB08-C19_3	exact	FII	57
RHB08-C20_2	exact	FII	74
RHB08-C21_2	exact	FII	112
RHB08-C24_2	exact	FIA	6
RHB08-C24_2	exact	FII	56
RHB09-C08_4	exact	FII	74
RHB09-C09_3	exact	FII	74
RHB09-C13_2	exact	FII	23
RHB09-C14_3	exact	FII	74
RHB09-C15_2	exact	FII	74
RHB09-C20_2	exact	FII	74
RHB09-C22_2	exact	FIA	6
RHB09-C22_2	exact	FII	56
RHB09-C23_2	exact	FII	23
RHB09-C24_2	exact	FII	74
RHB10-C05_2	exact	FII	57
RHB10-C08_2	exact	FII	57
RHB10-C09_2	partial	FIB	67	31 differences found. 1T -> missing; 2C -> missing; 3A -> missing; 4G -> missing; 5A -> missing; 6C -> missing; 7A -> missing; 8T -> missing; 9C -> missing; 10A -> missing; 11A -> missing; 12A -> missing; 13A -> missing; 14A -> missing; 15A -> missing; 16C -> missing; 17T -> missing; 18G -> missing; 19T -> missing; 20T -> missing; 21C -> missing; 22G -> missing; 23G -> missing; 24C -> missing; 25…
RHB10-C12_2	exact	FII	57
RHB10-C14_2	partial	FIB	40	30 differences found. 1T -> missing; 2T -> missing; 3C -> missing; 4A -> missing; 5G -> missing; 6A -> missing; 7C -> missing; 8A -> missing; 9T -> missing; 10C -> missing; 11A -> missing; 12A -> missing; 13A -> missing; 14A -> missing; 15A -> missing; 16A -> missing; 17C -> missing; 18T -> missing; 19G -> missing; 20T -> missing; 21T -> missing; 22C -> missing; 23G -> missing; 24G -> missing; 25…
RHB10-C14_3	partial	FII	64	3 differences found. 76A -> 111180T; 102C -> 111206T; 125A -> 111229G
RHB10-C14_4	partial	FII	95	There are insertions/deletions between these sequences. Try single sequence query to get more details.
RHB10-C18_2	partial	FIB	67	31 differences found. 1T -> missing; 2C -> missing; 3A -> missing; 4G -> missing; 5A -> missing; 6C -> missing; 7A -> missing; 8T -> missing; 9C -> missing; 10A -> missing; 11A -> missing; 12A -> missing; 13A -> missing; 14A -> missing; 15A -> missing; 16C -> missing; 17T -> missing; 18G -> missing; 19T -> missing; 20T -> missing; 21C -> missing; 22G -> missing; 23G -> missing; 24C -> missing; 25…
RHB10-C19_2	partial	FIB	67	31 differences found. 1T -> missing; 2C -> missing; 3A -> missing; 4G -> missing; 5A -> missing; 6C -> missing; 7A -> missing; 8T -> missing; 9C -> missing; 10A -> missing; 11A -> missing; 12A -> missing; 13A -> missing; 14A -> missing; 15A -> missing; 16C -> missing; 17T -> missing; 18G -> missing; 19T -> missing; 20T -> missing; 21C -> missing; 22G -> missing; 23G -> missing; 24C -> missing; 25…
RHB11-C04_2	exact	FIA	8
RHB11-C04_2	exact	HCM1_043	1
RHB11-C04_2	exact	HCM1_064	3
RHB11-C04_2	exact	HCM1_099	1
RHB11-C04_2	exact	HCM1_116	1
RHB11-C04_2	exact	HCM1_178ac	1
RHB11-C04_2	exact	HCM1_259	1
RHB11-C04_3	partial	FIB	49	31 differences found. 254G -> 276T; 275G -> 297A; 278C -> 300A; 287G -> 309C; 293T -> 315C; 296T -> 318C; 297T -> 319G; 299C -> 321G; 302T -> 324C; 306C -> 328A; 307G -> 329A; 308C -> 330G; 311T -> 333C; 314C -> 336G; 317G -> 339T; 318A -> 340G; 328A -> 350C; 329A -> 351C; 332T -> 354C; 333G -> 355A; 334A -> 356C; 335A -> 357G; 336C -> 358T; 341T -> 363G; 344T -> 366C; 353T -> 375C; 355C -> 377T;…
RHB11-C05_5	exact	FIA	8
RHB11-C05_5	exact	HCM1_043	1
RHB11-C05_5	exact	HCM1_064	3
RHB11-C05_5	exact	HCM1_099	1
RHB11-C05_5	exact	HCM1_116	1
RHB11-C05_5	exact	HCM1_178ac	1
RHB11-C05_5	exact	HCM1_259	1
RHB11-C05_6	partial	FIB	50	Reverse-complemented - try reversing it and query again.</td
RHB11-C06_3	exact	FIA	8
RHB11-C06_3	exact	HCM1_043	1
RHB11-C06_3	exact	HCM1_064	3
RHB11-C06_3	exact	HCM1_099	1
RHB11-C06_3	exact	HCM1_116	1
RHB11-C06_3	exact	HCM1_178ac	1
RHB11-C06_3	exact	HCM1_259	1
RHB11-C06_4	partial	FIB	50	Reverse-complemented - try reversing it and query again.</td
RHB11-C12_2	exact	FII	40
RHB11-C13_2	partial	FIB	67	34 differences found. 1T -> missing; 2C -> missing; 3A -> missing; 4G -> missing; 5A -> missing; 6C -> missing; 7A -> missing; 8T -> missing; 9C -> missing; 10A -> missing; 11A -> missing; 12A -> missing; 13A -> missing; 14A -> missing; 15A -> missing; 16C -> missing; 17T -> missing; 18G -> missing; 19T -> missing; 20T -> missing; 21C -> missing; 22G -> missing; 23G -> missing; 24C -> missing; 25…
RHB11-C15_2	exact	FII	13
RHB11-C16_2	exact	FIC	1
RHB11-C16_2	exact	FII	89
RHB11-C17_2	exact	FII	57
RHB11-C23_2	exact	FII	13
RHB12-C01_2	exact	FIA	6
RHB12-C01_2	exact	FII	56
RHB12-C02_2	exact	FIA	6
RHB12-C02_2	exact	FII	56
RHB12-C04_2	exact	FIA	6
RHB12-C04_2	exact	FIC	1
RHB12-C04_2	exact	FII	89
RHB12-C09_2	exact	FIA	6
RHB12-C09_2	exact	FII	56
RHB12-C14_2	exact	FIA	6
RHB12-C14_2	exact	FII	56
RHB13-C01_2	exact	FII	24
RHB13-C02_2	exact	FII	24
RHB13-C03_2	exact	FII	24
RHB13-C06_2	exact	FIC	1
RHB13-C06_2	exact	FII	89
RHB13-C08_2	exact	FIC	1
RHB13-C08_2	exact	FII	89
RHB13-C13_3	partial	FIB	43	30 differences found. 1T -> missing; 2T -> missing; 3C -> missing; 4A -> missing; 5G -> missing; 6A -> missing; 7C -> missing; 8A -> missing; 9T -> missing; 10C -> missing; 11A -> missing; 12A -> missing; 13A -> missing; 14A -> missing; 15A -> missing; 16A -> missing; 17C -> missing; 18T -> missing; 19G -> missing; 20T -> missing; 21T -> missing; 22C -> missing; 23G -> missing; 24G -> missing; 25…
RHB13-C14_2	exact	FII	14
RHB13-C14_3	partial	repI1	11	There are insertions/deletions between these sequences. Try single sequence query to get more details.
RHB13-C18_2	exact	FIC	5
RHB13-C18_2	exact	FII	18
RHB13-C21_2	exact	FII	89
RHB13-C24_2	exact	FII	24
RHB14-C04_11	partial	FIB	58	29 differences found. 1T -> missing; 2T -> missing; 3C -> missing; 4A -> missing; 5G -> missing; 6A -> missing; 7C -> missing; 8A -> missing; 9T -> missing; 10A -> missing; 11A -> missing; 12A -> missing; 13A -> missing; 14A -> missing; 15A -> missing; 16A -> missing; 17C -> missing; 18T -> missing; 19G -> missing; 20T -> missing; 21T -> missing; 22C -> missing; 23G -> missing; 24G -> missing; 25…
RHB14-C06_2	exact	FIA	5, 6
RHB14-C06_5	exact	FII	2
RHB14-C07_2	partial	FII	88	1 difference found. 42G -> 143474A
RHB14-C09_4	partial	FIA	8	2 differences found. 272C -> 10852A; 290C -> 10870G
RHB14-C14_2	exact	FIC	4
RHB14-C14_2	exact	FII	18
RHB14-C14_3	exact	FII	4
RHB14-C15_2	exact	FIA	5, 6
RHB14-C15_5	exact	FII	2
RHB14-C16_2	exact	FII	29
RHB14-C20_2	exact	FII	29
RHB14-C21_2	partial	FIA	8	2 differences found. 272C -> 10852A; 290C -> 10870G
RHB14-C22_2	exact	FIA	5, 6
RHB14-C22_5	exact	FII	2
RHB14-C23_2	exact	FIC	4
RHB14-C23_2	exact	FII	18
RHB14-C23_3	exact	FII	4
RHB15-C07_2	exact	FIA	2, 6
RHB15-C07_3	partial	FII	102	There are insertions/deletions between these sequences. Try single sequence query to get more details.
RHB15-C10_2	exact	FIA	2, 6
RHB15-C10_3	partial	FII	102	There are insertions/deletions between these sequences. Try single sequence query to get more details.
RHB15-C16_2	exact	FIA	2, 6
RHB15-C16_3	partial	FII	102	There are insertions/deletions between these sequences. Try single sequence query to get more details.
RHB15-C17_2	partial	sogS	28	There are insertions/deletions between these sequences. Try single sequence query to get more details.
RHB15-C18_2	exact	FII	104
RHB15-C19_2	exact	FIA	2, 6
RHB15-C19_3	partial	FII	102	There are insertions/deletions between these sequences. Try single sequence query to get more details.
RHB15-C22_3	partial	FII	104	1 difference found. 140A -> 68583G
RHB15-C23_2	exact	FIA	2, 6
RHB15-C23_3	partial	FII	102	There are insertions/deletions between these sequences. Try single sequence query to get more details.
RHB15-C24_4	exact	FIA	6
RHB15-C24_4	exact	FII	112
RHB15-C24_6	partial	FII	95	3 differences found. 140G -> 74278A; 145T -> 74283A; 146T -> 74284C
RHB16-C01_3	exact	FII	40
RHB16-C01_4	partial	FIB	13	29 differences found. 1T -> missing; 2T -> missing; 3C -> missing; 4A -> missing; 5G -> missing; 6A -> missing; 7C -> missing; 8A -> missing; 9T -> missing; 10C -> missing; 11A -> missing; 12A -> missing; 13A -> missing; 14A -> missing; 15A -> missing; 16A -> missing; 17C -> missing; 18T -> missing; 19G -> missing; 20T -> missing; 21T -> missing; 22C -> missing; 23G -> missing; 24G -> missing; 25…
RHB16-C02_2	partial	FIB	23	There are insertions/deletions between these sequences. Try single sequence query to get more details.
RHB16-C04_3	partial	FIB	23	There are insertions/deletions between these sequences. Try single sequence query to get more details.
RHB16-C07_4	exact	FII	104
RHB16-C08_4	exact	FII	104
RHB16-C09_2	partial	FIB	23	There are insertions/deletions between these sequences. Try single sequence query to get more details.
RHB16-C11_4	exact	FII	104
RHB16-C13_4	exact	FII	104
RHB16-C24_2	exact	FIIK	9
RHB17-C01_2	exact	FIA	17
RHB17-C01_2	exact	FII	102
RHB17-C02_2	exact	FIA	8
RHB17-C02_2	exact	HCM1_043	1
RHB17-C02_2	exact	HCM1_064	3
RHB17-C02_2	exact	HCM1_099	1
RHB17-C02_2	exact	HCM1_116	1
RHB17-C02_2	exact	HCM1_178ac	1
RHB17-C02_2	exact	HCM1_259	1
RHB17-C02_4	partial	FIB	49	31 differences found. 254G -> 276T; 275G -> 297A; 278C -> 300A; 287G -> 309C; 293T -> 315C; 296T -> 318C; 297T -> 319G; 299C -> 321G; 302T -> 324C; 306C -> 328A; 307G -> 329A; 308C -> 330G; 311T -> 333C; 314C -> 336G; 317G -> 339T; 318A -> 340G; 328A -> 350C; 329A -> 351C; 332T -> 354C; 333G -> 355A; 334A -> 356C; 335A -> 357G; 336C -> 358T; 341T -> 363G; 344T -> 366C; 353T -> 375C; 355C -> 377T;…
RHB17-C03_2	exact	FIA	17
RHB17-C03_2	exact	FII	102
RHB17-C09_2	exact	FIC	4
RHB17-C09_2	exact	FII	18
RHB17-C09_4	exact	FII	40
RHB17-C10_2	partial	FIB	58	29 differences found. 1T -> missing; 2T -> missing; 3C -> missing; 4A -> missing; 5G -> missing; 6A -> missing; 7C -> missing; 8A -> missing; 9T -> missing; 10A -> missing; 11A -> missing; 12A -> missing; 13A -> missing; 14A -> missing; 15A -> missing; 16A -> missing; 17C -> missing; 18T -> missing; 19G -> missing; 20T -> missing; 21T -> missing; 22C -> missing; 23G -> missing; 24G -> missing; 25…
RHB17-C12_2	exact	FII	55
RHB18-C09_2	exact	FII	56
RHB18-C10_3	exact	FII	57
RHB18-C12_2	partial	FIB	67	29 differences found. 1T -> missing; 2C -> missing; 3A -> missing; 4G -> missing; 5A -> missing; 6C -> missing; 7A -> missing; 8T -> missing; 9C -> missing; 10A -> missing; 11A -> missing; 12A -> missing; 13A -> missing; 14A -> missing; 15A -> missing; 16C -> missing; 17T -> missing; 18G -> missing; 19T -> missing; 20T -> missing; 21C -> missing; 22G -> missing; 23G -> missing; 24C -> missing; 25…
RHB18-C16_3	exact	FII	57
RHB18-C17_3	partial	FII	104	1 difference found. 140A -> 63821G
RHB18-C18_2	partial	FII	104	1 difference found. 140A -> 63821G
RHB18-C20_2	exact	FII	4
RHB18-C23_2	partial	FIB	67	30 differences found. 1T -> missing; 2C -> missing; 3A -> missing; 4G -> missing; 5A -> missing; 6C -> missing; 7A -> missing; 8T -> missing; 9C -> missing; 10A -> missing; 11A -> missing; 12A -> missing; 13A -> missing; 14A -> missing; 15A -> missing; 16C -> missing; 17T -> missing; 18G -> missing; 19T -> missing; 20T -> missing; 21C -> missing; 22G -> missing; 23G -> missing; 24C -> missing; 25…
RHB19-C06_4	exact	FII	57
RHB19-C07_3	partial	FIB	67	31 differences found. 1T -> missing; 2C -> missing; 3A -> missing; 4G -> missing; 5A -> missing; 6C -> missing; 7A -> missing; 8T -> missing; 9C -> missing; 10A -> missing; 11A -> missing; 12A -> missing; 13A -> missing; 14A -> missing; 15A -> missing; 16C -> missing; 17T -> missing; 18G -> missing; 19T -> missing; 20T -> missing; 21C -> missing; 22G -> missing; 23G -> missing; 24C -> missing; 25…
RHB19-C10_2	exact	FII	94
RHB19-C12_3	exact	FII	46
RHB19-C13_2	exact	FIA	2, 6
RHB19-C13_3	exact	FII	51
RHB19-C14_2	exact	FII	94
RHB19-C20_2	exact	FII	46
RHB19-C21_2	exact	FII	56
RHB19-C23_2	partial	FIB	67	31 differences found. 1T -> missing; 2C -> missing; 3A -> missing; 4G -> missing; 5A -> missing; 6C -> missing; 7A -> missing; 8T -> missing; 9C -> missing; 10A -> missing; 11A -> missing; 12A -> missing; 13A -> missing; 14A -> missing; 15A -> missing; 16C -> missing; 17T -> missing; 18G -> missing; 19T -> missing; 20T -> missing; 21C -> missing; 22G -> missing; 23G -> missing; 24C -> missing; 25…
RHB20-C01_2	exact	FIA	8
RHB20-C01_2	exact	HCM1_043	1
RHB20-C01_2	exact	HCM1_064	3
RHB20-C01_2	exact	HCM1_099	1
RHB20-C01_2	exact	HCM1_116	1
RHB20-C01_2	exact	HCM1_178ac	1
RHB20-C01_2	exact	HCM1_259	1
RHB20-C02_2	exact	FIA	8
RHB20-C02_2	exact	HCM1_043	1
RHB20-C02_2	exact	HCM1_064	3
RHB20-C02_2	exact	HCM1_099	1
RHB20-C02_2	exact	HCM1_116	1
RHB20-C02_2	exact	HCM1_178ac	1
RHB20-C02_2	exact	HCM1_259	1
RHB20-C03_3	exact	FIA	5, 6
RHB20-C03_4	exact	ardA	2
RHB20-C09_2	partial	FIB	15	29 differences found. 1T -> missing; 2T -> missing; 3C -> missing; 4A -> missing; 5G -> missing; 6A -> missing; 7C -> missing; 8A -> missing; 9T -> missing; 10C -> missing; 11A -> missing; 12A -> missing; 13A -> missing; 14A -> missing; 15A -> missing; 16A -> missing; 17C -> missing; 18T -> missing; 19G -> missing; 20T -> missing; 21T -> missing; 22C -> missing; 23G -> missing; 24G -> missing; 25…
RHB20-C11_2	exact	FIA	6
RHB20-C11_2	exact	FII	56
RHB20-C15_2	partial	HCM1_116	4	158 differences found. 292G -> 66101C; 295T -> 66104G; 296C -> 66105A; 297G -> 66106A; 298C -> 66107G; 300G -> 66109A; 302A -> 66111G; 303A -> 66112G; 304G -> 66113A; 305T -> 66114C; 306T -> 66115G; 307A -> 66116G; 308T -> 66117G; 311C -> 66120T; 312T -> 66121G; 314G -> 66123C; 315A -> 66124G; 317G -> 66126A; 318G -> 66127A; 319T -> 66128G; 320T -> 66129G; 321G -> 66130T; 322A -> 66131C; 323A -> …
RHB20-C16_2	partial	HCM1_116	4	Reverse-complemented - try reversing it and query again.</td
RHB20-C17_2	exact	FIA	6
RHB20-C17_2	exact	FIC	1
RHB20-C17_2	exact	FII	89
RHB20-C18_2	exact	FIA	6
RHB20-C18_2	exact	FIC	1
RHB20-C18_2	exact	FII	89
RHB20-C19_3	exact	FIA	6
RHB20-C19_3	exact	FII	56
RHB21-C02_2	exact	FII	13
RHB21-C03_2	exact	FIA	2, 6
RHB21-C03_2	exact	FII	56
RHB21-C04_2	partial	FIB	16	29 differences found. 1T -> missing; 2T -> missing; 3C -> missing; 4A -> missing; 5G -> missing; 6A -> missing; 7C -> missing; 8A -> missing; 9T -> missing; 10C -> missing; 11A -> missing; 12A -> missing; 13A -> missing; 14A -> missing; 15A -> missing; 16A -> missing; 17C -> missing; 18T -> missing; 19G -> missing; 20T -> missing; 21T -> missing; 22C -> missing; 23G -> missing; 24G -> missing; 25…
RHB21-C06_2	partial	FIB	16	29 differences found. 1T -> missing; 2T -> missing; 3C -> missing; 4A -> missing; 5G -> missing; 6A -> missing; 7C -> missing; 8A -> missing; 9T -> missing; 10C -> missing; 11A -> missing; 12A -> missing; 13A -> missing; 14A -> missing; 15A -> missing; 16A -> missing; 17C -> missing; 18T -> missing; 19G -> missing; 20T -> missing; 21T -> missing; 22C -> missing; 23G -> missing; 24G -> missing; 25…
RHB21-C07_2	partial	FIB	16	29 differences found. 1T -> missing; 2T -> missing; 3C -> missing; 4A -> missing; 5G -> missing; 6A -> missing; 7C -> missing; 8A -> missing; 9T -> missing; 10C -> missing; 11A -> missing; 12A -> missing; 13A -> missing; 14A -> missing; 15A -> missing; 16A -> missing; 17C -> missing; 18T -> missing; 19G -> missing; 20T -> missing; 21T -> missing; 22C -> missing; 23G -> missing; 24G -> missing; 25…
RHB21-C09_2	exact	FIA	6
RHB21-C09_2	exact	FII	56
RHB21-C10_3	exact	FIA	6
RHB21-C10_3	exact	FII	56
RHB21-C11_2	partial	FIB	16	29 differences found. 1T -> missing; 2T -> missing; 3C -> missing; 4A -> missing; 5G -> missing; 6A -> missing; 7C -> missing; 8A -> missing; 9T -> missing; 10C -> missing; 11A -> missing; 12A -> missing; 13A -> missing; 14A -> missing; 15A -> missing; 16A -> missing; 17C -> missing; 18T -> missing; 19G -> missing; 20T -> missing; 21T -> missing; 22C -> missing; 23G -> missing; 24G -> missing; 25…
RHB21-C12_2	exact	FIA	6
RHB21-C12_2	exact	FIC	1
RHB21-C20_2	exact	FIA	6
RHB21-C20_2	exact	FIC	1
RHB22-C01_2	exact	FII	57
RHB22-C02_2	exact	FIA	2, 6
RHB22-C02_2	exact	FII	56
RHB22-C03_2	exact	FIA	6
RHB22-C03_2	exact	FII	56
RHB22-C04_2	exact	FIA	6
RHB22-C04_2	exact	FII	56
RHB22-C05_2	exact	FIA	6
RHB22-C05_2	exact	FII	56
RHB22-C06_2	exact	FIA	2, 6
RHB22-C06_2	exact	FII	57
RHB22-C08_2	exact	FIA	6
RHB22-C09_2	exact	FII	57
RHB22-C12_3	exact	FII	57
RHB22-C17_2	exact	FIA	6
RHB22-C17_2	exact	FII	56
RHB22-C23_2	exact	FIA	2, 6
RHB22-C23_2	exact	FII	56
RHB23-C03_2	partial	A173	5	Reverse-complemented - try reversing it and query again.</td
RHB23-C04_2	partial	FII	104	1 difference found. 140A -> 109402G
RHB23-C05_3	exact	FII	82
RHB23-C06_3	exact	FII	16
RHB23-C07_2	partial	FII	104	1 difference found. 140A -> 109402G
RHB23-C10_3	exact	FII	82
RHB23-C11_2	exact	FII	112
RHB23-C14_3	exact	FII	57
RHB23-C18_2	partial	FII	104	1 difference found. 140A -> 109402G
RHB23-C24_2	partial	FII	104	1 difference found. 140A -> 109401G
RHB24-C04_2	exact	FII	57
RHB24-C09_2	partial	FII	95	There are insertions/deletions between these sequences. Try single sequence query to get more details.
RHB24-C09_3	partial	FII	6	2 differences found. 23T -> 68344A; 65T -> 68386C
RHB24-C09_4	partial	FII	63	7 differences found. 37C -> 32995A; 56T -> 33014C; 58A -> 33016T; 60A -> 33018T; 62G -> 33020A; 125A -> 33083G; 151T -> 33109C
RHB24-C10_2	exact	FII	13
RHB24-C11_2	exact	FII	57
RHB24-C12_3	partial	FIB	34	44 differences found. 1T -> missing; 2T -> missing; 3C -> missing; 4A -> missing; 5G -> missing; 6A -> missing; 7C -> missing; 8A -> missing; 9T -> missing; 10C -> missing; 11A -> missing; 12A -> missing; 13A -> missing; 14A -> missing; 15A -> missing; 16A -> missing; 17C -> missing; 18T -> missing; 19G -> missing; 20T -> missing; 21T -> missing; 22C -> missing; 23G -> missing; 24G -> missing; 25…
RHB24-C17_2	exact	FII	57
RHB24-C19_2	partial	FIB	67	30 differences found. 1T -> missing; 2C -> missing; 3A -> missing; 4G -> missing; 5A -> missing; 6C -> missing; 7A -> missing; 8T -> missing; 9C -> missing; 10A -> missing; 11A -> missing; 12A -> missing; 13A -> missing; 14A -> missing; 15A -> missing; 16C -> missing; 17T -> missing; 18G -> missing; 19T -> missing; 20T -> missing; 21C -> missing; 22G -> missing; 23G -> missing; 24C -> missing; 25…
RHB24-C21_2	exact	FII	57
RHB25-C01_2	partial	FII	6	Reverse-complemented - try reversing it and query again.</td
RHB25-C12_2	exact	FII	56
RHB25-C13_3	exact	FIA	6
RHB25-C16_2	partial	FIB	42	29 differences found. 1T -> missing; 2T -> missing; 3C -> missing; 4A -> missing; 5G -> missing; 6A -> missing; 7C -> missing; 8A -> missing; 9T -> missing; 10C -> missing; 11A -> missing; 12A -> missing; 13A -> missing; 14A -> missing; 15A -> missing; 16A -> missing; 17C -> missing; 18T -> missing; 19G -> missing; 20T -> missing; 21T -> missing; 22C -> missing; 23G -> missing; 24G -> missing; 25…
RHB25-C19_2	exact	FII	112
RHB25-C20_2	exact	FIA	6
RHB25-C20_2	exact	FIC	1
RHB25-C20_2	exact	FII	89
RHB25-C23_2	exact	FIA	6
RHB25-C23_2	exact	FIC	1
RHB25-C23_2	exact	FII	89
RHB26-C12_2	exact	FIC	1
RHB26-C12_2	exact	FII	89
RHB26-C18_2	exact	FIA	2, 6
RHB26-C18_2	exact	FII	56
RHB26-C20_2	exact	FIA	6
RHB26-C20_2	exact	FIC	1
RHB26-C20_2	exact	FII	89
RHB26-C21_2	exact	FII	13
RHB26-C22_2	exact	FII	56
RHB26-C23_2	exact	FII	2
RHB27-C01_3	partial	FIB	49	31 differences found. 254G -> 276T; 275G -> 297A; 278C -> 300A; 287G -> 309C; 293T -> 315C; 296T -> 318C; 297T -> 319G; 299C -> 321G; 302T -> 324C; 306C -> 328A; 307G -> 329A; 308C -> 330G; 311T -> 333C; 314C -> 336G; 317G -> 339T; 318A -> 340G; 328A -> 350C; 329A -> 351C; 332T -> 354C; 333G -> 355A; 334A -> 356C; 335A -> 357G; 336C -> 358T; 341T -> 363G; 344T -> 366C; 353T -> 375C; 355C -> 377T;…
RHB27-C02_3	partial	FIB	49	31 differences found. 254G -> 276T; 275G -> 297A; 278C -> 300A; 287G -> 309C; 293T -> 315C; 296T -> 318C; 297T -> 319G; 299C -> 321G; 302T -> 324C; 306C -> 328A; 307G -> 329A; 308C -> 330G; 311T -> 333C; 314C -> 336G; 317G -> 339T; 318A -> 340G; 328A -> 350C; 329A -> 351C; 332T -> 354C; 333G -> 355A; 334A -> 356C; 335A -> 357G; 336C -> 358T; 341T -> 363G; 344T -> 366C; 353T -> 375C; 355C -> 377T;…
RHB27-C04_3	partial	FIB	49	31 differences found. 254G -> 276T; 275G -> 297A; 278C -> 300A; 287G -> 309C; 293T -> 315C; 296T -> 318C; 297T -> 319G; 299C -> 321G; 302T -> 324C; 306C -> 328A; 307G -> 329A; 308C -> 330G; 311T -> 333C; 314C -> 336G; 317G -> 339T; 318A -> 340G; 328A -> 350C; 329A -> 351C; 332T -> 354C; 333G -> 355A; 334A -> 356C; 335A -> 357G; 336C -> 358T; 341T -> 363G; 344T -> 366C; 353T -> 375C; 355C -> 377T;…
RHB27-C06_3	partial	FIB	49	31 differences found. 254G -> 276T; 275G -> 297A; 278C -> 300A; 287G -> 309C; 293T -> 315C; 296T -> 318C; 297T -> 319G; 299C -> 321G; 302T -> 324C; 306C -> 328A; 307G -> 329A; 308C -> 330G; 311T -> 333C; 314C -> 336G; 317G -> 339T; 318A -> 340G; 328A -> 350C; 329A -> 351C; 332T -> 354C; 333G -> 355A; 334A -> 356C; 335A -> 357G; 336C -> 358T; 341T -> 363G; 344T -> 366C; 353T -> 375C; 355C -> 377T;…
RHB27-C09_2	partial	FIB	59	Reverse-complemented - try reversing it and query again.</td
RHB27-C14_5	partial	FIB	49	31 differences found. 254G -> 276T; 275G -> 297A; 278C -> 300A; 287G -> 309C; 293T -> 315C; 296T -> 318C; 297T -> 319G; 299C -> 321G; 302T -> 324C; 306C -> 328A; 307G -> 329A; 308C -> 330G; 311T -> 333C; 314C -> 336G; 317G -> 339T; 318A -> 340G; 328A -> 350C; 329A -> 351C; 332T -> 354C; 333G -> 355A; 334A -> 356C; 335A -> 357G; 336C -> 358T; 341T -> 363G; 344T -> 366C; 353T -> 375C; 355C -> 377T;…
RHB27-C17_3	partial	FIB	49	31 differences found. 254G -> 276T; 275G -> 297A; 278C -> 300A; 287G -> 309C; 293T -> 315C; 296T -> 318C; 297T -> 319G; 299C -> 321G; 302T -> 324C; 306C -> 328A; 307G -> 329A; 308C -> 330G; 311T -> 333C; 314C -> 336G; 317G -> 339T; 318A -> 340G; 328A -> 350C; 329A -> 351C; 332T -> 354C; 333G -> 355A; 334A -> 356C; 335A -> 357G; 336C -> 358T; 341T -> 363G; 344T -> 366C; 353T -> 375C; 355C -> 377T;…
RHB27-C18_3	partial	FIB	49	31 differences found. 254G -> 276T; 275G -> 297A; 278C -> 300A; 287G -> 309C; 293T -> 315C; 296T -> 318C; 297T -> 319G; 299C -> 321G; 302T -> 324C; 306C -> 328A; 307G -> 329A; 308C -> 330G; 311T -> 333C; 314C -> 336G; 317G -> 339T; 318A -> 340G; 328A -> 350C; 329A -> 351C; 332T -> 354C; 333G -> 355A; 334A -> 356C; 335A -> 357G; 336C -> 358T; 341T -> 363G; 344T -> 366C; 353T -> 375C; 355C -> 377T;…
RHB27-C20_3	partial	FIB	56	32 differences found. 1T -> missing; 2T -> missing; 3C -> missing; 4A -> missing; 5G -> missing; 6A -> missing; 7C -> missing; 8A -> missing; 9T -> missing; 10C -> missing; 11A -> missing; 12A -> missing; 13A -> missing; 14A -> missing; 15A -> missing; 16A -> missing; 17C -> missing; 18T -> missing; 19G -> missing; 20T -> missing; 21T -> missing; 22C -> missing; 23G -> missing; 24G -> missing; 25…
RHB27-C20_4	exact	FII	14
RHB27-C21_3	exact	FII	2
RHB27-C21_4	exact	FIA	6
RHB27-C22_3	exact	FIC	4
RHB27-C22_3	exact	FII	18
RHB27-C22_4	exact	ardA	2
RHB28-C04_2	partial	FIA	8	Reverse-complemented - try reversing it and query again.</td
RHB28-C05_2	partial	FIA	8	Reverse-complemented - try reversing it and query again.</td
RHB28-C11_3	exact	FII	46
RHB28-C15_2	exact	FII	89
RHB28-C19_2	exact	FII	46
RHB29-C04_2	exact	FII	57
RHB29-C09_2	exact	ardA	2
RHB29-C10_2	exact	ardA	2
RHB29-C16_2	exact	ardA	2
RHB29-C18_2	exact	ardA	2
RHB29-C23_2	exact	ardA	2
RHB30-C05_3	exact	FIIK	9
RHB30-C09_3	exact	FII	72
RHB30-C09_4	partial	FII	17	1 difference found. 23T -> 107415C
RHB30-C09_5	partial	FIB	56	32 differences found. 1T -> missing; 2T -> missing; 3C -> missing; 4A -> missing; 5G -> missing; 6A -> missing; 7C -> missing; 8A -> missing; 9T -> missing; 10C -> missing; 11A -> missing; 12A -> missing; 13A -> missing; 14A -> missing; 15A -> missing; 16A -> missing; 17C -> missing; 18T -> missing; 19G -> missing; 20T -> missing; 21T -> missing; 22C -> missing; 23G -> missing; 24G -> missing; 25…
RHB30-C10_3	exact	FII	72
RHB30-C10_4	partial	FII	17	1 difference found. 23T -> 107415C
RHB30-C10_5	partial	FIB	56	32 differences found. 1T -> missing; 2T -> missing; 3C -> missing; 4A -> missing; 5G -> missing; 6A -> missing; 7C -> missing; 8A -> missing; 9T -> missing; 10C -> missing; 11A -> missing; 12A -> missing; 13A -> missing; 14A -> missing; 15A -> missing; 16A -> missing; 17C -> missing; 18T -> missing; 19G -> missing; 20T -> missing; 21T -> missing; 22C -> missing; 23G -> missing; 24G -> missing; 25…
RHB30-C16_4	partial	FIB	23	29 differences found. 1T -> missing; 2C -> missing; 3T -> missing; 4G -> missing; 5G -> missing; 6A -> missing; 7C -> missing; 8A -> missing; 9T -> missing; 10A -> missing; 11A -> missing; 12A -> missing; 13A -> missing; 14A -> missing; 15A -> missing; 16G -> missing; 17C -> missing; 18T -> missing; 19G -> missing; 20T -> missing; 21T -> missing; 22T -> missing; 23G -> missing; 24A -> missing; 25…
RHB30-C17_4	partial	FIB	23	29 differences found. 1T -> missing; 2C -> missing; 3T -> missing; 4G -> missing; 5G -> missing; 6A -> missing; 7C -> missing; 8A -> missing; 9T -> missing; 10A -> missing; 11A -> missing; 12A -> missing; 13A -> missing; 14A -> missing; 15A -> missing; 16G -> missing; 17C -> missing; 18T -> missing; 19G -> missing; 20T -> missing; 21T -> missing; 22T -> missing; 23G -> missing; 24A -> missing; 25…
RHB30-C19_4	partial	FIB	23	29 differences found. 1T -> missing; 2C -> missing; 3T -> missing; 4G -> missing; 5G -> missing; 6A -> missing; 7C -> missing; 8A -> missing; 9T -> missing; 10A -> missing; 11A -> missing; 12A -> missing; 13A -> missing; 14A -> missing; 15A -> missing; 16G -> missing; 17C -> missing; 18T -> missing; 19G -> missing; 20T -> missing; 21T -> missing; 22T -> missing; 23G -> missing; 24A -> missing; 25…
RHB30-C20_4	partial	FIB	23	29 differences found. 1T -> missing; 2C -> missing; 3T -> missing; 4G -> missing; 5G -> missing; 6A -> missing; 7C -> missing; 8A -> missing; 9T -> missing; 10A -> missing; 11A -> missing; 12A -> missing; 13A -> missing; 14A -> missing; 15A -> missing; 16G -> missing; 17C -> missing; 18T -> missing; 19G -> missing; 20T -> missing; 21T -> missing; 22T -> missing; 23G -> missing; 24A -> missing; 25…
RHB31-C01_2	exact	FIA	8
RHB31-C01_2	exact	HCM1_043	1
RHB31-C01_2	exact	HCM1_064	3
RHB31-C01_2	exact	HCM1_099	1
RHB31-C01_2	exact	HCM1_116	1
RHB31-C01_2	exact	HCM1_178ac	1
RHB31-C01_2	exact	HCM1_259	1
RHB31-C01_3	partial	FIA	18	Reverse-complemented - try reversing it and query again.</td
RHB31-C02_2	exact	FII	2
RHB31-C04_2	exact	FIA	8
RHB31-C04_2	exact	HCM1_043	1
RHB31-C04_2	exact	HCM1_064	3
RHB31-C04_2	exact	HCM1_099	1
RHB31-C04_2	exact	HCM1_116	1
RHB31-C04_2	exact	HCM1_178ac	1
RHB31-C04_2	exact	HCM1_259	1
RHB31-C07_2	exact	FIA	8
RHB31-C07_2	exact	HCM1_043	1
RHB31-C07_2	exact	HCM1_064	3
RHB31-C07_2	exact	HCM1_099	1
RHB31-C07_2	exact	HCM1_116	1
RHB31-C07_2	exact	HCM1_178ac	1
RHB31-C07_2	exact	HCM1_259	1
RHB31-C14_2	partial	FIA	18	Reverse-complemented - try reversing it and query again.</td
RHB31-C15_2	partial	FIA	18	Reverse-complemented - try reversing it and query again.</td
RHB31-C18_2	exact	FIA	6
RHB31-C18_2	exact	FII	56
RHB31-C19_3	exact	FIA	2, 6
RHB31-C19_3	exact	FII	56
RHB31-C22_2	partial	FIA	18	1 difference found. 124A -> 30343C
RHB31-C24_2	exact	FIA	6
RHB31-C24_2	exact	FII	56
RHB32-C05_2	exact	FII	13
RHB32-C06_3	exact	FII	56
RHB32-C09_2	exact	FIC	1
RHB32-C09_2	exact	FII	89
RHB32-C12_2	exact	FII	56
RHB32-C15_2	exact	FII	56
RHB32-C16_2	exact	FIC	1
RHB32-C16_2	exact	FII	89
RHB32-C18_2	exact	FII	56
RHB32-C19_2	exact	FII	57
RHB32-C21_3	partial	FIB	46	29 differences found. 1T -> missing; 2T -> missing; 3C -> missing; 4A -> missing; 5G -> missing; 6A -> missing; 7C -> missing; 8A -> missing; 9T -> missing; 10C -> missing; 11A -> missing; 12A -> missing; 13A -> missing; 14A -> missing; 15A -> missing; 16A -> missing; 17C -> missing; 18T -> missing; 19G -> missing; 20T -> missing; 21T -> missing; 22C -> missing; 23G -> missing; 24G -> missing; 25…
RHB32-C22_2	exact	FIA	6
RHB33-C04_2	exact	FII	13
RHB33-C07_2	exact	FII	13
RHB33-C08_2	partial	FII	64	3 differences found. 76A -> 173907T; 102C -> 173933T; 125A -> 173956G
RHB33-C08_3	exact	FIC	1
RHB33-C08_3	exact	FII	89
RHB33-C09_2	partial	FII	64	3 differences found. 76A -> 173907T; 102C -> 173933T; 125A -> 173956G
RHB33-C09_3	exact	FIC	1
RHB33-C09_3	exact	FII	89
RHB33-C11_2	exact	FIC	4
RHB33-C11_2	exact	FII	18
RHB33-C12_2	exact	FIA	2, 6
RHB33-C14_2	exact	FII	2
RHB33-C16_3	exact	FII	57
RHB33-C17_2	exact	FII	57
RHB33-C23_2	exact	FII	112
RHB34-C04_2	partial	FIB	58	30 differences found. 1T -> missing; 2T -> missing; 3C -> missing; 4A -> missing; 5G -> missing; 6A -> missing; 7C -> missing; 8A -> missing; 9T -> missing; 10A -> missing; 11A -> missing; 12A -> missing; 13A -> missing; 14A -> missing; 15A -> missing; 16A -> missing; 17C -> missing; 18T -> missing; 19G -> missing; 20T -> missing; 21T -> missing; 22C -> missing; 23G -> missing; 24G -> missing; 25…
RHB34-C04_3	exact	FII	16
RHB34-C05_2	partial	FII	110	0 differences found. Your query sequence only starts at position 2 of sequence.
RHB34-C18_2	exact	FII	16
RHB35-C09_2	partial	FIB	59	31 differences found. 1T -> missing; 2T -> missing; 3C -> missing; 4A -> missing; 5G -> missing; 6A -> missing; 7C -> missing; 8A -> missing; 9T -> missing; 10C -> missing; 11A -> missing; 12A -> missing; 13A -> missing; 14A -> missing; 15A -> missing; 16A -> missing; 17C -> missing; 18T -> missing; 19G -> missing; 20T -> missing; 21T -> missing; 22C -> missing; 23G -> missing; 24G -> missing; 25…
RHB35-C09_3	partial	FIC	1	1 difference found. 148G -> 92220A
RHB35-C13_2	partial	FIB	16	29 differences found. 1T -> missing; 2T -> missing; 3C -> missing; 4A -> missing; 5G -> missing; 6A -> missing; 7C -> missing; 8A -> missing; 9T -> missing; 10C -> missing; 11A -> missing; 12A -> missing; 13A -> missing; 14A -> missing; 15A -> missing; 16A -> missing; 17C -> missing; 18T -> missing; 19G -> missing; 20T -> missing; 21T -> missing; 22C -> missing; 23G -> missing; 24G -> missing; 25…
RHB35-C14_2	exact	FII	40
RHB35-C17_2	partial	FIIY	10	There are insertions/deletions between these sequences. Try single sequence query to get more details.
RHB35-C23_2	exact	FII	2
RHB35-C24_2	partial	FIB	16	29 differences found. 1T -> missing; 2T -> missing; 3C -> missing; 4A -> missing; 5G -> missing; 6A -> missing; 7C -> missing; 8A -> missing; 9T -> missing; 10C -> missing; 11A -> missing; 12A -> missing; 13A -> missing; 14A -> missing; 15A -> missing; 16A -> missing; 17C -> missing; 18T -> missing; 19G -> missing; 20T -> missing; 21T -> missing; 22C -> missing; 23G -> missing; 24G -> missing; 25…
RHB36-C04_2	exact	FII	56
RHB36-C05_2	exact	FII	112
RHB36-C07_2	exact	ardA	2
RHB36-C07_3	partial	FII	80	There are insertions/deletions between these sequences. Try single sequence query to get more details.
RHB36-C10_2	exact	FIA	6
RHB36-C10_2	exact	FII	56
RHB36-C13_3	exact	FIC	1
RHB36-C13_3	exact	FII	89
RHB36-C16_3	exact	FII	112
RHB36-C20_2	exact	FIA	6
RHB36-C20_2	exact	FII	56
RHB36-C21_12	exact	FIA	6
RHB36-C21_12	exact	FII	112
RHB37-C15_2	partial	FIB	67	30 differences found. 1T -> missing; 2C -> missing; 3A -> missing; 4G -> missing; 5A -> missing; 6C -> missing; 7A -> missing; 8T -> missing; 9C -> missing; 10A -> missing; 11A -> missing; 12A -> missing; 13A -> missing; 14A -> missing; 15A -> missing; 16C -> missing; 17T -> missing; 18G -> missing; 19T -> missing; 20T -> missing; 21C -> missing; 22G -> missing; 23G -> missing; 24C -> missing; 25…
RHB37-C15_3	exact	FII	82
RHB37-C16_2	exact	FIC	4
RHB37-C16_2	exact	FII	18
RHB37-C20_2	exact	FIC	4
RHB37-C20_2	exact	FII	18
RHB37-C22_2	exact	FII	18
RHB38-C06_2	exact	FIIK	31
RHB38-C07_2	partial	FIB	49	31 differences found. 254G -> 276T; 275G -> 297A; 278C -> 300A; 287G -> 309C; 293T -> 315C; 296T -> 318C; 297T -> 319G; 299C -> 321G; 302T -> 324C; 306C -> 328A; 307G -> 329A; 308C -> 330G; 311T -> 333C; 314C -> 336G; 317G -> 339T; 318A -> 340G; 328A -> 350C; 329A -> 351C; 332T -> 354C; 333G -> 355A; 334A -> 356C; 335A -> 357G; 336C -> 358T; 341T -> 363G; 344T -> 366C; 353T -> 375C; 355C -> 377T;…
RHB38-C10_2	exact	FII	10
RHB38-C10_3	exact	FII	13
RHB38-C13_2	exact	FII	2
RHB38-C13_4	exact	FIA	6
RHB38-C15_2	exact	FII	2
RHB38-C17_3	exact	FII	89
RHB38-C19_2	exact	FII	2
RHB38-C19_2	exact	repI1	1
RHB38-C19_4	partial	FIB	56	32 differences found. 1T -> missing; 2T -> missing; 3C -> missing; 4A -> missing; 5G -> missing; 6A -> missing; 7C -> missing; 8A -> missing; 9T -> missing; 10C -> missing; 11A -> missing; 12A -> missing; 13A -> missing; 14A -> missing; 15A -> missing; 16A -> missing; 17C -> missing; 18T -> missing; 19G -> missing; 20T -> missing; 21T -> missing; 22C -> missing; 23G -> missing; 24G -> missing; 25…
RHB38-C21_2	exact	FIC	6
RHB38-C21_2	exact	FII	89
RHB38-C23_2	exact	FII	16
RHB38-C23_4	exact	FII	10
RHB38-C24_2	exact	FII	2
RHB38-C24_2	exact	repI1	1
RHB38-C24_4	partial	FIB	56	32 differences found. 1T -> missing; 2T -> missing; 3C -> missing; 4A -> missing; 5G -> missing; 6A -> missing; 7C -> missing; 8A -> missing; 9T -> missing; 10C -> missing; 11A -> missing; 12A -> missing; 13A -> missing; 14A -> missing; 15A -> missing; 16A -> missing; 17C -> missing; 18T -> missing; 19G -> missing; 20T -> missing; 21T -> missing; 22C -> missing; 23G -> missing; 24G -> missing; 25…
RHB39-C10_3	exact	FIIK	9
RHB39-C17_2	exact	FIA	6
RHB39-C17_2	exact	FIC	1
RHB39-C17_2	exact	FII	89
RHB39-C20_2	exact	FIA	6
RHB39-C20_2	exact	FIC	1
RHB39-C20_2	exact	FII	89
RHB39-C21_2	exact	FIA	6
RHB39-C21_2	exact	FIC	1
RHB39-C21_2	exact	FII	89
RHB39-C23_2	exact	FII	57
RHB39-C24_2	partial	A005	8	210 differences found. 229A -> 191493C; 248G -> 191512A; 250A -> 191514C; 251C -> 191515A; 252G -> 191516T; 253T -> 191517G; 254T -> 191518C; 256A -> 191520T; 258T -> 191522A; 259A -> 191523G; 260C -> 191524A; 261G -> 191525C; 264G -> 191528C; 265G -> 191529A; 266A -> 191530T; 267G -> 191531A; 268T -> 191532C; 270A -> 191534T; 271A -> 191535T; 272A -> 191536T; 273T -> 191537G; 275C -> 191539G; 27…
RHB39-C24_3	exact	FIIK	2
RHB40-C03_2	exact	FII	23
RHB40-C05_2	partial	FIB	16	29 differences found. 1T -> missing; 2T -> missing; 3C -> missing; 4A -> missing; 5G -> missing; 6A -> missing; 7C -> missing; 8A -> missing; 9T -> missing; 10C -> missing; 11A -> missing; 12A -> missing; 13A -> missing; 14A -> missing; 15A -> missing; 16A -> missing; 17C -> missing; 18T -> missing; 19G -> missing; 20T -> missing; 21T -> missing; 22C -> missing; 23G -> missing; 24G -> missing; 25…
RHB40-C06_2	partial	FIB	16	29 differences found. 1T -> missing; 2T -> missing; 3C -> missing; 4A -> missing; 5G -> missing; 6A -> missing; 7C -> missing; 8A -> missing; 9T -> missing; 10C -> missing; 11A -> missing; 12A -> missing; 13A -> missing; 14A -> missing; 15A -> missing; 16A -> missing; 17C -> missing; 18T -> missing; 19G -> missing; 20T -> missing; 21T -> missing; 22C -> missing; 23G -> missing; 24G -> missing; 25…
RHB40-C07_2	partial	FIB	16	29 differences found. 1T -> missing; 2T -> missing; 3C -> missing; 4A -> missing; 5G -> missing; 6A -> missing; 7C -> missing; 8A -> missing; 9T -> missing; 10C -> missing; 11A -> missing; 12A -> missing; 13A -> missing; 14A -> missing; 15A -> missing; 16A -> missing; 17C -> missing; 18T -> missing; 19G -> missing; 20T -> missing; 21T -> missing; 22C -> missing; 23G -> missing; 24G -> missing; 25…
RHB40-C11_2	partial	FIB	16	29 differences found. 1T -> missing; 2T -> missing; 3C -> missing; 4A -> missing; 5G -> missing; 6A -> missing; 7C -> missing; 8A -> missing; 9T -> missing; 10C -> missing; 11A -> missing; 12A -> missing; 13A -> missing; 14A -> missing; 15A -> missing; 16A -> missing; 17C -> missing; 18T -> missing; 19G -> missing; 20T -> missing; 21T -> missing; 22C -> missing; 23G -> missing; 24G -> missing; 25…
RHB40-C12_2	partial	FIB	59	30 differences found. 1T -> missing; 2T -> missing; 3C -> missing; 4A -> missing; 5G -> missing; 6A -> missing; 7C -> missing; 8A -> missing; 9T -> missing; 10C -> missing; 11A -> missing; 12A -> missing; 13A -> missing; 14A -> missing; 15A -> missing; 16A -> missing; 17C -> missing; 18T -> missing; 19G -> missing; 20T -> missing; 21T -> missing; 22C -> missing; 23G -> missing; 24G -> missing; 25…
RHB40-C16_2	partial	FIB	16	29 differences found. 1T -> missing; 2T -> missing; 3C -> missing; 4A -> missing; 5G -> missing; 6A -> missing; 7C -> missing; 8A -> missing; 9T -> missing; 10C -> missing; 11A -> missing; 12A -> missing; 13A -> missing; 14A -> missing; 15A -> missing; 16A -> missing; 17C -> missing; 18T -> missing; 19G -> missing; 20T -> missing; 21T -> missing; 22C -> missing; 23G -> missing; 24G -> missing; 25…
RHB40-C21_2	partial	FIB	16	29 differences found. 1T -> missing; 2T -> missing; 3C -> missing; 4A -> missing; 5G -> missing; 6A -> missing; 7C -> missing; 8A -> missing; 9T -> missing; 10C -> missing; 11A -> missing; 12A -> missing; 13A -> missing; 14A -> missing; 15A -> missing; 16A -> missing; 17C -> missing; 18T -> missing; 19G -> missing; 20T -> missing; 21T -> missing; 22C -> missing; 23G -> missing; 24G -> missing; 25…
RHB41-C03_2	partial	FIA	8	Reverse-complemented - try reversing it and query again.</td
RHB41-C05_2	partial	FIA	8	Reverse-complemented - try reversing it and query again.</td
RHB41-C07_2	partial	FIA	8	Reverse-complemented - try reversing it and query again.</td
RHB41-C11_3	exact	FIC	6
RHB41-C11_3	exact	FII	89
RHB41-C14_2	exact	FIC	5
RHB41-C14_2	exact	FII	18
RHB41-C14_4	exact	FII	10
RHB41-C15_2	partial	FIB	49	31 differences found. 254G -> 276T; 275G -> 297A; 278C -> 300A; 287G -> 309C; 293T -> 315C; 296T -> 318C; 297T -> 319G; 299C -> 321G; 302T -> 324C; 306C -> 328A; 307G -> 329A; 308C -> 330G; 311T -> 333C; 314C -> 336G; 317G -> 339T; 318A -> 340G; 328A -> 350C; 329A -> 351C; 332T -> 354C; 333G -> 355A; 334A -> 356C; 335A -> 357G; 336C -> 358T; 341T -> 363G; 344T -> 366C; 353T -> 375C; 355C -> 377T;…
RHB41-C20_2	partial	FIB	49	31 differences found. 254G -> 276T; 275G -> 297A; 278C -> 300A; 287G -> 309C; 293T -> 315C; 296T -> 318C; 297T -> 319G; 299C -> 321G; 302T -> 324C; 306C -> 328A; 307G -> 329A; 308C -> 330G; 311T -> 333C; 314C -> 336G; 317G -> 339T; 318A -> 340G; 328A -> 350C; 329A -> 351C; 332T -> 354C; 333G -> 355A; 334A -> 356C; 335A -> 357G; 336C -> 358T; 341T -> 363G; 344T -> 366C; 353T -> 375C; 355C -> 377T;…
RHB41-C22_2	exact	FIA	6
RHB41-C22_2	exact	FIC	4
RHB41-C22_2	exact	FII	18
RHB42-C02_2	partial	FII	104	1 difference found. 140A -> 65838G
RHB42-C04_2	exact	FII	94
RHB42-C12_2	partial	FII	40	5 differences found. 55T -> 70926C; 57A -> 70928T; 59A -> 70930T; 61G -> 70932A; 66T -> 70937C
RHB42-C16_2	exact	FII	57
RHB42-C20_2	exact	FII	56
RHB42-C22_2	exact	FII	104
RHBSTW-00001_2	exact	FIIK	21
RHBSTW-00002_2	partial	FIIY	7	5 differences found. 58T -> 176524C; 130C -> 176596T; 150T -> 176616C; 166G -> missing; 167C -> missing
RHBSTW-00002_3	partial	FIA	18	2 differences found. 20C -> 93860A; 124A -> 93964C
RHBSTW-00004_2	exact	FII	2
RHBSTW-00005_2	exact	FIA	1, 6
RHBSTW-00011_2	partial	FIIY	7	There are insertions/deletions between these sequences. Try single sequence query to get more details.
RHBSTW-00012_2	partial	repN	5	There are insertions/deletions between these sequences. Try single sequence query to get more details.
RHBSTW-00013_2	exact	FIB	70
RHBSTW-00013_4	partial	FIB	47	48 differences found. 206C -> 228G; 211G -> 233A; 221T -> 243G; 223T -> 245A; 224T -> 246C; 227T -> 249G; 228A -> 250G; 230G -> 252C; 231G -> 253A; 233G -> 255A; 234G -> 256A; 235A -> 257G; 240A -> 262T; 246C -> 268G; 247C -> 269T; 248G -> 270T; 266T -> 288C; 275G -> 297A; 278C -> 300G; 287G -> 309C; 288G -> 310A; 290G -> 312C; 293T -> 315C; 296T -> 318C; 297T -> 319G; 299C -> 321G; 302T -> 324C;…
RHBSTW-00014_2	exact	FII	9, 9
RHBSTW-00014_3	exact	ardA	19
RHBSTW-00016_2	exact	FIB	70
RHBSTW-00019_3	exact	FIA	2, 6
RHBSTW-00019_3	exact	FII	1
RHBSTW-00026_2	partial	FIA	18	Reverse-complemented - try reversing it and query again.</td
RHBSTW-00029_3	partial	FIIS	3	Reverse-complemented - try reversing it and query again.</td
RHBSTW-00039_2	partial	FIA	21	Reverse-complemented - try reversing it and query again.</td
RHBSTW-00039_3	partial	FIIY	4	There are insertions/deletions between these sequences. Try single sequence query to get more details.
RHBSTW-00039_4	exact	FIIY	8
RHBSTW-00039_5	partial	FIIY	7	3 differences found. 71T -> 67207C; 140C -> 67276T; 150T -> 67286C
RHBSTW-00040_3	partial	FIA	8	Reverse-complemented - try reversing it and query again.</td
RHBSTW-00054_2	exact	HCM1_043	2
RHBSTW-00054_2	exact	HCM1_064	4
RHBSTW-00054_2	exact	HCM1_099	4
RHBSTW-00054_2	exact	HCM1_116	3
RHBSTW-00054_2	exact	HCM1_178ac	3
RHBSTW-00059_2	partial	FIA	18	3 differences found. 20C -> 5840A; 124A -> 5944C; 256C -> 6076T
RHBSTW-00059_3	partial	FIA	18	3 differences found. 20C -> 47697A; 124A -> 47801C; 256C -> 47933T
RHBSTW-00062_2	exact	FIIK	9
RHBSTW-00062_3	partial	FIIY	9	2 differences found. 166G -> missing; 167T -> missing
RHBSTW-00065_2	exact	FIIK	9
RHBSTW-00065_4	partial	FIIY	9	2 differences found. 166G -> missing; 167T -> missing
RHBSTW-00066_2	exact	FIIK	9
RHBSTW-00066_3	partial	FIIY	9	2 differences found. 166G -> missing; 167T -> missing
RHBSTW-00067_5	partial	FIIY	9	2 differences found. 166G -> missing; 167T -> missing
RHBSTW-00069_3	exact	FIIK	9
RHBSTW-00069_4	partial	FIIY	9	2 differences found. 166G -> missing; 167T -> missing
RHBSTW-00070_2	exact	FIIY	9
RHBSTW-00072_2	exact	FIA	1, 6
RHBSTW-00072_2	exact	FII	1
RHBSTW-00074_5	partial	FIIY	3	2 differences found. 166G -> missing; 167T -> missing
RHBSTW-00074_6	partial	FIIY	4	There are insertions/deletions between these sequences. Try single sequence query to get more details.
RHBSTW-00081_2	exact	FIA	4, 20
RHBSTW-00081_3	exact	FII	35
RHBSTW-00082_2	exact	FIA	4, 20
RHBSTW-00082_3	exact	FII	35
RHBSTW-00083_2	partial	repN	5	There are insertions/deletions between these sequences. Try single sequence query to get more details.
RHBSTW-00083_3	partial	FIA	18	2 differences found. 20C -> 42302A; 124A -> 42406C
RHBSTW-00086_2	partial	FIB	60	Reverse-complemented - try reversing it and query again.</td
RHBSTW-00087_2	exact	FIC	4
RHBSTW-00087_2	exact	FII	18
RHBSTW-00092_2	exact	FIIK	12
RHBSTW-00092_4	exact	FIIY	6
RHBSTW-00092_5	partial	FIIY	4	There are insertions/deletions between these sequences. Try single sequence query to get more details.
RHBSTW-00093_3	exact	FIIK	5
RHBSTW-00101_2	partial	FIB	60	8 differences found. 355C -> 103380T; 356A -> 103381T; 360C -> 103385A; 368T -> 103393C; 369A -> 103394T; 371A -> 103396T; 372C -> 103397G; 373C -> 103398A
RHBSTW-00103_3	partial	repN	5	There are insertions/deletions between these sequences. Try single sequence query to get more details.
RHBSTW-00103_4	partial	FIA	18	2 differences found. 20C -> 52390A; 124A -> 52494C
RHBSTW-00105_2	partial	repN	5	There are insertions/deletions between these sequences. Try single sequence query to get more details.
RHBSTW-00105_3	partial	FIA	18	2 differences found. 20C -> 52390A; 124A -> 52494C
RHBSTW-00113_2	exact	FIIK	15
RHBSTW-00113_3	exact	repN	1
RHBSTW-00113_5	partial	repN	6	1 difference found. 358G -> 46449C
RHBSTW-00114_2	partial	FIB	60	Reverse-complemented - try reversing it and query again.</td
RHBSTW-00114_3	partial	FIA	18	2 differences found. 20C -> 76925A; 124A -> 77029C
RHBSTW-00119_2	partial	FIA	22	There are insertions/deletions between these sequences. Try single sequence query to get more details.
RHBSTW-00120_2	partial	FIIS	3	Reverse-complemented - try reversing it and query again.</td
RHBSTW-00122_2	exact	FII	16
RHBSTW-00123_2	partial	A157	6	Reverse-complemented - try reversing it and query again.</td
RHBSTW-00123_3	exact	FIA	21
RHBSTW-00124_2	exact	FII	29
RHBSTW-00127_2	exact	FIB	70
RHBSTW-00127_3	partial	FIB	47	48 differences found. 206C -> 228G; 211G -> 233A; 221T -> 243G; 223T -> 245A; 224T -> 246C; 227T -> 249G; 228A -> 250G; 230G -> 252C; 231G -> 253A; 233G -> 255A; 234G -> 256A; 235A -> 257G; 240A -> 262T; 246C -> 268G; 247C -> 269T; 248G -> 270T; 266T -> 288C; 275G -> 297A; 278C -> 300G; 287G -> 309C; 288G -> 310A; 290G -> 312C; 293T -> 315C; 296T -> 318C; 297T -> 319G; 299C -> 321G; 302T -> 324C;…
RHBSTW-00128_2	-
RHBSTW-00132_2	partial	FIB	70	29 differences found. 1T -> missing; 2C -> missing; 3T -> missing; 4G -> missing; 5G -> missing; 6A -> missing; 7C -> missing; 8T -> missing; 9T -> missing; 10A -> missing; 11A -> missing; 12A -> missing; 13A -> missing; 14A -> missing; 15A -> missing; 16G -> missing; 17T -> missing; 18T -> missing; 19G -> missing; 20T -> missing; 21T -> missing; 22T -> missing; 23G -> missing; 24A -> missing; 25…
RHBSTW-00133_2	partial	FIB	60	Reverse-complemented - try reversing it and query again.</td
RHBSTW-00135_3	partial	FIIS	5	There are insertions/deletions between these sequences. Try single sequence query to get more details.
RHBSTW-00138_2	exact	FIIK	8
RHBSTW-00138_4	partial	FIB	35	There are insertions/deletions between these sequences. Try single sequence query to get more details.
RHBSTW-00140_2	partial	FIB	60	Reverse-complemented - try reversing it and query again.</td
RHBSTW-00141_4	exact	FII	100
RHBSTW-00144_2	partial	FIA	12	There are insertions/deletions between these sequences. Try single sequence query to get more details.
RHBSTW-00147_3	partial	trbA	30	There are insertions/deletions between these sequences. Try single sequence query to get more details.
RHBSTW-00147_4	exact	FII	51
RHBSTW-00148_3	partial	FIA	8	Reverse-complemented - try reversing it and query again.</td
RHBSTW-00152_2	exact	FII	18
RHBSTW-00156_5	exact	FII	95
RHBSTW-00165_3	partial	A058	8	Reverse-complemented - try reversing it and query again.</td
RHBSTW-00165_5	exact	FIA	10
RHBSTW-00167_2	exact	FIA	10
RHBSTW-00167_2	exact	FIIK	4
RHBSTW-00167_3	partial	FIIY	7	4 differences found. 58T -> 165295C; 130C -> 165367T; 150T -> 165387C; 167C -> 165404T
RHBSTW-00167_4	partial	FIIY	7	3 differences found. 71T -> 67456C; 140C -> 67525T; 150T -> 67535C
RHBSTW-00170_3	exact	FIIK	2
RHBSTW-00175_3	partial	A157	6	24 differences found. 861C -> 28214T; 867A -> 28220C; 868T -> 28221A; 870G -> 28223C; 879G -> 28232C; 882C -> 28235T; 888T -> 28241C; 894C -> 28247T; 895A -> 28248C; 906C -> 28259A; 912T -> 28265C; 921C -> 28274G; 930T -> 28283C; 936G -> 28289C; 942G -> 28295C; 946A -> 28299C; 951T -> 28304C; 960G -> 28313C; 963G -> 28316C; 966T -> 28319A; 968A -> 28321C; 973T -> 28326C; 976A -> 28329C; 977A -> 2…
RHBSTW-00176_3	exact	pilL	1
RHBSTW-00176_3	exact	sogS	6
RHBSTW-00176_3	exact	trbA	11
RHBSTW-00176_4	exact	FII	29
RHBSTW-00177_5	exact	FII	4
RHBSTW-00178_2	partial	parB	6	513 differences found. 437T -> 19709G; 441C -> 19713G; 443T -> 19715A; 444C -> 19716A; 446G -> 19718A; 447T -> 19719A; 450T -> 19722A; 451T -> 19723A; 454T -> 19726C; 455C -> 19727G; 456A -> 19728T; 457A -> 19729C; 458G -> 19730A; 459C -> 19731G; 460T -> 19732A; 461A -> 19733T; 462C -> 19734G; 463C -> 19735A; 464T -> 19736G; 465G -> 19737A; 467C -> 19739G; 469G -> 19741T; 471G -> 19743A; 473G -> …
RHBSTW-00180_2	exact	FIA	4, 20
RHBSTW-00180_2	exact	FII	36, 31
RHBSTW-00181_2	exact	FIIK	1
RHBSTW-00181_3	exact	FIIK	17
RHBSTW-00184_2	exact	FIIK	15
RHBSTW-00184_3	exact	FIA	10
RHBSTW-00184_3	exact	FIIK	4
RHBSTW-00184_4	exact	FIIK	9
RHBSTW-00186_2	exact	FIIK	1
RHBSTW-00186_3	exact	FIIK	17
RHBSTW-00189_3	exact	FIIK	12
RHBSTW-00189_4	exact	FIIK	21
RHBSTW-00189_5	exact	FIIY	6
RHBSTW-00199_3	partial	FIIY	9	2 differences found. 166G -> missing; 167T -> missing
RHBSTW-00201_2	exact	HCM1_064	4
RHBSTW-00201_2	exact	HCM1_099	4
RHBSTW-00201_2	exact	HCM1_116	3
RHBSTW-00204_2	exact	FIIK	4
RHBSTW-00205_2	partial	FII	40	1 difference found. 37G -> 79917C
RHBSTW-00209_2	partial	A157	6	32 differences found. 836T -> 114603G; 840T -> 114607C; 843A -> 114610G; 846T -> 114613C; 850C -> 114617T; 852T -> 114619A; 853C -> 114620A; 855C -> 114622G; 858A -> 114625T; 861C -> 114628T; 867A -> 114634C; 868T -> 114635A; 882C -> 114649T; 888T -> 114655G; 891G -> 114658A; 895A -> 114662C; 897C -> 114664G; 900C -> 114667T; 906C -> 114673G; 921C -> 114688T; 930T -> 114697C; 936G -> 114703C; 942…
RHBSTW-00209_3	partial	FIIY	4	There are insertions/deletions between these sequences. Try single sequence query to get more details.
RHBSTW-00215_2	-
RHBSTW-00215_3	partial	FIIY	4	There are insertions/deletions between these sequences. Try single sequence query to get more details.
RHBSTW-00217_2	partial	FIB	60	Reverse-complemented - try reversing it and query again.</td
RHBSTW-00228_4	partial	A005	6	Reverse-complemented - try reversing it and query again.</td
RHBSTW-00229_2	partial	repN	6	0 differences found. Your query sequence only starts at position 359 of sequence.
RHBSTW-00263_2	partial	FII	16	1 difference found. 139T -> 108138A
RHBSTW-00263_3	exact	FII	35
RHBSTW-00265_2	partial	FII	16	1 difference found. 139T -> 108139A
RHBSTW-00265_4	exact	FII	35
RHBSTW-00268_2	partial	FIIY	7	Reverse-complemented - try reversing it and query again.</td
RHBSTW-00268_3	exact	FIIK	9
RHBSTW-00268_4	partial	FIA	13	There are insertions/deletions between these sequences. Try single sequence query to get more details.
RHBSTW-00271_3	exact	FIB	70
RHBSTW-00277_2	exact	FII	29
RHBSTW-00285_3	exact	FII	100
RHBSTW-00300_2	partial	FIB	34	44 differences found. 1T -> missing; 2T -> missing; 3C -> missing; 4A -> missing; 5G -> missing; 6A -> missing; 7C -> missing; 8A -> missing; 9T -> missing; 10C -> missing; 11A -> missing; 12A -> missing; 13A -> missing; 14A -> missing; 15A -> missing; 16A -> missing; 17C -> missing; 18T -> missing; 19G -> missing; 20T -> missing; 21T -> missing; 22C -> missing; 23G -> missing; 24G -> missing; 25…
RHBSTW-00302_3	partial	FIB	47	48 differences found. 206C -> 228G; 211G -> 233A; 221T -> 243G; 223T -> 245A; 224T -> 246C; 227T -> 249G; 228A -> 250G; 230G -> 252C; 231G -> 253A; 233G -> 255A; 234G -> 256A; 235A -> 257G; 240A -> 262T; 246C -> 268G; 247C -> 269T; 248G -> 270T; 266T -> 288C; 275G -> 297A; 278C -> 300G; 287G -> 309C; 288G -> 310A; 290G -> 312C; 293T -> 315C; 296T -> 318C; 297T -> 319G; 299C -> 321G; 302T -> 324C;…
RHBSTW-00304_2	partial	A005	6	Reverse-complemented - try reversing it and query again.</td
RHBSTW-00304_3	partial	A157	6	Reverse-complemented - try reversing it and query again.</td
RHBSTW-00309_2	partial	repN	5	There are insertions/deletions between these sequences. Try single sequence query to get more details.
RHBSTW-00309_3	partial	repN	5	There are insertions/deletions between these sequences. Try single sequence query to get more details.
RHBSTW-00310_3	exact	FIIK	7
RHBSTW-00316_2	partial	FIB	60	Reverse-complemented - try reversing it and query again.</td
RHBSTW-00316_3	partial	FIA	18	2 differences found. 20C -> 79095A; 124A -> 79199C
RHBSTW-00317_2	exact	FII	9, 9
RHBSTW-00317_3	exact	ardA	19
RHBSTW-00320_2	exact	FII	9, 9
RHBSTW-00320_3	exact	ardA	19
RHBSTW-00321_2	exact	FII	1
RHBSTW-00321_4	exact	ardA	28
RHBSTW-00322_2	exact	FIA	1, 6
RHBSTW-00322_2	exact	FII	1
RHBSTW-00322_3	exact	ardA	14
RHBSTW-00325_2	exact	FIB	70
RHBSTW-00332_2	exact	FIB	70
RHBSTW-00333_2	partial	FIIY	7	There are insertions/deletions between these sequences. Try single sequence query to get more details.
RHBSTW-00333_3	partial	FIB	60	Reverse-complemented - try reversing it and query again.</td
RHBSTW-00342_2	partial	FIIS	5	There are insertions/deletions between these sequences. Try single sequence query to get more details.
RHBSTW-00350_2	partial	FIIS	5	There are insertions/deletions between these sequences. Try single sequence query to get more details.
RHBSTW-00355_3	partial	FIIY	3	2 differences found. 166G -> missing; 167T -> missing
RHBSTW-00357_2	exact	FIA	6
RHBSTW-00365_2	exact	FIIK	28
RHBSTW-00365_3	exact	FIIK	7
RHBSTW-00366_2	exact	FIA	2, 6
RHBSTW-00366_2	exact	FII	1
RHBSTW-00370_3	partial	FIA	22	Reverse-complemented - try reversing it and query again.</td
RHBSTW-00372_2	exact	FII	29
RHBSTW-00372_3	exact	FII	10
RHBSTW-00373_2	partial	pilL	30	125 differences found. 98C -> 94469T; 99C -> 94470G; 100G -> 94471T; 101G -> 94472A; 103C -> 94474T; 104A -> 94475C; 105T -> 94476A; 106G -> 94477A; 107A -> 94478T; 108G -> 94479A; 109C -> 94480G; 111G -> 94482A; 113A -> 94484C; 114T -> 94485G; 115A -> 94486G; 117A -> 94488T; 118C -> 94489A; 120T -> 94491G; 121G -> 94492T; 122A -> 94493T; 123C -> 94494T; 124T -> 94495C; 125G -> 94496T; 126T -> 94…
RHBSTW-00399_2	partial	FIA	17	There are insertions/deletions between these sequences. Try single sequence query to get more details.
RHBSTW-00405_2	partial	soj	20	415 differences found. 85C -> 17205A; 86A -> 17206C; 87G -> 17207C; 88G -> 17208T; 89G -> 17209T; 90T -> 17210G; 91A -> 17211C; 92A -> 17212C; 94C -> 17214G; 95G -> 17215A; 98T -> 17218G; 99G -> 17219A; 102A -> 17222G; 104T -> 17224A; 106G -> 17226A; 107T -> 17227A; 109G -> 17229A; 110A -> 17230T; 115G -> 17235C; 116A -> 17236T; 117C -> 17237G; 118C -> 17238G; 120A -> 17240G; 122A -> 17242T; 124A…
RHBSTW-00405_3	exact	FIIK	9
RHBSTW-00405_5	exact	FIIY	8
RHBSTW-00409_2	exact	A002	10
RHBSTW-00409_2	exact	A005	8
RHBSTW-00409_2	exact	A008	4
RHBSTW-00409_2	exact	A010	7
RHBSTW-00409_2	exact	A011	10
RHBSTW-00409_2	exact	A053	3
RHBSTW-00409_2	exact	A055	2
RHBSTW-00409_2	exact	A056	7
RHBSTW-00409_2	exact	A058	7
RHBSTW-00409_2	exact	A059	7
RHBSTW-00409_2	exact	A167	7
RHBSTW-00409_2	exact	A169	8
RHBSTW-00409_2	exact	A172	5
RHBSTW-00409_2	exact	A173	3
RHBSTW-00409_4	partial	FIIY	10	There are insertions/deletions between these sequences. Try single sequence query to get more details.
RHBSTW-00410_3	partial	FII	95	There are insertions/deletions between these sequences. Try single sequence query to get more details.
RHBSTW-00422_2	partial	FIA	21	Reverse-complemented - try reversing it and query again.</td
RHBSTW-00424_2	exact	FIB	70
RHBSTW-00432_2	exact	FIIK	28
RHBSTW-00432_3	exact	FIIK	15
RHBSTW-00432_4	partial	FIIY	4	There are insertions/deletions between these sequences. Try single sequence query to get more details.
RHBSTW-00433_2	exact	FIIK	15
RHBSTW-00433_3	exact	FIIK	21
RHBSTW-00433_4	exact	FIIY	6
RHBSTW-00438_2	exact	FIIY	9
RHBSTW-00440_2	exact	FII	36
RHBSTW-00441_2	partial	FIA	21	There are insertions/deletions between these sequences. Try single sequence query to get more details.
RHBSTW-00441_3	-
RHBSTW-00444_2	partial	FIB	47	48 differences found. 206C -> 228G; 211G -> 233A; 221T -> 243G; 223T -> 245A; 224T -> 246C; 227T -> 249G; 228A -> 250G; 230G -> 252C; 231G -> 253A; 233G -> 255A; 234G -> 256A; 235A -> 257G; 240A -> 262T; 246C -> 268G; 247C -> 269T; 248G -> 270T; 266T -> 288C; 275G -> 297A; 278C -> 300G; 287G -> 309C; 288G -> 310A; 290G -> 312C; 293T -> 315C; 296T -> 318C; 297T -> 319G; 299C -> 321G; 302T -> 324C;…
RHBSTW-00446_4	partial	FIB	75	80 differences found. 265A -> 43074T; 270T -> 43079C; 271T -> 43080A; 272C -> 43081G; 273A -> 43082G; 274A -> 43083G; 276A -> 43085T; 278C -> 43087T; 280G -> 43089T; 281G -> 43090C; 282G -> 43091C; 286G -> 43095A; 287G -> 43096C; 288A -> 43097T; 289T -> 43098G; 290C -> 43099G; 291A -> 43100G; 292T -> 43101G; 293T -> 43102G; 296T -> 43105A; 297T -> 43106C; 298C -> 43107G; 299C -> 43108T; 300T -> 4…
RHBSTW-00449_2	partial	FIA	22	There are insertions/deletions between these sequences. Try single sequence query to get more details.
RHBSTW-00452_3	partial	FIIY	6	There are insertions/deletions between these sequences. Try single sequence query to get more details.
RHBSTW-00452_4	partial	FIIY	10	There are insertions/deletions between these sequences. Try single sequence query to get more details.
RHBSTW-00452_6	exact	FIIY	8
RHBSTW-00452_7	exact	FIIY	6
RHBSTW-00457_2	exact	FIA	4, 20
RHBSTW-00457_3	exact	FII	35
RHBSTW-00464_3	partial	FIIY	4	There are insertions/deletions between these sequences. Try single sequence query to get more details.
RHBSTW-00464_4	exact	FIIK	17
RHBSTW-00465_2	partial	FIIY	4	1 difference found. 71T -> 124119C
RHBSTW-00465_3	exact	FIIK	17
RHBSTW-00472_3	partial	A010	8	Reverse-complemented - try reversing it and query again.</td
RHBSTW-00472_4	partial	FIIY	10	There are insertions/deletions between these sequences. Try single sequence query to get more details.
RHBSTW-00472_5	partial	ardA	47	There are insertions/deletions between these sequences. Try single sequence query to get more details.
RHBSTW-00473_2	exact	FIIK	10
RHBSTW-00474_8	exact	FIA	6
RHBSTW-00475_3	exact	FIA	6
RHBSTW-00482_2	exact	FIA	4, 20
RHBSTW-00482_3	exact	FII	35
RHBSTW-00484_3	exact	FIIK	17
RHBSTW-00488_3	partial	FIB	47	48 differences found. 206C -> 228G; 211G -> 233A; 221T -> 243G; 223T -> 245A; 224T -> 246C; 227T -> 249G; 228A -> 250G; 230G -> 252C; 231G -> 253A; 233G -> 255A; 234G -> 256A; 235A -> 257G; 240A -> 262T; 246C -> 268G; 247C -> 269T; 248G -> 270T; 266T -> 288C; 275G -> 297A; 278C -> 300G; 287G -> 309C; 288G -> 310A; 290G -> 312C; 293T -> 315C; 296T -> 318C; 297T -> 319G; 299C -> 321G; 302T -> 324C;…
RHBSTW-00490_2	partial	FIIY	7	There are insertions/deletions between these sequences. Try single sequence query to get more details.
RHBSTW-00490_3	partial	FIB	60	Reverse-complemented - try reversing it and query again.</td
RHBSTW-00492_2	partial	FIB	60	Reverse-complemented - try reversing it and query again.</td
RHBSTW-00492_3	partial	FIA	18	2 differences found. 20C -> 79126A; 124A -> 79230C
RHBSTW-00493_2	partial	parB	6	513 differences found. 437T -> 18453G; 441C -> 18457G; 443T -> 18459A; 444C -> 18460A; 446G -> 18462A; 447T -> 18463A; 450T -> 18466A; 451T -> 18467A; 454T -> 18470C; 455C -> 18471G; 456A -> 18472T; 457A -> 18473C; 458G -> 18474A; 459C -> 18475G; 460T -> 18476A; 461A -> 18477T; 462C -> 18478G; 463C -> 18479A; 464T -> 18480G; 465G -> 18481A; 467C -> 18483G; 469G -> 18485T; 471G -> 18487A; 473G -> …
RHBSTW-00494_2	exact	FIIK	5
RHBSTW-00502_2	partial	FIIY	7	There are insertions/deletions between these sequences. Try single sequence query to get more details.
RHBSTW-00503_3	exact	FII	16
RHBSTW-00508_2	partial	FIB	60	8 differences found. 355C -> 68398T; 356A -> 68399T; 360C -> 68403A; 368T -> 68411C; 369A -> 68412T; 371A -> 68414T; 372C -> 68415G; 373C -> 68416A
RHBSTW-00510_2	-
RHBSTW-00510_3	exact	FIIK	12
RHBSTW-00510_4	exact	FIIK	2
RHBSTW-00510_5	partial	A010	8	Reverse-complemented - try reversing it and query again.</td
RHBSTW-00511_2	exact	FII	100
RHBSTW-00515_2	exact	FIIK	15
RHBSTW-00515_3	exact	FIIK	4
RHBSTW-00515_4	partial	FIB	75	80 differences found. 265A -> 7026T; 270T -> 7031C; 271T -> 7032A; 272C -> 7033G; 273A -> 7034G; 274A -> 7035G; 276A -> 7037T; 278C -> 7039T; 280G -> 7041T; 281G -> 7042C; 282G -> 7043C; 286G -> 7047A; 287G -> 7048C; 288A -> 7049T; 289T -> 7050G; 290C -> 7051G; 291A -> 7052G; 292T -> 7053G; 293T -> 7054G; 296T -> 7057A; 297T -> 7058C; 298C -> 7059G; 299C -> 7060T; 300T -> 7061A; 301T -> 7062G; 30…
RHBSTW-00524_2	partial	FIB	49	35 differences found. 269T -> 291C; 275G -> 297A; 278C -> 300G; 284G -> 306T; 287G -> 309C; 293T -> 315C; 296T -> 318C; 297T -> 319G; 299C -> 321G; 302T -> 324C; 305C -> 327T; 306C -> 328A; 307G -> 329A; 308C -> 330G; 311T -> 333C; 314C -> 336G; 317G -> 339T; 318A -> 340G; 323T -> 345C; 328A -> 350C; 329A -> 351T; 332T -> 354C; 333G -> 355A; 334A -> 356C; 335A -> 357G; 336C -> 358T; 338G -> 360A;…
RHBSTW-00529_2	exact	FIIK	28
RHBSTW-00529_3	partial	ardA	35	There are insertions/deletions between these sequences. Try single sequence query to get more details.
RHBSTW-00531_2	exact	FII	100
RHBSTW-00535_2	exact	FIB	70
RHBSTW-00542_2	partial	repN	5	There are insertions/deletions between these sequences. Try single sequence query to get more details.
RHBSTW-00555_4	partial	FIIY	4	There are insertions/deletions between these sequences. Try single sequence query to get more details.
RHBSTW-00562_2	exact	FII	35
RHBSTW-00564_2	exact	FIIY	3
RHBSTW-00570_2	exact	FIB	70
RHBSTW-00570_3	partial	FIB	49	35 differences found. 269T -> 291C; 275G -> 297A; 278C -> 300G; 284G -> 306T; 287G -> 309C; 293T -> 315C; 296T -> 318C; 297T -> 319G; 299C -> 321G; 302T -> 324C; 305C -> 327T; 306C -> 328A; 307G -> 329A; 308C -> 330G; 311T -> 333C; 314C -> 336G; 317G -> 339T; 318A -> 340G; 323T -> 345C; 328A -> 350C; 329A -> 351T; 332T -> 354C; 333G -> 355A; 334A -> 356C; 335A -> 357G; 336C -> 358T; 338G -> 360A;…
RHBSTW-00570_4	partial	FIA	8	2 differences found. 272C -> 28047A; 290C -> 28065G
RHBSTW-00574_2	exact	FIIK	21
RHBSTW-00577_2	exact	FIIK	5
RHBSTW-00577_3	partial	FIA	21	11 differences found. 45T -> 93984C; 70C -> 94009T; 93C -> 94032A; 96C -> 94035T; 253C -> 94192T; 268G -> 94207A; 292C -> 94231T; 322G -> 94261A; 331C -> 94270T; 337C -> 94276T; 349T -> 94288C
RHBSTW-00577_4	partial	A010	8	Reverse-complemented - try reversing it and query again.</td
RHBSTW-00593_2	partial	FIA	21	There are insertions/deletions between these sequences. Try single sequence query to get more details.
RHBSTW-00599_2	partial	FIA	22	There are insertions/deletions between these sequences. Try single sequence query to get more details.
RHBSTW-00605_2	partial	FIB	34	44 differences found. 1T -> missing; 2T -> missing; 3C -> missing; 4A -> missing; 5G -> missing; 6A -> missing; 7C -> missing; 8A -> missing; 9T -> missing; 10C -> missing; 11A -> missing; 12A -> missing; 13A -> missing; 14A -> missing; 15A -> missing; 16A -> missing; 17C -> missing; 18T -> missing; 19G -> missing; 20T -> missing; 21T -> missing; 22C -> missing; 23G -> missing; 24G -> missing; 25…
RHBSTW-00610_2	exact	FIIK	15
RHBSTW-00622_3	exact	ardA	19
RHBSTW-00622_4	exact	FII	9
RHBSTW-00626_2	partial	FIB	60	Reverse-complemented - try reversing it and query again.</td
RHBSTW-00630_2	partial	A157	6	Reverse-complemented - try reversing it and query again.</td
RHBSTW-00630_3	partial	FIIY	10	There are insertions/deletions between these sequences. Try single sequence query to get more details.
RHBSTW-00634_2	-
RHBSTW-00634_3	partial	FIIY	4	There are insertions/deletions between these sequences. Try single sequence query to get more details.
RHBSTW-00634_4	exact	FIIK	4
RHBSTW-00634_5	partial	FIIY	7	5 differences found. 58T -> 113377C; 130C -> 113449T; 150T -> 113469C; 166G -> missing; 167C -> missing
RHBSTW-00634_6	exact	FIIK	3
RHBSTW-00634_7	exact	FIIY	6
RHBSTW-00636_2	exact	FIIK	15
RHBSTW-00636_3	exact	FIIK	15
RHBSTW-00642_2	partial	FIB	60	Reverse-complemented - try reversing it and query again.</td
RHBSTW-00646_2	exact	FII	51
RHBSTW-00651_2	exact	FIIK	5
RHBSTW-00651_3	exact	FIIY	6
RHBSTW-00658_2	partial	soj	13	Reverse-complemented - try reversing it and query again.</td
RHBSTW-00668_2	partial	FIIY	7	There are insertions/deletions between these sequences. Try single sequence query to get more details.
RHBSTW-00668_3	partial	FIB	60	Reverse-complemented - try reversing it and query again.</td
RHBSTW-00670_2	partial	FIB	33	29 differences found. 1T -> missing; 2T -> missing; 3C -> missing; 4A -> missing; 5G -> missing; 6A -> missing; 7C -> missing; 8A -> missing; 9T -> missing; 10C -> missing; 11A -> missing; 12A -> missing; 13A -> missing; 14A -> missing; 15A -> missing; 16A -> missing; 17C -> missing; 18T -> missing; 19G -> missing; 20T -> missing; 21T -> missing; 22C -> missing; 23G -> missing; 24G -> missing; 25…
RHBSTW-00671_5	partial	FIIY	10	There are insertions/deletions between these sequences. Try single sequence query to get more details.
RHBSTW-00673_2	partial	FII	95	There are insertions/deletions between these sequences. Try single sequence query to get more details.
RHBSTW-00675_2	partial	FIA	12	There are insertions/deletions between these sequences. Try single sequence query to get more details.
RHBSTW-00676_2	exact	FIIY	7
RHBSTW-00676_3	partial	FIIY	4	There are insertions/deletions between these sequences. Try single sequence query to get more details.
RHBSTW-00685_2	partial	FIIY	7	There are insertions/deletions between these sequences. Try single sequence query to get more details.
RHBSTW-00685_3	partial	FIB	60	Reverse-complemented - try reversing it and query again.</td
RHBSTW-00695_2	partial	FIB	60	Reverse-complemented - try reversing it and query again.</td
RHBSTW-00696_3	partial	FIB	47	48 differences found. 206C -> 228G; 211G -> 233A; 221T -> 243G; 223T -> 245A; 224T -> 246C; 227T -> 249G; 228A -> 250G; 230G -> 252C; 231G -> 253A; 233G -> 255A; 234G -> 256A; 235A -> 257G; 240A -> 262T; 246C -> 268G; 247C -> 269T; 248G -> 270T; 266T -> 288C; 275G -> 297A; 278C -> 300G; 287G -> 309C; 288G -> 310A; 290G -> 312C; 293T -> 315C; 296T -> 318C; 297T -> 319G; 299C -> 321G; 302T -> 324C;…
RHBSTW-00714_3	partial	A157	6	Reverse-complemented - try reversing it and query again.</td
RHBSTW-00777_2	partial	FII	16	3 differences found. 36T -> 87789C; 37G -> 87790T; 139T -> 87892A
RHBSTW-00822_2	exact	FIA	2, 6
RHBSTW-00822_2	exact	FII	1
RHBSTW-00831_2	partial	A157	6	32 differences found. 836T -> 48265G; 840T -> 48269C; 843A -> 48272G; 846T -> 48275C; 850C -> 48279T; 852T -> 48281A; 853C -> 48282A; 855C -> 48284G; 858A -> 48287T; 861C -> 48290T; 867A -> 48296C; 868T -> 48297A; 882C -> 48311T; 888T -> 48317G; 891G -> 48320A; 895A -> 48324C; 897C -> 48326G; 900C -> 48329T; 906C -> 48335G; 921C -> 48350T; 930T -> 48359C; 936G -> 48365C; 942G -> 48371C; 946A -> 4…
RHBSTW-00832_2	exact	FIIK	8
RHBSTW-00832_3	partial	A010	8	Reverse-complemented - try reversing it and query again.</td
RHBSTW-00832_4	partial	FIIY	10	There are insertions/deletions between these sequences. Try single sequence query to get more details.
RHBSTW-00832_5	partial	ardA	47	There are insertions/deletions between these sequences. Try single sequence query to get more details.
RHBSTW-00839_2	exact	FII	36
RHBSTW-00843_2	exact	FIIK	9
RHBSTW-00843_3	partial	A010	8	Reverse-complemented - try reversing it and query again.</td
RHBSTW-00844_3	partial	FIIY	7	There are insertions/deletions between these sequences. Try single sequence query to get more details.
RHBSTW-00849_2	partial	A173	5	Reverse-complemented - try reversing it and query again.</td
RHBSTW-00852_2	partial	sogS	2	56 differences found. 164C -> 117561G; 165A -> 117562G; 168C -> 117565A; 169G -> 117566A; 170G -> 117567A; 171T -> 117568G; 172T -> 117569A; 174T -> 117571A; 175G -> 117572A; 176C -> 117573T; 177A -> 117574G; 179T -> 117576C; 180A -> 117577C; 181T -> 117578G; 182C -> 117579A; 183T -> 117580C; 184G -> 117581A; 186T -> 117583C; 187G -> 117584A; 188T -> 117585C; 189G -> 117586T; 190G -> 117587T; 192…
RHBSTW-00853_2	partial	parB	6	513 differences found. 437T -> 18453G; 441C -> 18457G; 443T -> 18459A; 444C -> 18460A; 446G -> 18462A; 447T -> 18463A; 450T -> 18466A; 451T -> 18467A; 454T -> 18470C; 455C -> 18471G; 456A -> 18472T; 457A -> 18473C; 458G -> 18474A; 459C -> 18475G; 460T -> 18476A; 461A -> 18477T; 462C -> 18478G; 463C -> 18479A; 464T -> 18480G; 465G -> 18481A; 467C -> 18483G; 469G -> 18485T; 471G -> 18487A; 473G -> …
RHBSTW-00857_2	partial	FIB	70	29 differences found. 1T -> missing; 2C -> missing; 3T -> missing; 4G -> missing; 5G -> missing; 6A -> missing; 7C -> missing; 8T -> missing; 9T -> missing; 10A -> missing; 11A -> missing; 12A -> missing; 13A -> missing; 14A -> missing; 15A -> missing; 16G -> missing; 17T -> missing; 18T -> missing; 19G -> missing; 20T -> missing; 21T -> missing; 22T -> missing; 23G -> missing; 24A -> missing; 25…
RHBSTW-00858_2	partial	FIB	70	29 differences found. 1T -> missing; 2C -> missing; 3T -> missing; 4G -> missing; 5G -> missing; 6A -> missing; 7C -> missing; 8T -> missing; 9T -> missing; 10A -> missing; 11A -> missing; 12A -> missing; 13A -> missing; 14A -> missing; 15A -> missing; 16G -> missing; 17T -> missing; 18T -> missing; 19G -> missing; 20T -> missing; 21T -> missing; 22T -> missing; 23G -> missing; 24A -> missing; 25…
RHBSTW-00860_2	exact	FIA	1, 6
RHBSTW-00860_2	exact	FII	2
RHBSTW-00863_2	partial	FIA	19	Reverse-complemented - try reversing it and query again.</td
RHBSTW-00863_3	exact	FII	34
RHBSTW-00866_3	exact	FIIK	5
RHBSTW-00866_4	partial	FIIY	7	5 differences found. 58T -> 119212C; 130C -> 119284T; 150T -> 119304C; 166G -> missing; 167C -> missing
RHBSTW-00867_3	partial	FIC	6	26 differences found. 170T -> 35733C; 171A -> 35734T; 172A -> 35735T; 173T -> 35736A; 174C -> 35737A; 175T -> 35738G; 176T -> 35739C; 178A -> 35741G; 179T -> 35742G; 180C -> 35743G; 181T -> 35744G; 182A -> 35745T; 183G -> 35746C; 184T -> 35747A; 185T -> 35748A; 186T -> 35749A; 187G -> 35750A; 188G -> 35751T; 190G -> 35753T; 191A -> 35754G; 194A -> 35757G; 195G -> 35758T; 196G -> 35759C; 197A -> 3…
RHBSTW-00872_2	partial	A157	6	Reverse-complemented - try reversing it and query again.</td
RHBSTW-00875_2	exact	FII	51
RHBSTW-00880_3	partial	FIB	36	15 differences found. 92A -> 61377T; 122C -> 61407T; 149T -> 61434C; 161G -> 61446A; 200A -> 61485G; 212A -> 61497G; 236G -> 61521A; 245T -> 61530C; 305A -> 61590C; 308C -> 61593G; 329G -> 61614A; 335A -> 61620G; 347T -> 61632C; 362C -> 61647T; 365T -> 61650C
RHBSTW-00881_4	partial	FIB	70	46 differences found. 1T -> missing; 2C -> missing; 3T -> missing; 4G -> missing; 5G -> missing; 6A -> missing; 7C -> missing; 8T -> missing; 9T -> missing; 10A -> missing; 11A -> missing; 12A -> missing; 13A -> missing; 14A -> missing; 15A -> missing; 16G -> missing; 17T -> missing; 18T -> missing; 19G -> missing; 20T -> missing; 21T -> missing; 22T -> missing; 23G -> missing; 24A -> missing; 25…
RHBSTW-00883_2	partial	FIIS	1	There are insertions/deletions between these sequences. Try single sequence query to get more details.
RHBSTW-00884_3	exact	FIIK	9
RHBSTW-00895_2	partial	FII	59	1 difference found. 38C -> 77201A
RHBSTW-00895_3	exact	FII	16
RHBSTW-00900_5	exact	FIIK	2
RHBSTW-00902_2	exact	FIB	70
RHBSTW-00903_2	exact	FIB	70
RHBSTW-00904_2	exact	FIIK	5
RHBSTW-00904_3	exact	FIIK	12
RHBSTW-00909_2	-
RHBSTW-00909_3	partial	FIIY	10	There are insertions/deletions between these sequences. Try single sequence query to get more details.
RHBSTW-00909_4	exact	FIIK	4
RHBSTW-00909_6	partial	FIA	17	There are insertions/deletions between these sequences. Try single sequence query to get more details.
RHBSTW-00916_2	partial	FIA	18	2 differences found. 20C -> 68291A; 124A -> 68395C
RHBSTW-00925_2	partial	soj	23	Reverse-complemented - try reversing it and query again.</td
RHBSTW-00933_2	exact	FII	57
RHBSTW-00935_2	exact	FIB	70
RHBSTW-00944_2	partial	FIB	70	29 differences found. 1T -> missing; 2C -> missing; 3T -> missing; 4G -> missing; 5G -> missing; 6A -> missing; 7C -> missing; 8T -> missing; 9T -> missing; 10A -> missing; 11A -> missing; 12A -> missing; 13A -> missing; 14A -> missing; 15A -> missing; 16G -> missing; 17T -> missing; 18T -> missing; 19G -> missing; 20T -> missing; 21T -> missing; 22T -> missing; 23G -> missing; 24A -> missing; 25…
RHBSTW-00973_2	-
RHBSTW-00973_3	partial	FIB	28	56 differences found. 248C -> 285G; 264A -> 301C; 266C -> 303T; 269T -> 306C; 275G -> 312A; 284G -> 321T; 287G -> 324T; 288A -> 325G; 290A -> 327T; 291A -> 328G; 295A -> 332G; 296G -> 333C; 299C -> 336T; 300T -> 337C; 302T -> 339G; 305C -> 342T; 306C -> 343G; 307G -> 344A; 308T -> 345A; 309C -> 346T; 311T -> 348C; 312A -> 349G; 313A -> 350G; 316T -> 353A; 318A -> 355C; 319T -> 356C; 320T -> 357A;…
RHBSTW-00973_5	exact	FIA	13
RHBSTW-00975_2	partial	FIA	21	Reverse-complemented - try reversing it and query again.</td
RHBSTW-00981_2	exact	FII	74
RHBSTW-00982_2	exact	FIIK	1
RHBSTW-00985_3	partial	FIIS	3	Reverse-complemented - try reversing it and query again.</td
RHBSTW-00995_2	exact	FIIK	5
RHBSTW-01009_2	exact	FIA	13
RHBSTW-01045_12	exact	FIIY	7
