# Supplementary material for: Genomic network analysis of environmental and livestock F-type plasmid populations
Source: ISME J. 2021 Mar 1;15(8):2322–35. doi: 10.1038/s41396-021-00926-w (PMC8319146; doi:10.1038/s41396-021-00926-w)
Supplement: Supplementary file 7 — Table S11 [file 41396_2021_926_MOESM7_ESM.txt]

(table_s11)_#FILE	SEQUENCE	START	END	STRAND	GENE	COVERAGE	COVERAGE_MAP	GAPS	%COVERAGE	%IDENTITY	DATABASE	ACCESSION	PRODUCT	RESISTANCE
/well/bag/jld684/REHAB/farm-WTP-enterobacteriaceae/circularised-plasmids/RHB02-C01_4.fasta	RHB02-C01_4	29792	30667	+	blaCTX-M-55	1-876/876	===============	0/0	100.00	100.00	ncbi	NG_049006.1	class A extended-spectrum beta-lactamase CTX-M-55	CEPHALOSPORIN
/well/bag/jld684/REHAB/farm-WTP-enterobacteriaceae/circularised-plasmids/RHB02-C01_4.fasta	RHB02-C01_4	36637	37836	+	tet(A)	1-1200/1200	===============	0/0	100.00	99.92	ncbi	NG_048154.1	tetracycline efflux MFS transporter Tet(A)	TETRACYCLINE
/well/bag/jld684/REHAB/farm-WTP-enterobacteriaceae/circularised-plasmids/RHB02-C01_4.fasta	RHB02-C01_4	42161	42976	-	aph(3')-Ia	1-816/816	===============	0/0	100.00	100.00	ncbi	NG_047430.1	aminoglycoside O-phosphotransferase APH(3')-Ia	KANAMYCIN
/well/bag/jld684/REHAB/farm-WTP-enterobacteriaceae/circularised-plasmids/RHB02-C01_4.fasta	RHB02-C01_4	45580	46440	-	aac(3)-IIa	1-861/861	===============	0/0	100.00	99.77	ncbi	NG_047244.1	aminoglycoside N-acetyltransferase AAC(3)-IIa	GENTAMICIN
/well/bag/jld684/REHAB/farm-WTP-enterobacteriaceae/circularised-plasmids/RHB02-C02_2.fasta	RHB02-C02_2	29792	30667	+	blaCTX-M-55	1-876/876	===============	0/0	100.00	100.00	ncbi	NG_049006.1	class A extended-spectrum beta-lactamase CTX-M-55	CEPHALOSPORIN
/well/bag/jld684/REHAB/farm-WTP-enterobacteriaceae/circularised-plasmids/RHB02-C02_2.fasta	RHB02-C02_2	36637	37836	+	tet(A)	1-1200/1200	===============	0/0	100.00	99.92	ncbi	NG_048154.1	tetracycline efflux MFS transporter Tet(A)	TETRACYCLINE
/well/bag/jld684/REHAB/farm-WTP-enterobacteriaceae/circularised-plasmids/RHB02-C02_2.fasta	RHB02-C02_2	42161	42976	-	aph(3')-Ia	1-816/816	===============	0/0	100.00	100.00	ncbi	NG_047430.1	aminoglycoside O-phosphotransferase APH(3')-Ia	KANAMYCIN
/well/bag/jld684/REHAB/farm-WTP-enterobacteriaceae/circularised-plasmids/RHB02-C02_2.fasta	RHB02-C02_2	45580	46440	-	aac(3)-IIa	1-861/861	===============	0/0	100.00	99.77	ncbi	NG_047244.1	aminoglycoside N-acetyltransferase AAC(3)-IIa	GENTAMICIN
/well/bag/jld684/REHAB/farm-WTP-enterobacteriaceae/circularised-plasmids/RHB02-C03_3.fasta	RHB02-C03_3	29792	30667	+	blaCTX-M-55	1-876/876	===============	0/0	100.00	100.00	ncbi	NG_049006.1	class A extended-spectrum beta-lactamase CTX-M-55	CEPHALOSPORIN
/well/bag/jld684/REHAB/farm-WTP-enterobacteriaceae/circularised-plasmids/RHB02-C03_3.fasta	RHB02-C03_3	36637	37836	+	tet(A)	1-1200/1200	===============	0/0	100.00	99.92	ncbi	NG_048154.1	tetracycline efflux MFS transporter Tet(A)	TETRACYCLINE
/well/bag/jld684/REHAB/farm-WTP-enterobacteriaceae/circularised-plasmids/RHB02-C03_3.fasta	RHB02-C03_3	42161	42976	-	aph(3')-Ia	1-816/816	===============	0/0	100.00	100.00	ncbi	NG_047430.1	aminoglycoside O-phosphotransferase APH(3')-Ia	KANAMYCIN
/well/bag/jld684/REHAB/farm-WTP-enterobacteriaceae/circularised-plasmids/RHB02-C03_3.fasta	RHB02-C03_3	45580	46440	-	aac(3)-IIa	1-861/861	===============	0/0	100.00	99.77	ncbi	NG_047244.1	aminoglycoside N-acetyltransferase AAC(3)-IIa	GENTAMICIN
/well/bag/jld684/REHAB/farm-WTP-enterobacteriaceae/circularised-plasmids/RHB02-C04_2.fasta	RHB02-C04_2	29792	30667	+	blaCTX-M-55	1-876/876	===============	0/0	100.00	100.00	ncbi	NG_049006.1	class A extended-spectrum beta-lactamase CTX-M-55	CEPHALOSPORIN
/well/bag/jld684/REHAB/farm-WTP-enterobacteriaceae/circularised-plasmids/RHB02-C04_2.fasta	RHB02-C04_2	36637	37836	+	tet(A)	1-1200/1200	===============	0/0	100.00	99.92	ncbi	NG_048154.1	tetracycline efflux MFS transporter Tet(A)	TETRACYCLINE
/well/bag/jld684/REHAB/farm-WTP-enterobacteriaceae/circularised-plasmids/RHB02-C04_2.fasta	RHB02-C04_2	42161	42976	-	aph(3')-Ia	1-816/816	===============	0/0	100.00	100.00	ncbi	NG_047430.1	aminoglycoside O-phosphotransferase APH(3')-Ia	KANAMYCIN
/well/bag/jld684/REHAB/farm-WTP-enterobacteriaceae/circularised-plasmids/RHB02-C04_2.fasta	RHB02-C04_2	45580	46440	-	aac(3)-IIa	1-861/861	===============	0/0	100.00	99.77	ncbi	NG_047244.1	aminoglycoside N-acetyltransferase AAC(3)-IIa	GENTAMICIN
/well/bag/jld684/REHAB/farm-WTP-enterobacteriaceae/circularised-plasmids/RHB02-C06_2.fasta	RHB02-C06_2	29792	30667	+	blaCTX-M-55	1-876/876	===============	0/0	100.00	100.00	ncbi	NG_049006.1	class A extended-spectrum beta-lactamase CTX-M-55	CEPHALOSPORIN
/well/bag/jld684/REHAB/farm-WTP-enterobacteriaceae/circularised-plasmids/RHB02-C06_2.fasta	RHB02-C06_2	36637	37836	+	tet(A)	1-1200/1200	===============	0/0	100.00	99.92	ncbi	NG_048154.1	tetracycline efflux MFS transporter Tet(A)	TETRACYCLINE
/well/bag/jld684/REHAB/farm-WTP-enterobacteriaceae/circularised-plasmids/RHB02-C06_2.fasta	RHB02-C06_2	42161	42976	-	aph(3')-Ia	1-816/816	===============	0/0	100.00	100.00	ncbi	NG_047430.1	aminoglycoside O-phosphotransferase APH(3')-Ia	KANAMYCIN
/well/bag/jld684/REHAB/farm-WTP-enterobacteriaceae/circularised-plasmids/RHB02-C09_2.fasta	RHB02-C09_2	29792	30667	+	blaCTX-M-55	1-876/876	===============	0/0	100.00	100.00	ncbi	NG_049006.1	class A extended-spectrum beta-lactamase CTX-M-55	CEPHALOSPORIN
/well/bag/jld684/REHAB/farm-WTP-enterobacteriaceae/circularised-plasmids/RHB02-C09_2.fasta	RHB02-C09_2	36637	37836	+	tet(A)	1-1200/1200	===============	0/0	100.00	99.92	ncbi	NG_048154.1	tetracycline efflux MFS transporter Tet(A)	TETRACYCLINE
/well/bag/jld684/REHAB/farm-WTP-enterobacteriaceae/circularised-plasmids/RHB02-C09_2.fasta	RHB02-C09_2	42161	42976	-	aph(3')-Ia	1-816/816	===============	0/0	100.00	100.00	ncbi	NG_047430.1	aminoglycoside O-phosphotransferase APH(3')-Ia	KANAMYCIN
/well/bag/jld684/REHAB/farm-WTP-enterobacteriaceae/circularised-plasmids/RHB02-C09_2.fasta	RHB02-C09_2	45580	46440	-	aac(3)-IIa	1-861/861	===============	0/0	100.00	99.77	ncbi	NG_047244.1	aminoglycoside N-acetyltransferase AAC(3)-IIa	GENTAMICIN
/well/bag/jld684/REHAB/farm-WTP-enterobacteriaceae/circularised-plasmids/RHB02-C10_2.fasta	RHB02-C10_2	29792	30667	+	blaCTX-M-55	1-876/876	===============	0/0	100.00	100.00	ncbi	NG_049006.1	class A extended-spectrum beta-lactamase CTX-M-55	CEPHALOSPORIN
/well/bag/jld684/REHAB/farm-WTP-enterobacteriaceae/circularised-plasmids/RHB02-C10_2.fasta	RHB02-C10_2	36637	37836	+	tet(A)	1-1200/1200	===============	0/0	100.00	99.92	ncbi	NG_048154.1	tetracycline efflux MFS transporter Tet(A)	TETRACYCLINE
/well/bag/jld684/REHAB/farm-WTP-enterobacteriaceae/circularised-plasmids/RHB02-C10_2.fasta	RHB02-C10_2	42161	42976	-	aph(3')-Ia	1-816/816	===============	0/0	100.00	100.00	ncbi	NG_047430.1	aminoglycoside O-phosphotransferase APH(3')-Ia	KANAMYCIN
/well/bag/jld684/REHAB/farm-WTP-enterobacteriaceae/circularised-plasmids/RHB02-C10_2.fasta	RHB02-C10_2	45580	46440	-	aac(3)-IIa	1-861/861	===============	0/0	100.00	99.77	ncbi	NG_047244.1	aminoglycoside N-acetyltransferase AAC(3)-IIa	GENTAMICIN
/well/bag/jld684/REHAB/farm-WTP-enterobacteriaceae/circularised-plasmids/RHB02-C11_3.fasta	RHB02-C11_3	39770	40243	+	dfrA1	1-474/474	===============	0/0	100.00	99.79	ncbi	NG_047677.1	trimethoprim-resistant dihydrofolate reductase DfrA1	TRIMETHOPRIM
/well/bag/jld684/REHAB/farm-WTP-enterobacteriaceae/circularised-plasmids/RHB02-C11_3.fasta	RHB02-C11_3	40336	41127	+	aadA1	1-792/792	===============	0/0	100.00	99.87	ncbi	NG_052230.1	ANT(3'')-Ia family aminoglycoside nucleotidyltransferase AadA1	STREPTOMYCIN
/well/bag/jld684/REHAB/farm-WTP-enterobacteriaceae/circularised-plasmids/RHB02-C11_3.fasta	RHB02-C11_3	41632	42471	+	sul1	1-840/840	===============	0/0	100.00	100.00	ncbi	NG_048082.1	sulfonamide-resistant dihydropteroate synthase Sul1	SULFONAMIDE
/well/bag/jld684/REHAB/farm-WTP-enterobacteriaceae/circularised-plasmids/RHB02-C11_3.fasta	RHB02-C11_3	52113	53312	+	tet(A)	1-1200/1200	===============	0/0	100.00	100.00	ncbi	NG_048154.1	tetracycline efflux MFS transporter Tet(A)	TETRACYCLINE
/well/bag/jld684/REHAB/farm-WTP-enterobacteriaceae/circularised-plasmids/RHB02-C11_4.fasta	RHB02-C11_4	25376	26236	-	blaTEM-1	1-861/861	===============	0/0	100.00	100.00	ncbi	NG_050145.1	class A broad-spectrum beta-lactamase TEM-1	BETA-LACTAM
/well/bag/jld684/REHAB/farm-WTP-enterobacteriaceae/circularised-plasmids/RHB02-C11_4.fasta	RHB02-C11_4	32112	33311	+	tet(A)	1-1200/1200	===============	0/0	100.00	100.00	ncbi	NG_048154.1	tetracycline efflux MFS transporter Tet(A)	TETRACYCLINE
/well/bag/jld684/REHAB/farm-WTP-enterobacteriaceae/circularised-plasmids/RHB02-C11_4.fasta	RHB02-C11_4	39044	40069	-	aph(4)-Ia	1-1026/1026	===============	0/0	100.00	100.00	ncbi	NG_047456.1	aminoglycoside O-phosphotransferase APH(4)-Ia	HYGROMYCIN
/well/bag/jld684/REHAB/farm-WTP-enterobacteriaceae/circularised-plasmids/RHB02-C11_4.fasta	RHB02-C11_4	40290	41074	-	aac(3)-IVa	1-786/786	========/======	1/1	99.87	99.75	ncbi	NG_047254.1	aminoglycoside N-acetyltransferase AAC(3)-IVa	GENTAMICIN
/well/bag/jld684/REHAB/farm-WTP-enterobacteriaceae/circularised-plasmids/RHB02-C19_2.fasta	RHB02-C19_2	88174	89010	-	aph(6)-Id	1-837/837	===============	0/0	100.00	100.00	ncbi	NG_047464.1	aminoglycoside O-phosphotransferase APH(6)-Id	STREPTOMYCIN
/well/bag/jld684/REHAB/farm-WTP-enterobacteriaceae/circularised-plasmids/RHB02-C19_2.fasta	RHB02-C19_2	89010	89812	-	aph(3'')-Ib	2-804/804	===============	0/0	99.88	100.00	ncbi	NG_047413.1	aminoglycoside O-phosphotransferase APH(3'')-Ib	STREPTOMYCIN
/well/bag/jld684/REHAB/farm-WTP-enterobacteriaceae/circularised-plasmids/RHB02-C19_2.fasta	RHB02-C19_2	90946	91761	+	aph(3')-Ia	1-816/816	===============	0/0	100.00	100.00	ncbi	NG_047430.1	aminoglycoside O-phosphotransferase APH(3')-Ia	KANAMYCIN
/well/bag/jld684/REHAB/farm-WTP-enterobacteriaceae/circularised-plasmids/RHB02-C19_2.fasta	RHB02-C19_2	94859	95643	+	aac(3)-IVa	1-786/786	========/======	1/1	99.87	99.87	ncbi	NG_047254.1	aminoglycoside N-acetyltransferase AAC(3)-IVa	GENTAMICIN
/well/bag/jld684/REHAB/farm-WTP-enterobacteriaceae/circularised-plasmids/RHB02-C19_2.fasta	RHB02-C19_2	95864	96889	+	aph(4)-Ia	1-1026/1026	===============	0/0	100.00	100.00	ncbi	NG_047456.1	aminoglycoside O-phosphotransferase APH(4)-Ia	HYGROMYCIN
/well/bag/jld684/REHAB/farm-WTP-enterobacteriaceae/circularised-plasmids/RHB02-C19_2.fasta	RHB02-C19_2	104256	105047	-	sul3	1-792/792	===============	0/0	100.00	100.00	ncbi	NG_048120.1	sulfonamide-resistant dihydropteroate synthase Sul3	SULFONAMIDE
/well/bag/jld684/REHAB/farm-WTP-enterobacteriaceae/circularised-plasmids/RHB02-C19_2.fasta	RHB02-C19_2	109354	110145	-	aadA1	1-792/792	===============	0/0	100.00	99.87	ncbi	NG_052266.1	ANT(3'')-Ia family aminoglycoside nucleotidyltransferase AadA1	STREPTOMYCIN
/well/bag/jld684/REHAB/farm-WTP-enterobacteriaceae/circularised-plasmids/RHB02-C19_2.fasta	RHB02-C19_2	110238	111497	-	cmlA1	1-1260/1260	===============	0/0	100.00	99.92	ncbi	NG_047648.1	chloramphenicol efflux MFS transporter CmlA1	CHLORAMPHENICOL
/well/bag/jld684/REHAB/farm-WTP-enterobacteriaceae/circularised-plasmids/RHB02-C19_2.fasta	RHB02-C19_2	111759	112550	-	aadA2	1-792/792	===============	0/0	100.00	100.00	ncbi	NG_051846.1	ANT(3'')-Ia family aminoglycoside nucleotidyltransferase AadA2	STREPTOMYCIN
/well/bag/jld684/REHAB/farm-WTP-enterobacteriaceae/circularised-plasmids/RHB02-C19_2.fasta	RHB02-C19_2	166984	168183	-	tet(A)	1-1200/1200	===============	0/0	100.00	100.00	ncbi	NG_048154.1	tetracycline efflux MFS transporter Tet(A)	TETRACYCLINE
/well/bag/jld684/REHAB/farm-WTP-enterobacteriaceae/circularised-plasmids/RHB02-C19_2.fasta	RHB02-C19_2	172018	172515	+	dfrA12	1-498/498	===============	0/0	100.00	100.00	ncbi	NG_047689.1	trimethoprim-resistant dihydrofolate reductase DfrA12	TRIMETHOPRIM
/well/bag/jld684/REHAB/farm-WTP-enterobacteriaceae/circularised-plasmids/RHB02-C19_2.fasta	RHB02-C19_2	172923	173714	+	aadA2	1-792/792	===============	0/0	100.00	100.00	ncbi	NG_047343.1	ANT(3'')-Ia family aminoglycoside nucleotidyltransferase AadA2	STREPTOMYCIN
/well/bag/jld684/REHAB/farm-WTP-enterobacteriaceae/circularised-plasmids/RHB02-C19_2.fasta	RHB02-C19_2	174219	175058	+	sul1	1-840/840	===============	0/0	100.00	100.00	ncbi	NG_048082.1	sulfonamide-resistant dihydropteroate synthase Sul1	SULFONAMIDE
/well/bag/jld684/REHAB/farm-WTP-enterobacteriaceae/circularised-plasmids/RHB02-C19_2.fasta	RHB02-C19_2	247216	248010	+	aph(3')-IIa	1-795/795	===============	0/0	100.00	100.00	ncbi	NG_047417.1	aminoglycoside O-phosphotransferase APH(3')-IIa	KANAMYCIN
/well/bag/jld684/REHAB/farm-WTP-enterobacteriaceae/circularised-plasmids/RHB02-C19_6.fasta	RHB02-C19_6	14855	15715	+	blaTEM-1	1-861/861	===============	0/0	100.00	100.00	ncbi	NG_050145.1	class A broad-spectrum beta-lactamase TEM-1	BETA-LACTAM
/well/bag/jld684/REHAB/farm-WTP-enterobacteriaceae/circularised-plasmids/RHB02-C19_6.fasta	RHB02-C19_6	34143	34979	-	aph(6)-Id	1-837/837	===============	0/0	100.00	100.00	ncbi	NG_047464.1	aminoglycoside O-phosphotransferase APH(6)-Id	STREPTOMYCIN
/well/bag/jld684/REHAB/farm-WTP-enterobacteriaceae/circularised-plasmids/RHB02-C19_6.fasta	RHB02-C19_6	34979	35781	-	aph(3'')-Ib	2-804/804	===============	0/0	99.88	100.00	ncbi	NG_047413.1	aminoglycoside O-phosphotransferase APH(3'')-Ib	STREPTOMYCIN
/well/bag/jld684/REHAB/farm-WTP-enterobacteriaceae/circularised-plasmids/RHB02-C19_6.fasta	RHB02-C19_6	40480	41685	-	tet(B)	1-1206/1206	===============	0/0	100.00	100.00	ncbi	NG_048163.1	tetracycline efflux MFS transporter Tet(B)	TETRACYCLINE
/well/bag/jld684/REHAB/farm-WTP-enterobacteriaceae/circularised-plasmids/RHB02-C22_2.fasta	RHB02-C22_2	5293	6492	-	tet(A)	1-1200/1200	===============	0/0	100.00	100.00	ncbi	NG_048154.1	tetracycline efflux MFS transporter Tet(A)	TETRACYCLINE
/well/bag/jld684/REHAB/farm-WTP-enterobacteriaceae/circularised-plasmids/RHB02-C22_2.fasta	RHB02-C22_2	19856	20647	+	aadA2	1-792/792	===============	0/0	100.00	100.00	ncbi	NG_051846.1	ANT(3'')-Ia family aminoglycoside nucleotidyltransferase AadA2	STREPTOMYCIN
/well/bag/jld684/REHAB/farm-WTP-enterobacteriaceae/circularised-plasmids/RHB02-C22_2.fasta	RHB02-C22_2	20909	22168	+	cmlA1	1-1260/1260	===============	0/0	100.00	99.92	ncbi	NG_047648.1	chloramphenicol efflux MFS transporter CmlA1	CHLORAMPHENICOL
/well/bag/jld684/REHAB/farm-WTP-enterobacteriaceae/circularised-plasmids/RHB02-C22_2.fasta	RHB02-C22_2	22261	23052	+	aadA1	1-792/792	===============	0/0	100.00	99.87	ncbi	NG_052266.1	ANT(3'')-Ia family aminoglycoside nucleotidyltransferase AadA1	STREPTOMYCIN
/well/bag/jld684/REHAB/farm-WTP-enterobacteriaceae/circularised-plasmids/RHB02-C22_2.fasta	RHB02-C22_2	24734	25525	-	sul3	1-792/792	===============	0/0	100.00	100.00	ncbi	NG_048120.1	sulfonamide-resistant dihydropteroate synthase Sul3	SULFONAMIDE
/well/bag/jld684/REHAB/farm-WTP-enterobacteriaceae/circularised-plasmids/RHB03-C02_2.fasta	RHB03-C02_2	19178	20377	+	tet(A)	1-1200/1200	===============	0/0	100.00	100.00	ncbi	NG_048154.1	tetracycline efflux MFS transporter Tet(A)	TETRACYCLINE
/well/bag/jld684/REHAB/farm-WTP-enterobacteriaceae/circularised-plasmids/RHB03-C02_3.fasta	RHB03-C02_3	8418	9293	+	blaCTX-M-32	1-876/876	===============	0/0	100.00	100.00	ncbi	NG_048982.1	class A extended-spectrum beta-lactamase CTX-M-32	CEPHALOSPORIN
/well/bag/jld684/REHAB/farm-WTP-enterobacteriaceae/circularised-plasmids/RHB03-C02_3.fasta	RHB03-C02_3	18705	19349	-	qnrB19	1-645/645	===============	0/0	100.00	100.00	ncbi	NG_050479.1	quinolone resistance pentapeptide repeat protein QnrB19	QUINOLONE
/well/bag/jld684/REHAB/farm-WTP-enterobacteriaceae/circularised-plasmids/RHB03-C02_3.fasta	RHB03-C02_3	22464	23255	+	sul3	1-792/792	===============	0/0	100.00	100.00	ncbi	NG_048120.1	sulfonamide-resistant dihydropteroate synthase Sul3	SULFONAMIDE
/well/bag/jld684/REHAB/farm-WTP-enterobacteriaceae/circularised-plasmids/RHB03-C02_3.fasta	RHB03-C02_3	24937	25728	-	aadA1	1-792/792	===============	0/0	100.00	99.87	ncbi	NG_052266.1	ANT(3'')-Ia family aminoglycoside nucleotidyltransferase AadA1	STREPTOMYCIN
/well/bag/jld684/REHAB/farm-WTP-enterobacteriaceae/circularised-plasmids/RHB03-C02_3.fasta	RHB03-C02_3	25821	27080	-	cmlA1	1-1260/1260	===============	0/0	100.00	99.92	ncbi	NG_047648.1	chloramphenicol efflux MFS transporter CmlA1	CHLORAMPHENICOL
/well/bag/jld684/REHAB/farm-WTP-enterobacteriaceae/circularised-plasmids/RHB03-C02_3.fasta	RHB03-C02_3	27342	28133	-	aadA2	1-792/792	===============	0/0	100.00	100.00	ncbi	NG_047343.1	ANT(3'')-Ia family aminoglycoside nucleotidyltransferase AadA2	STREPTOMYCIN
/well/bag/jld684/REHAB/farm-WTP-enterobacteriaceae/circularised-plasmids/RHB03-C02_3.fasta	RHB03-C02_3	28541	29038	-	dfrA12	1-498/498	===============	0/0	100.00	100.00	ncbi	NG_047689.1	trimethoprim-resistant dihydrofolate reductase DfrA12	TRIMETHOPRIM
/well/bag/jld684/REHAB/farm-WTP-enterobacteriaceae/circularised-plasmids/RHB03-C03_2.fasta	RHB03-C03_2	5815	6459	-	qnrB19	1-645/645	===============	0/0	100.00	100.00	ncbi	NG_050479.1	quinolone resistance pentapeptide repeat protein QnrB19	QUINOLONE
/well/bag/jld684/REHAB/farm-WTP-enterobacteriaceae/circularised-plasmids/RHB03-C03_2.fasta	RHB03-C03_2	9574	10365	+	sul3	1-792/792	===============	0/0	100.00	100.00	ncbi	NG_048120.1	sulfonamide-resistant dihydropteroate synthase Sul3	SULFONAMIDE
/well/bag/jld684/REHAB/farm-WTP-enterobacteriaceae/circularised-plasmids/RHB03-C03_2.fasta	RHB03-C03_2	12047	12838	-	aadA1	1-792/792	===============	0/0	100.00	99.87	ncbi	NG_052266.1	ANT(3'')-Ia family aminoglycoside nucleotidyltransferase AadA1	STREPTOMYCIN
/well/bag/jld684/REHAB/farm-WTP-enterobacteriaceae/circularised-plasmids/RHB03-C03_2.fasta	RHB03-C03_2	12931	14190	-	cmlA1	1-1260/1260	===============	0/0	100.00	99.92	ncbi	NG_047648.1	chloramphenicol efflux MFS transporter CmlA1	CHLORAMPHENICOL
/well/bag/jld684/REHAB/farm-WTP-enterobacteriaceae/circularised-plasmids/RHB03-C03_2.fasta	RHB03-C03_2	14452	15243	-	aadA2	1-792/792	===============	0/0	100.00	100.00	ncbi	NG_047343.1	ANT(3'')-Ia family aminoglycoside nucleotidyltransferase AadA2	STREPTOMYCIN
/well/bag/jld684/REHAB/farm-WTP-enterobacteriaceae/circularised-plasmids/RHB03-C03_2.fasta	RHB03-C03_2	15651	16148	-	dfrA12	1-498/498	===============	0/0	100.00	100.00	ncbi	NG_047689.1	trimethoprim-resistant dihydrofolate reductase DfrA12	TRIMETHOPRIM
/well/bag/jld684/REHAB/farm-WTP-enterobacteriaceae/circularised-plasmids/RHB03-C03_2.fasta	RHB03-C03_2	39535	40410	+	blaCTX-M-32	1-876/876	===============	0/0	100.00	100.00	ncbi	NG_048982.1	class A extended-spectrum beta-lactamase CTX-M-32	CEPHALOSPORIN
/well/bag/jld684/REHAB/farm-WTP-enterobacteriaceae/circularised-plasmids/RHB03-C03_4.fasta	RHB03-C03_4	3370	4206	-	aph(6)-Id	1-837/837	===============	0/0	100.00	100.00	ncbi	NG_047464.1	aminoglycoside O-phosphotransferase APH(6)-Id	STREPTOMYCIN
/well/bag/jld684/REHAB/farm-WTP-enterobacteriaceae/circularised-plasmids/RHB03-C03_4.fasta	RHB03-C03_4	4556	5029	-	dfrA14	1-474/474	===============	0/0	100.00	100.00	ncbi	NG_047696.1	trimethoprim-resistant dihydrofolate reductase DfrA14	TRIMETHOPRIM
/well/bag/jld684/REHAB/farm-WTP-enterobacteriaceae/circularised-plasmids/RHB03-C03_4.fasta	RHB03-C03_4	5638	6453	-	sul2	1-816/816	===============	0/0	100.00	100.00	ncbi	NG_051852.1	sulfonamide-resistant dihydropteroate synthase Sul2	SULFONAMIDE
/well/bag/jld684/REHAB/farm-WTP-enterobacteriaceae/circularised-plasmids/RHB03-C04_2.fasta	RHB03-C04_2	19178	20377	+	tet(A)	1-1200/1200	===============	0/0	100.00	100.00	ncbi	NG_048154.1	tetracycline efflux MFS transporter Tet(A)	TETRACYCLINE
/well/bag/jld684/REHAB/farm-WTP-enterobacteriaceae/circularised-plasmids/RHB03-C04_3.fasta	RHB03-C04_3	21308	22183	+	blaCTX-M-32	1-876/876	===============	0/0	100.00	100.00	ncbi	NG_048982.1	class A extended-spectrum beta-lactamase CTX-M-32	CEPHALOSPORIN
/well/bag/jld684/REHAB/farm-WTP-enterobacteriaceae/circularised-plasmids/RHB03-C04_3.fasta	RHB03-C04_3	31595	32239	-	qnrB19	1-645/645	===============	0/0	100.00	100.00	ncbi	NG_050479.1	quinolone resistance pentapeptide repeat protein QnrB19	QUINOLONE
/well/bag/jld684/REHAB/farm-WTP-enterobacteriaceae/circularised-plasmids/RHB03-C04_3.fasta	RHB03-C04_3	35354	36145	+	sul3	1-792/792	===============	0/0	100.00	100.00	ncbi	NG_048120.1	sulfonamide-resistant dihydropteroate synthase Sul3	SULFONAMIDE
/well/bag/jld684/REHAB/farm-WTP-enterobacteriaceae/circularised-plasmids/RHB03-C04_3.fasta	RHB03-C04_3	37827	38618	-	aadA1	1-792/792	===============	0/0	100.00	99.87	ncbi	NG_052266.1	ANT(3'')-Ia family aminoglycoside nucleotidyltransferase AadA1	STREPTOMYCIN
/well/bag/jld684/REHAB/farm-WTP-enterobacteriaceae/circularised-plasmids/RHB03-C04_3.fasta	RHB03-C04_3	38711	39970	-	cmlA1	1-1260/1260	===============	0/0	100.00	99.92	ncbi	NG_047648.1	chloramphenicol efflux MFS transporter CmlA1	CHLORAMPHENICOL
/well/bag/jld684/REHAB/farm-WTP-enterobacteriaceae/circularised-plasmids/RHB03-C04_3.fasta	RHB03-C04_3	40232	41023	-	aadA2	1-792/792	===============	0/0	100.00	100.00	ncbi	NG_047343.1	ANT(3'')-Ia family aminoglycoside nucleotidyltransferase AadA2	STREPTOMYCIN
/well/bag/jld684/REHAB/farm-WTP-enterobacteriaceae/circularised-plasmids/RHB03-C04_3.fasta	RHB03-C04_3	41431	41928	-	dfrA12	1-498/498	===============	0/0	100.00	100.00	ncbi	NG_047689.1	trimethoprim-resistant dihydrofolate reductase DfrA12	TRIMETHOPRIM
/well/bag/jld684/REHAB/farm-WTP-enterobacteriaceae/circularised-plasmids/RHB03-C05_2.fasta	RHB03-C05_2	19178	20377	+	tet(A)	1-1200/1200	===============	0/0	100.00	100.00	ncbi	NG_048154.1	tetracycline efflux MFS transporter Tet(A)	TETRACYCLINE
/well/bag/jld684/REHAB/farm-WTP-enterobacteriaceae/circularised-plasmids/RHB03-C05_3.fasta	RHB03-C05_3	478	1122	-	qnrB19	1-645/645	===============	0/0	100.00	100.00	ncbi	NG_050479.1	quinolone resistance pentapeptide repeat protein QnrB19	QUINOLONE
/well/bag/jld684/REHAB/farm-WTP-enterobacteriaceae/circularised-plasmids/RHB03-C05_3.fasta	RHB03-C05_3	4237	5028	+	sul3	1-792/792	===============	0/0	100.00	100.00	ncbi	NG_048120.1	sulfonamide-resistant dihydropteroate synthase Sul3	SULFONAMIDE
/well/bag/jld684/REHAB/farm-WTP-enterobacteriaceae/circularised-plasmids/RHB03-C05_3.fasta	RHB03-C05_3	6710	7501	-	aadA1	1-792/792	===============	0/0	100.00	99.87	ncbi	NG_052266.1	ANT(3'')-Ia family aminoglycoside nucleotidyltransferase AadA1	STREPTOMYCIN
/well/bag/jld684/REHAB/farm-WTP-enterobacteriaceae/circularised-plasmids/RHB03-C05_3.fasta	RHB03-C05_3	7594	8853	-	cmlA1	1-1260/1260	===============	0/0	100.00	99.92	ncbi	NG_047648.1	chloramphenicol efflux MFS transporter CmlA1	CHLORAMPHENICOL
/well/bag/jld684/REHAB/farm-WTP-enterobacteriaceae/circularised-plasmids/RHB03-C05_3.fasta	RHB03-C05_3	9115	9906	-	aadA2	1-792/792	===============	0/0	100.00	100.00	ncbi	NG_047343.1	ANT(3'')-Ia family aminoglycoside nucleotidyltransferase AadA2	STREPTOMYCIN
/well/bag/jld684/REHAB/farm-WTP-enterobacteriaceae/circularised-plasmids/RHB03-C05_3.fasta	RHB03-C05_3	10314	10811	-	dfrA12	1-498/498	===============	0/0	100.00	100.00	ncbi	NG_047689.1	trimethoprim-resistant dihydrofolate reductase DfrA12	TRIMETHOPRIM
/well/bag/jld684/REHAB/farm-WTP-enterobacteriaceae/circularised-plasmids/RHB03-C05_3.fasta	RHB03-C05_3	34198	35073	+	blaCTX-M-32	1-876/876	===============	0/0	100.00	100.00	ncbi	NG_048982.1	class A extended-spectrum beta-lactamase CTX-M-32	CEPHALOSPORIN
/well/bag/jld684/REHAB/farm-WTP-enterobacteriaceae/circularised-plasmids/RHB03-C06_2.fasta	RHB03-C06_2	19178	20377	+	tet(A)	1-1200/1200	===============	0/0	100.00	100.00	ncbi	NG_048154.1	tetracycline efflux MFS transporter Tet(A)	TETRACYCLINE
/well/bag/jld684/REHAB/farm-WTP-enterobacteriaceae/circularised-plasmids/RHB03-C06_3.fasta	RHB03-C06_3	566	1357	-	sul3	1-792/792	===============	0/0	100.00	100.00	ncbi	NG_048120.1	sulfonamide-resistant dihydropteroate synthase Sul3	SULFONAMIDE
/well/bag/jld684/REHAB/farm-WTP-enterobacteriaceae/circularised-plasmids/RHB03-C06_3.fasta	RHB03-C06_3	4472	5116	+	qnrB19	1-645/645	===============	0/0	100.00	100.00	ncbi	NG_050479.1	quinolone resistance pentapeptide repeat protein QnrB19	QUINOLONE
/well/bag/jld684/REHAB/farm-WTP-enterobacteriaceae/circularised-plasmids/RHB03-C06_3.fasta	RHB03-C06_3	14528	15403	-	blaCTX-M-32	1-876/876	===============	0/0	100.00	100.00	ncbi	NG_048982.1	class A extended-spectrum beta-lactamase CTX-M-32	CEPHALOSPORIN
/well/bag/jld684/REHAB/farm-WTP-enterobacteriaceae/circularised-plasmids/RHB03-C06_3.fasta	RHB03-C06_3	38790	39287	+	dfrA12	1-498/498	===============	0/0	100.00	100.00	ncbi	NG_047689.1	trimethoprim-resistant dihydrofolate reductase DfrA12	TRIMETHOPRIM
/well/bag/jld684/REHAB/farm-WTP-enterobacteriaceae/circularised-plasmids/RHB03-C06_3.fasta	RHB03-C06_3	39695	40486	+	aadA2	1-792/792	===============	0/0	100.00	100.00	ncbi	NG_047343.1	ANT(3'')-Ia family aminoglycoside nucleotidyltransferase AadA2	STREPTOMYCIN
/well/bag/jld684/REHAB/farm-WTP-enterobacteriaceae/circularised-plasmids/RHB03-C06_3.fasta	RHB03-C06_3	40748	42007	+	cmlA1	1-1260/1260	===============	0/0	100.00	99.92	ncbi	NG_047648.1	chloramphenicol efflux MFS transporter CmlA1	CHLORAMPHENICOL
/well/bag/jld684/REHAB/farm-WTP-enterobacteriaceae/circularised-plasmids/RHB03-C06_3.fasta	RHB03-C06_3	42100	42891	+	aadA1	1-792/792	===============	0/0	100.00	99.87	ncbi	NG_052266.1	ANT(3'')-Ia family aminoglycoside nucleotidyltransferase AadA1	STREPTOMYCIN
/well/bag/jld684/REHAB/farm-WTP-enterobacteriaceae/circularised-plasmids/RHB03-C08_2.fasta	RHB03-C08_2	1638	2513	-	blaCTX-M-32	1-876/876	===============	0/0	100.00	100.00	ncbi	NG_048982.1	class A extended-spectrum beta-lactamase CTX-M-32	CEPHALOSPORIN
/well/bag/jld684/REHAB/farm-WTP-enterobacteriaceae/circularised-plasmids/RHB03-C08_2.fasta	RHB03-C08_2	25900	26397	+	dfrA12	1-498/498	===============	0/0	100.00	100.00	ncbi	NG_047689.1	trimethoprim-resistant dihydrofolate reductase DfrA12	TRIMETHOPRIM
/well/bag/jld684/REHAB/farm-WTP-enterobacteriaceae/circularised-plasmids/RHB03-C08_2.fasta	RHB03-C08_2	26805	27596	+	aadA2	1-792/792	===============	0/0	100.00	100.00	ncbi	NG_047343.1	ANT(3'')-Ia family aminoglycoside nucleotidyltransferase AadA2	STREPTOMYCIN
/well/bag/jld684/REHAB/farm-WTP-enterobacteriaceae/circularised-plasmids/RHB03-C08_2.fasta	RHB03-C08_2	27858	29117	+	cmlA1	1-1260/1260	===============	0/0	100.00	99.92	ncbi	NG_047648.1	chloramphenicol efflux MFS transporter CmlA1	CHLORAMPHENICOL
/well/bag/jld684/REHAB/farm-WTP-enterobacteriaceae/circularised-plasmids/RHB03-C08_2.fasta	RHB03-C08_2	29210	30001	+	aadA1	1-792/792	===============	0/0	100.00	99.87	ncbi	NG_052266.1	ANT(3'')-Ia family aminoglycoside nucleotidyltransferase AadA1	STREPTOMYCIN
/well/bag/jld684/REHAB/farm-WTP-enterobacteriaceae/circularised-plasmids/RHB03-C08_2.fasta	RHB03-C08_2	31683	32474	-	sul3	1-792/792	===============	0/0	100.00	100.00	ncbi	NG_048120.1	sulfonamide-resistant dihydropteroate synthase Sul3	SULFONAMIDE
/well/bag/jld684/REHAB/farm-WTP-enterobacteriaceae/circularised-plasmids/RHB03-C08_2.fasta	RHB03-C08_2	35589	36233	+	qnrB19	1-645/645	===============	0/0	100.00	100.00	ncbi	NG_050479.1	quinolone resistance pentapeptide repeat protein QnrB19	QUINOLONE
/well/bag/jld684/REHAB/farm-WTP-enterobacteriaceae/circularised-plasmids/RHB03-C11_4.fasta	RHB03-C11_4	17559	18350	+	aadA1	1-792/792	===============	0/0	100.00	99.87	ncbi	NG_052247.1	ANT(3'')-Ia family aminoglycoside nucleotidyltransferase AadA1	STREPTOMYCIN
/well/bag/jld684/REHAB/farm-WTP-enterobacteriaceae/circularised-plasmids/RHB03-C11_4.fasta	RHB03-C11_4	20157	20993	-	aph(6)-Id	1-837/837	===============	0/0	100.00	100.00	ncbi	NG_047464.1	aminoglycoside O-phosphotransferase APH(6)-Id	STREPTOMYCIN
/well/bag/jld684/REHAB/farm-WTP-enterobacteriaceae/circularised-plasmids/RHB03-C11_4.fasta	RHB03-C11_4	21343	21816	-	dfrA14	1-474/474	===============	0/0	100.00	100.00	ncbi	NG_047696.1	trimethoprim-resistant dihydrofolate reductase DfrA14	TRIMETHOPRIM
/well/bag/jld684/REHAB/farm-WTP-enterobacteriaceae/circularised-plasmids/RHB03-C11_4.fasta	RHB03-C11_4	22425	23240	-	sul2	1-816/816	===============	0/0	100.00	100.00	ncbi	NG_051852.1	sulfonamide-resistant dihydropteroate synthase Sul2	SULFONAMIDE
/well/bag/jld684/REHAB/farm-WTP-enterobacteriaceae/circularised-plasmids/RHB03-C11_5.fasta	RHB03-C11_5	3458	4663	+	tet(B)	1-1206/1206	===============	0/0	100.00	100.00	ncbi	NG_048163.1	tetracycline efflux MFS transporter Tet(B)	TETRACYCLINE
/well/bag/jld684/REHAB/farm-WTP-enterobacteriaceae/circularised-plasmids/RHB03-C11_5.fasta	RHB03-C11_5	10779	11639	+	blaTEM-1	1-861/861	===============	0/0	100.00	100.00	ncbi	NG_050145.1	class A broad-spectrum beta-lactamase TEM-1	BETA-LACTAM
/well/bag/jld684/REHAB/farm-WTP-enterobacteriaceae/circularised-plasmids/RHB03-C11_5.fasta	RHB03-C11_5	31369	32205	-	aph(6)-Id	1-837/837	===============	0/0	100.00	100.00	ncbi	NG_047464.1	aminoglycoside O-phosphotransferase APH(6)-Id	STREPTOMYCIN
/well/bag/jld684/REHAB/farm-WTP-enterobacteriaceae/circularised-plasmids/RHB03-C11_5.fasta	RHB03-C11_5	32205	33007	-	aph(3'')-Ib	2-804/804	===============	0/0	99.88	100.00	ncbi	NG_047413.1	aminoglycoside O-phosphotransferase APH(3'')-Ib	STREPTOMYCIN
/well/bag/jld684/REHAB/farm-WTP-enterobacteriaceae/circularised-plasmids/RHB03-C12_3.fasta	RHB03-C12_3	808	1623	-	sul2	1-816/816	===============	0/0	100.00	100.00	ncbi	NG_051852.1	sulfonamide-resistant dihydropteroate synthase Sul2	SULFONAMIDE
/well/bag/jld684/REHAB/farm-WTP-enterobacteriaceae/circularised-plasmids/RHB03-C12_3.fasta	RHB03-C12_3	5308	6144	-	aph(6)-Id	1-837/837	===============	0/0	100.00	100.00	ncbi	NG_047464.1	aminoglycoside O-phosphotransferase APH(6)-Id	STREPTOMYCIN
/well/bag/jld684/REHAB/farm-WTP-enterobacteriaceae/circularised-plasmids/RHB03-C16_2.fasta	RHB03-C16_2	10874	11710	-	aph(6)-Id	1-837/837	===============	0/0	100.00	100.00	ncbi	NG_047464.1	aminoglycoside O-phosphotransferase APH(6)-Id	STREPTOMYCIN
/well/bag/jld684/REHAB/farm-WTP-enterobacteriaceae/circularised-plasmids/RHB03-C16_2.fasta	RHB03-C16_2	11710	12512	-	aph(3'')-Ib	2-804/804	===============	0/0	99.88	100.00	ncbi	NG_047413.1	aminoglycoside O-phosphotransferase APH(3'')-Ib	STREPTOMYCIN
/well/bag/jld684/REHAB/farm-WTP-enterobacteriaceae/circularised-plasmids/RHB03-C16_2.fasta	RHB03-C16_2	18098	19303	+	tet(B)	1-1206/1206	===============	0/0	100.00	100.00	ncbi	NG_048163.1	tetracycline efflux MFS transporter Tet(B)	TETRACYCLINE
/well/bag/jld684/REHAB/farm-WTP-enterobacteriaceae/circularised-plasmids/RHB03-C22_3.fasta	RHB03-C22_3	12755	13546	+	sul3	1-792/792	===============	0/0	100.00	100.00	ncbi	NG_048120.1	sulfonamide-resistant dihydropteroate synthase Sul3	SULFONAMIDE
/well/bag/jld684/REHAB/farm-WTP-enterobacteriaceae/circularised-plasmids/RHB03-C22_3.fasta	RHB03-C22_3	15228	16019	-	aadA1	1-792/792	===============	0/0	100.00	99.87	ncbi	NG_052266.1	ANT(3'')-Ia family aminoglycoside nucleotidyltransferase AadA1	STREPTOMYCIN
/well/bag/jld684/REHAB/farm-WTP-enterobacteriaceae/circularised-plasmids/RHB03-C22_3.fasta	RHB03-C22_3	16112	17371	-	cmlA1	1-1260/1260	===============	0/0	100.00	99.92	ncbi	NG_047648.1	chloramphenicol efflux MFS transporter CmlA1	CHLORAMPHENICOL
/well/bag/jld684/REHAB/farm-WTP-enterobacteriaceae/circularised-plasmids/RHB03-C22_3.fasta	RHB03-C22_3	17633	18424	-	aadA2	1-792/792	===============	0/0	100.00	100.00	ncbi	NG_051846.1	ANT(3'')-Ia family aminoglycoside nucleotidyltransferase AadA2	STREPTOMYCIN
/well/bag/jld684/REHAB/farm-WTP-enterobacteriaceae/circularised-plasmids/RHB03-C22_4.fasta	RHB03-C22_4	23657	24517	+	blaTEM-1	1-861/861	===============	0/0	100.00	100.00	ncbi	NG_050145.1	class A broad-spectrum beta-lactamase TEM-1	BETA-LACTAM
/well/bag/jld684/REHAB/farm-WTP-enterobacteriaceae/circularised-plasmids/RHB03-C22_4.fasta	RHB03-C22_4	25446	26645	+	tet(A)	1-1200/1200	===============	0/0	100.00	99.92	ncbi	NG_048154.1	tetracycline efflux MFS transporter Tet(A)	TETRACYCLINE
/well/bag/jld684/REHAB/farm-WTP-enterobacteriaceae/circularised-plasmids/RHB03-C22_4.fasta	RHB03-C22_4	30158	30973	+	sul2	1-816/816	===============	0/0	100.00	100.00	ncbi	NG_051852.1	sulfonamide-resistant dihydropteroate synthase Sul2	SULFONAMIDE
/well/bag/jld684/REHAB/farm-WTP-enterobacteriaceae/circularised-plasmids/RHB03-C22_4.fasta	RHB03-C22_4	31582	32055	+	dfrA14	1-474/474	===============	0/0	100.00	100.00	ncbi	NG_047696.1	trimethoprim-resistant dihydrofolate reductase DfrA14	TRIMETHOPRIM
/well/bag/jld684/REHAB/farm-WTP-enterobacteriaceae/circularised-plasmids/RHB03-C22_4.fasta	RHB03-C22_4	32405	33241	+	aph(6)-Id	1-837/837	===============	0/0	100.00	100.00	ncbi	NG_047464.1	aminoglycoside O-phosphotransferase APH(6)-Id	STREPTOMYCIN
/well/bag/jld684/REHAB/farm-WTP-enterobacteriaceae/circularised-plasmids/RHB03-C23_2.fasta	RHB03-C23_2	32970	33761	+	aadA1	1-792/792	===============	0/0	100.00	99.87	ncbi	NG_052247.1	ANT(3'')-Ia family aminoglycoside nucleotidyltransferase AadA1	STREPTOMYCIN
/well/bag/jld684/REHAB/farm-WTP-enterobacteriaceae/circularised-plasmids/RHB03-C23_2.fasta	RHB03-C23_2	35568	36404	-	aph(6)-Id	1-837/837	===============	0/0	100.00	100.00	ncbi	NG_047464.1	aminoglycoside O-phosphotransferase APH(6)-Id	STREPTOMYCIN
/well/bag/jld684/REHAB/farm-WTP-enterobacteriaceae/circularised-plasmids/RHB03-C23_2.fasta	RHB03-C23_2	36754	37227	-	dfrA14	1-474/474	===============	0/0	100.00	100.00	ncbi	NG_047696.1	trimethoprim-resistant dihydrofolate reductase DfrA14	TRIMETHOPRIM
/well/bag/jld684/REHAB/farm-WTP-enterobacteriaceae/circularised-plasmids/RHB03-C23_2.fasta	RHB03-C23_2	37836	38651	-	sul2	1-816/816	===============	0/0	100.00	100.00	ncbi	NG_051852.1	sulfonamide-resistant dihydropteroate synthase Sul2	SULFONAMIDE
/well/bag/jld684/REHAB/farm-WTP-enterobacteriaceae/circularised-plasmids/RHB03-C23_3.fasta	RHB03-C23_3	11164	12024	-	blaTEM-1	1-861/861	===============	0/0	100.00	100.00	ncbi	NG_050145.1	class A broad-spectrum beta-lactamase TEM-1	BETA-LACTAM
/well/bag/jld684/REHAB/farm-WTP-enterobacteriaceae/circularised-plasmids/RHB03-C23_3.fasta	RHB03-C23_3	18140	19345	-	tet(B)	1-1206/1206	===============	0/0	100.00	100.00	ncbi	NG_048163.1	tetracycline efflux MFS transporter Tet(B)	TETRACYCLINE
/well/bag/jld684/REHAB/farm-WTP-enterobacteriaceae/circularised-plasmids/RHB03-C23_3.fasta	RHB03-C23_3	24931	25733	+	aph(3'')-Ib	2-804/804	===============	0/0	99.88	100.00	ncbi	NG_047413.1	aminoglycoside O-phosphotransferase APH(3'')-Ib	STREPTOMYCIN
/well/bag/jld684/REHAB/farm-WTP-enterobacteriaceae/circularised-plasmids/RHB03-C23_3.fasta	RHB03-C23_3	25733	26569	+	aph(6)-Id	1-837/837	===============	0/0	100.00	100.00	ncbi	NG_047464.1	aminoglycoside O-phosphotransferase APH(6)-Id	STREPTOMYCIN
/well/bag/jld684/REHAB/farm-WTP-enterobacteriaceae/circularised-plasmids/RHB03-C24_2.fasta	RHB03-C24_2	107641	108138	+	dfrA12	1-498/498	===============	0/0	100.00	100.00	ncbi	NG_047689.1	trimethoprim-resistant dihydrofolate reductase DfrA12	TRIMETHOPRIM
/well/bag/jld684/REHAB/farm-WTP-enterobacteriaceae/circularised-plasmids/RHB03-C24_2.fasta	RHB03-C24_2	108546	109337	+	aadA2	1-792/792	===============	0/0	100.00	100.00	ncbi	NG_047343.1	ANT(3'')-Ia family aminoglycoside nucleotidyltransferase AadA2	STREPTOMYCIN
/well/bag/jld684/REHAB/farm-WTP-enterobacteriaceae/circularised-plasmids/RHB03-C24_2.fasta	RHB03-C24_2	109402	110193	+	aadA2	1-792/792	===============	0/0	100.00	100.00	ncbi	NG_051846.1	ANT(3'')-Ia family aminoglycoside nucleotidyltransferase AadA2	STREPTOMYCIN
/well/bag/jld684/REHAB/farm-WTP-enterobacteriaceae/circularised-plasmids/RHB03-C24_2.fasta	RHB03-C24_2	110455	111714	+	cmlA1	1-1260/1260	===============	0/0	100.00	99.92	ncbi	NG_047648.1	chloramphenicol efflux MFS transporter CmlA1	CHLORAMPHENICOL
/well/bag/jld684/REHAB/farm-WTP-enterobacteriaceae/circularised-plasmids/RHB03-C24_2.fasta	RHB03-C24_2	111807	112598	+	aadA1	1-792/792	===============	0/0	100.00	99.87	ncbi	NG_052266.1	ANT(3'')-Ia family aminoglycoside nucleotidyltransferase AadA1	STREPTOMYCIN
/well/bag/jld684/REHAB/farm-WTP-enterobacteriaceae/circularised-plasmids/RHB03-C24_2.fasta	RHB03-C24_2	114280	115071	-	sul3	1-792/792	===============	0/0	100.00	99.87	ncbi	NG_048120.1	sulfonamide-resistant dihydropteroate synthase Sul3	SULFONAMIDE
/well/bag/jld684/REHAB/farm-WTP-enterobacteriaceae/circularised-plasmids/RHB03-C24_3.fasta	RHB03-C24_3	5383	6174	+	aadA2	1-792/792	===============	0/0	100.00	100.00	ncbi	NG_051846.1	ANT(3'')-Ia family aminoglycoside nucleotidyltransferase AadA2	STREPTOMYCIN
/well/bag/jld684/REHAB/farm-WTP-enterobacteriaceae/circularised-plasmids/RHB03-C24_3.fasta	RHB03-C24_3	6306	7066	+	lnu(F)	1-761/822	==============.	0/0	92.58	99.87	ncbi	NG_047927.1	lincosamide nucleotidyltransferase Lnu(F)	LINCOSAMIDE
/well/bag/jld684/REHAB/farm-WTP-enterobacteriaceae/circularised-plasmids/RHB03-C24_3.fasta	RHB03-C24_3	8536	9192	+	qnrS1	1-657/657	===============	0/0	100.00	100.00	ncbi	NG_050543.1	quinolone resistance pentapeptide repeat protein QnrS1	QUINOLONE
/well/bag/jld684/REHAB/farm-WTP-enterobacteriaceae/circularised-plasmids/RHB03-C24_3.fasta	RHB03-C24_3	11542	13461	+	tet(M)	1-1920/1920	===============	0/0	100.00	97.66	ncbi	NG_048237.1	tetracycline resistance ribosomal protection protein Tet(M)	TETRACYCLINE
/well/bag/jld684/REHAB/farm-WTP-enterobacteriaceae/circularised-plasmids/RHB03-C24_3.fasta	RHB03-C24_3	15648	16508	-	blaTEM-1	1-861/861	===============	0/0	100.00	100.00	ncbi	NG_050145.1	class A broad-spectrum beta-lactamase TEM-1	BETA-LACTAM
/well/bag/jld684/REHAB/farm-WTP-enterobacteriaceae/circularised-plasmids/RHB03-C24_3.fasta	RHB03-C24_3	21331	22146	+	sul2	1-816/816	===============	0/0	100.00	100.00	ncbi	NG_051852.1	sulfonamide-resistant dihydropteroate synthase Sul2	SULFONAMIDE
/well/bag/jld684/REHAB/farm-WTP-enterobacteriaceae/circularised-plasmids/RHB07-C04_3.fasta	RHB07-C04_3	34501	35337	-	aph(6)-Id	1-837/837	===============	0/0	100.00	100.00	ncbi	NG_047464.1	aminoglycoside O-phosphotransferase APH(6)-Id	STREPTOMYCIN
/well/bag/jld684/REHAB/farm-WTP-enterobacteriaceae/circularised-plasmids/RHB07-C04_3.fasta	RHB07-C04_3	35337	36139	-	aph(3'')-Ib	2-804/804	===============	0/0	99.88	99.88	ncbi	NG_047413.1	aminoglycoside O-phosphotransferase APH(3'')-Ib	STREPTOMYCIN
/well/bag/jld684/REHAB/farm-WTP-enterobacteriaceae/circularised-plasmids/RHB07-C04_3.fasta	RHB07-C04_3	36201	37016	-	sul2	1-816/816	===============	0/0	100.00	100.00	ncbi	NG_051852.1	sulfonamide-resistant dihydropteroate synthase Sul2	SULFONAMIDE
/well/bag/jld684/REHAB/farm-WTP-enterobacteriaceae/circularised-plasmids/RHB11-C04_2.fasta	RHB11-C04_2	101747	102952	+	tet(B)	1-1206/1206	===============	0/0	100.00	100.00	ncbi	NG_048163.1	tetracycline efflux MFS transporter Tet(B)	TETRACYCLINE
/well/bag/jld684/REHAB/farm-WTP-enterobacteriaceae/circularised-plasmids/RHB11-C04_2.fasta	RHB11-C04_2	112014	112829	-	aph(3')-Ia	1-816/816	===============	0/0	100.00	100.00	ncbi	NG_047430.1	aminoglycoside O-phosphotransferase APH(3')-Ia	KANAMYCIN
/well/bag/jld684/REHAB/farm-WTP-enterobacteriaceae/circularised-plasmids/RHB11-C04_2.fasta	RHB11-C04_2	113745	114581	-	aph(6)-Id	1-837/837	===============	0/0	100.00	100.00	ncbi	NG_047464.1	aminoglycoside O-phosphotransferase APH(6)-Id	STREPTOMYCIN
/well/bag/jld684/REHAB/farm-WTP-enterobacteriaceae/circularised-plasmids/RHB11-C04_2.fasta	RHB11-C04_2	114581	115383	-	aph(3'')-Ib	2-804/804	===============	0/0	99.88	99.88	ncbi	NG_047413.1	aminoglycoside O-phosphotransferase APH(3'')-Ib	STREPTOMYCIN
/well/bag/jld684/REHAB/farm-WTP-enterobacteriaceae/circularised-plasmids/RHB11-C04_2.fasta	RHB11-C04_2	115445	116260	-	sul2	1-816/816	===============	0/0	100.00	99.88	ncbi	NG_048118.1	sulfonamide-resistant dihydropteroate synthase Sul2	SULFONAMIDE
/well/bag/jld684/REHAB/farm-WTP-enterobacteriaceae/circularised-plasmids/RHB11-C04_2.fasta	RHB11-C04_2	122552	123473	-	mph(A)	1-921/921	========/======	1/1	100.00	99.67	ncbi	NG_047986.1	Mph(A) family macrolide 2'-phosphotransferase	MACROLIDE
/well/bag/jld684/REHAB/farm-WTP-enterobacteriaceae/circularised-plasmids/RHB11-C04_2.fasta	RHB11-C04_2	124633	125508	+	blaCTX-M-1	1-876/876	===============	0/0	100.00	100.00	ncbi	NG_048897.1	class A extended-spectrum beta-lactamase CTX-M-1	CEPHALOSPORIN
/well/bag/jld684/REHAB/farm-WTP-enterobacteriaceae/circularised-plasmids/RHB11-C05_5.fasta	RHB11-C05_5	72629	73504	-	blaCTX-M-1	1-876/876	===============	0/0	100.00	100.00	ncbi	NG_048897.1	class A extended-spectrum beta-lactamase CTX-M-1	CEPHALOSPORIN
/well/bag/jld684/REHAB/farm-WTP-enterobacteriaceae/circularised-plasmids/RHB11-C05_5.fasta	RHB11-C05_5	76481	77296	+	sul2	1-816/816	===============	0/0	100.00	99.88	ncbi	NG_048118.1	sulfonamide-resistant dihydropteroate synthase Sul2	SULFONAMIDE
/well/bag/jld684/REHAB/farm-WTP-enterobacteriaceae/circularised-plasmids/RHB11-C05_5.fasta	RHB11-C05_5	77358	78160	+	aph(3'')-Ib	2-804/804	===============	0/0	99.88	99.88	ncbi	NG_047413.1	aminoglycoside O-phosphotransferase APH(3'')-Ib	STREPTOMYCIN
/well/bag/jld684/REHAB/farm-WTP-enterobacteriaceae/circularised-plasmids/RHB11-C05_5.fasta	RHB11-C05_5	78160	78996	+	aph(6)-Id	1-837/837	===============	0/0	100.00	100.00	ncbi	NG_047464.1	aminoglycoside O-phosphotransferase APH(6)-Id	STREPTOMYCIN
/well/bag/jld684/REHAB/farm-WTP-enterobacteriaceae/circularised-plasmids/RHB11-C05_5.fasta	RHB11-C05_5	86999	87814	-	aph(3')-Ia	1-816/816	===============	0/0	100.00	100.00	ncbi	NG_047430.1	aminoglycoside O-phosphotransferase APH(3')-Ia	KANAMYCIN
/well/bag/jld684/REHAB/farm-WTP-enterobacteriaceae/circularised-plasmids/RHB11-C05_5.fasta	RHB11-C05_5	89789	90994	-	tet(B)	1-1206/1206	===============	0/0	100.00	100.00	ncbi	NG_048163.1	tetracycline efflux MFS transporter Tet(B)	TETRACYCLINE
/well/bag/jld684/REHAB/farm-WTP-enterobacteriaceae/circularised-plasmids/RHB11-C06_3.fasta	RHB11-C06_3	72629	73504	-	blaCTX-M-1	1-876/876	===============	0/0	100.00	100.00	ncbi	NG_048897.1	class A extended-spectrum beta-lactamase CTX-M-1	CEPHALOSPORIN
/well/bag/jld684/REHAB/farm-WTP-enterobacteriaceae/circularised-plasmids/RHB11-C06_3.fasta	RHB11-C06_3	76482	77297	+	sul2	1-816/816	===============	0/0	100.00	99.88	ncbi	NG_048118.1	sulfonamide-resistant dihydropteroate synthase Sul2	SULFONAMIDE
/well/bag/jld684/REHAB/farm-WTP-enterobacteriaceae/circularised-plasmids/RHB11-C06_3.fasta	RHB11-C06_3	77359	78161	+	aph(3'')-Ib	2-804/804	===============	0/0	99.88	99.88	ncbi	NG_047413.1	aminoglycoside O-phosphotransferase APH(3'')-Ib	STREPTOMYCIN
/well/bag/jld684/REHAB/farm-WTP-enterobacteriaceae/circularised-plasmids/RHB11-C06_3.fasta	RHB11-C06_3	78161	78997	+	aph(6)-Id	1-837/837	===============	0/0	100.00	100.00	ncbi	NG_047464.1	aminoglycoside O-phosphotransferase APH(6)-Id	STREPTOMYCIN
/well/bag/jld684/REHAB/farm-WTP-enterobacteriaceae/circularised-plasmids/RHB11-C06_3.fasta	RHB11-C06_3	87000	87815	-	aph(3')-Ia	1-816/816	===============	0/0	100.00	100.00	ncbi	NG_047430.1	aminoglycoside O-phosphotransferase APH(3')-Ia	KANAMYCIN
/well/bag/jld684/REHAB/farm-WTP-enterobacteriaceae/circularised-plasmids/RHB11-C06_3.fasta	RHB11-C06_3	89790	90995	-	tet(B)	1-1206/1206	===============	0/0	100.00	100.00	ncbi	NG_048163.1	tetracycline efflux MFS transporter Tet(B)	TETRACYCLINE
/well/bag/jld684/REHAB/farm-WTP-enterobacteriaceae/circularised-plasmids/RHB12-C21_2.fasta	RHB12-C21_2	3181	4380	+	tet(A)	1-1200/1200	===============	0/0	100.00	100.00	ncbi	NG_048154.1	tetracycline efflux MFS transporter Tet(A)	TETRACYCLINE
/well/bag/jld684/REHAB/farm-WTP-enterobacteriaceae/circularised-plasmids/RHB13-C01_4.fasta	RHB13-C01_4	43468	44613	-	blaCMY-2	1-1146/1146	===============	0/0	100.00	100.00	ncbi	NG_048814.1	class C beta-lactamase CMY-2	CEPHALOSPORIN
/well/bag/jld684/REHAB/farm-WTP-enterobacteriaceae/circularised-plasmids/RHB13-C02_4.fasta	RHB13-C02_4	43468	44613	-	blaCMY-2	1-1146/1146	===============	0/0	100.00	100.00	ncbi	NG_048814.1	class C beta-lactamase CMY-2	CEPHALOSPORIN
/well/bag/jld684/REHAB/farm-WTP-enterobacteriaceae/circularised-plasmids/RHB13-C03_4.fasta	RHB13-C03_4	43468	44613	-	blaCMY-2	1-1146/1146	===============	0/0	100.00	100.00	ncbi	NG_048814.1	class C beta-lactamase CMY-2	CEPHALOSPORIN
/well/bag/jld684/REHAB/farm-WTP-enterobacteriaceae/circularised-plasmids/RHB13-C06_2.fasta	RHB13-C06_2	41314	42174	+	blaTEM-1	1-861/861	===============	0/0	100.00	100.00	ncbi	NG_050145.1	class A broad-spectrum beta-lactamase TEM-1	BETA-LACTAM
/well/bag/jld684/REHAB/farm-WTP-enterobacteriaceae/circularised-plasmids/RHB13-C06_2.fasta	RHB13-C06_2	45391	46206	+	sul2	1-816/816	===============	0/0	100.00	99.88	ncbi	NG_048118.1	sulfonamide-resistant dihydropteroate synthase Sul2	SULFONAMIDE
/well/bag/jld684/REHAB/farm-WTP-enterobacteriaceae/circularised-plasmids/RHB13-C06_2.fasta	RHB13-C06_2	46268	47070	+	aph(3'')-Ib	2-804/804	===============	0/0	99.88	99.88	ncbi	NG_047413.1	aminoglycoside O-phosphotransferase APH(3'')-Ib	STREPTOMYCIN
/well/bag/jld684/REHAB/farm-WTP-enterobacteriaceae/circularised-plasmids/RHB13-C06_2.fasta	RHB13-C06_2	47070	47906	+	aph(6)-Id	1-837/837	===============	0/0	100.00	100.00	ncbi	NG_047464.1	aminoglycoside O-phosphotransferase APH(6)-Id	STREPTOMYCIN
/well/bag/jld684/REHAB/farm-WTP-enterobacteriaceae/circularised-plasmids/RHB13-C06_2.fasta	RHB13-C06_2	49153	49626	+	dfrA1	1-474/474	===============	0/0	100.00	99.79	ncbi	NG_047677.1	trimethoprim-resistant dihydrofolate reductase DfrA1	TRIMETHOPRIM
/well/bag/jld684/REHAB/farm-WTP-enterobacteriaceae/circularised-plasmids/RHB13-C06_2.fasta	RHB13-C06_2	49719	50510	+	aadA1	1-792/792	===============	0/0	100.00	99.87	ncbi	NG_052230.1	ANT(3'')-Ia family aminoglycoside nucleotidyltransferase AadA1	STREPTOMYCIN
/well/bag/jld684/REHAB/farm-WTP-enterobacteriaceae/circularised-plasmids/RHB13-C06_2.fasta	RHB13-C06_2	51015	51854	+	sul1	1-840/840	===============	0/0	100.00	100.00	ncbi	NG_048082.1	sulfonamide-resistant dihydropteroate synthase Sul1	SULFONAMIDE
/well/bag/jld684/REHAB/farm-WTP-enterobacteriaceae/circularised-plasmids/RHB13-C06_2.fasta	RHB13-C06_2	59586	60494	+	mph(B)	1-909/909	===============	0/0	100.00	100.00	ncbi	NG_047988.1	Mph(B) family macrolide 2'-phosphotransferase	MACROLIDE
/well/bag/jld684/REHAB/farm-WTP-enterobacteriaceae/circularised-plasmids/RHB13-C06_2.fasta	RHB13-C06_2	72486	73685	+	tet(A)	1-1200/1200	===============	0/0	100.00	100.00	ncbi	NG_048154.1	tetracycline efflux MFS transporter Tet(A)	TETRACYCLINE
/well/bag/jld684/REHAB/farm-WTP-enterobacteriaceae/circularised-plasmids/RHB13-C08_2.fasta	RHB13-C08_2	41314	42174	+	blaTEM-1	1-861/861	===============	0/0	100.00	100.00	ncbi	NG_050145.1	class A broad-spectrum beta-lactamase TEM-1	BETA-LACTAM
/well/bag/jld684/REHAB/farm-WTP-enterobacteriaceae/circularised-plasmids/RHB13-C08_2.fasta	RHB13-C08_2	45391	46206	+	sul2	1-816/816	===============	0/0	100.00	99.88	ncbi	NG_048118.1	sulfonamide-resistant dihydropteroate synthase Sul2	SULFONAMIDE
/well/bag/jld684/REHAB/farm-WTP-enterobacteriaceae/circularised-plasmids/RHB13-C08_2.fasta	RHB13-C08_2	46268	47070	+	aph(3'')-Ib	2-804/804	===============	0/0	99.88	99.88	ncbi	NG_047413.1	aminoglycoside O-phosphotransferase APH(3'')-Ib	STREPTOMYCIN
/well/bag/jld684/REHAB/farm-WTP-enterobacteriaceae/circularised-plasmids/RHB13-C08_2.fasta	RHB13-C08_2	47070	47906	+	aph(6)-Id	1-837/837	===============	0/0	100.00	100.00	ncbi	NG_047464.1	aminoglycoside O-phosphotransferase APH(6)-Id	STREPTOMYCIN
/well/bag/jld684/REHAB/farm-WTP-enterobacteriaceae/circularised-plasmids/RHB13-C08_2.fasta	RHB13-C08_2	49153	49626	+	dfrA1	1-474/474	===============	0/0	100.00	99.79	ncbi	NG_047677.1	trimethoprim-resistant dihydrofolate reductase DfrA1	TRIMETHOPRIM
/well/bag/jld684/REHAB/farm-WTP-enterobacteriaceae/circularised-plasmids/RHB13-C08_2.fasta	RHB13-C08_2	49719	50510	+	aadA1	1-792/792	===============	0/0	100.00	99.87	ncbi	NG_052230.1	ANT(3'')-Ia family aminoglycoside nucleotidyltransferase AadA1	STREPTOMYCIN
/well/bag/jld684/REHAB/farm-WTP-enterobacteriaceae/circularised-plasmids/RHB13-C08_2.fasta	RHB13-C08_2	51015	51854	+	sul1	1-840/840	===============	0/0	100.00	100.00	ncbi	NG_048082.1	sulfonamide-resistant dihydropteroate synthase Sul1	SULFONAMIDE
/well/bag/jld684/REHAB/farm-WTP-enterobacteriaceae/circularised-plasmids/RHB13-C08_2.fasta	RHB13-C08_2	59586	60494	+	mph(B)	1-909/909	===============	0/0	100.00	100.00	ncbi	NG_047988.1	Mph(B) family macrolide 2'-phosphotransferase	MACROLIDE
/well/bag/jld684/REHAB/farm-WTP-enterobacteriaceae/circularised-plasmids/RHB13-C08_2.fasta	RHB13-C08_2	72486	73685	+	tet(A)	1-1200/1200	===============	0/0	100.00	100.00	ncbi	NG_048154.1	tetracycline efflux MFS transporter Tet(A)	TETRACYCLINE
/well/bag/jld684/REHAB/farm-WTP-enterobacteriaceae/circularised-plasmids/RHB14-C04_12.fasta	RHB14-C04_12	43468	44613	-	blaCMY-2	1-1146/1146	===============	0/0	100.00	100.00	ncbi	NG_048814.1	class C beta-lactamase CMY-2	CEPHALOSPORIN
/well/bag/jld684/REHAB/farm-WTP-enterobacteriaceae/circularised-plasmids/RHB14-C06_5.fasta	RHB14-C06_5	7686	8891	-	tet(B)	1-1206/1206	===============	0/0	100.00	100.00	ncbi	NG_048173.1	tetracycline efflux MFS transporter Tet(B)	TETRACYCLINE
/well/bag/jld684/REHAB/farm-WTP-enterobacteriaceae/circularised-plasmids/RHB14-C12_2.fasta	RHB14-C12_2	1710	2354	+	qnrD1	1-645/645	===============	0/0	100.00	99.84	ncbi	NG_050541.1	quinolone resistance pentapeptide repeat protein QnrD1	QUINOLONE
/well/bag/jld684/REHAB/farm-WTP-enterobacteriaceae/circularised-plasmids/RHB14-C14_2.fasta	RHB14-C14_2	133484	134275	+	aadA1	1-792/792	===============	0/0	100.00	100.00	ncbi	NG_047324.1	ANT(3'')-Ia family aminoglycoside nucleotidyltransferase AadA1	STREPTOMYCIN
/well/bag/jld684/REHAB/farm-WTP-enterobacteriaceae/circularised-plasmids/RHB14-C14_2.fasta	RHB14-C14_2	134780	135619	+	sul1	1-840/840	===============	0/0	100.00	100.00	ncbi	NG_048082.1	sulfonamide-resistant dihydropteroate synthase Sul1	SULFONAMIDE
/well/bag/jld684/REHAB/farm-WTP-enterobacteriaceae/circularised-plasmids/RHB14-C15_5.fasta	RHB14-C15_5	7686	8891	-	tet(B)	1-1206/1206	===============	0/0	100.00	100.00	ncbi	NG_048173.1	tetracycline efflux MFS transporter Tet(B)	TETRACYCLINE
/well/bag/jld684/REHAB/farm-WTP-enterobacteriaceae/circularised-plasmids/RHB14-C16_3.fasta	RHB14-C16_3	11420	12619	-	tet(A)	1-1200/1200	===============	0/0	100.00	100.00	ncbi	NG_048154.1	tetracycline efflux MFS transporter Tet(A)	TETRACYCLINE
/well/bag/jld684/REHAB/farm-WTP-enterobacteriaceae/circularised-plasmids/RHB14-C20_3.fasta	RHB14-C20_3	11420	12619	-	tet(A)	1-1200/1200	===============	0/0	100.00	100.00	ncbi	NG_048154.1	tetracycline efflux MFS transporter Tet(A)	TETRACYCLINE
/well/bag/jld684/REHAB/farm-WTP-enterobacteriaceae/circularised-plasmids/RHB14-C22_5.fasta	RHB14-C22_5	7686	8891	-	tet(B)	1-1206/1206	===============	0/0	100.00	100.00	ncbi	NG_048173.1	tetracycline efflux MFS transporter Tet(B)	TETRACYCLINE
/well/bag/jld684/REHAB/farm-WTP-enterobacteriaceae/circularised-plasmids/RHB14-C23_2.fasta	RHB14-C23_2	133485	134276	+	aadA1	1-792/792	===============	0/0	100.00	100.00	ncbi	NG_047324.1	ANT(3'')-Ia family aminoglycoside nucleotidyltransferase AadA1	STREPTOMYCIN
/well/bag/jld684/REHAB/farm-WTP-enterobacteriaceae/circularised-plasmids/RHB14-C23_2.fasta	RHB14-C23_2	134781	135620	+	sul1	1-840/840	===============	0/0	100.00	100.00	ncbi	NG_048082.1	sulfonamide-resistant dihydropteroate synthase Sul1	SULFONAMIDE
/well/bag/jld684/REHAB/farm-WTP-enterobacteriaceae/circularised-plasmids/RHB16-C02_2.fasta	RHB16-C02_2	56267	57127	-	blaTEM-1	1-861/861	===============	0/0	100.00	100.00	ncbi	NG_050145.1	class A broad-spectrum beta-lactamase TEM-1	BETA-LACTAM
/well/bag/jld684/REHAB/farm-WTP-enterobacteriaceae/circularised-plasmids/RHB16-C02_6.fasta	RHB16-C02_6	3270	4085	+	sul2	1-816/816	===============	0/0	100.00	100.00	ncbi	NG_051852.1	sulfonamide-resistant dihydropteroate synthase Sul2	SULFONAMIDE
/well/bag/jld684/REHAB/farm-WTP-enterobacteriaceae/circularised-plasmids/RHB16-C02_6.fasta	RHB16-C02_6	4694	5167	+	dfrA14	1-474/474	===============	0/0	100.00	100.00	ncbi	NG_047696.1	trimethoprim-resistant dihydrofolate reductase DfrA14	TRIMETHOPRIM
/well/bag/jld684/REHAB/farm-WTP-enterobacteriaceae/circularised-plasmids/RHB16-C02_6.fasta	RHB16-C02_6	5517	6353	+	aph(6)-Id	1-837/837	===============	0/0	100.00	100.00	ncbi	NG_047464.1	aminoglycoside O-phosphotransferase APH(6)-Id	STREPTOMYCIN
/well/bag/jld684/REHAB/farm-WTP-enterobacteriaceae/circularised-plasmids/RHB16-C04_3.fasta	RHB16-C04_3	56267	57127	-	blaTEM-1	1-861/861	===============	0/0	100.00	100.00	ncbi	NG_050145.1	class A broad-spectrum beta-lactamase TEM-1	BETA-LACTAM
/well/bag/jld684/REHAB/farm-WTP-enterobacteriaceae/circularised-plasmids/RHB16-C04_4.fasta	RHB16-C04_4	41030	41814	+	aac(3)-IVa	1-786/786	========/======	1/1	99.87	99.75	ncbi	NG_047254.1	aminoglycoside N-acetyltransferase AAC(3)-IVa	GENTAMICIN
/well/bag/jld684/REHAB/farm-WTP-enterobacteriaceae/circularised-plasmids/RHB16-C04_4.fasta	RHB16-C04_4	42035	43060	+	aph(4)-Ia	1-1026/1026	===============	0/0	100.00	100.00	ncbi	NG_047456.1	aminoglycoside O-phosphotransferase APH(4)-Ia	HYGROMYCIN
/well/bag/jld684/REHAB/farm-WTP-enterobacteriaceae/circularised-plasmids/RHB16-C04_4.fasta	RHB16-C04_4	48793	49992	-	tet(A)	1-1200/1200	===============	0/0	100.00	100.00	ncbi	NG_048154.1	tetracycline efflux MFS transporter Tet(A)	TETRACYCLINE
/well/bag/jld684/REHAB/farm-WTP-enterobacteriaceae/circularised-plasmids/RHB16-C04_4.fasta	RHB16-C04_4	70328	71119	+	sul3	1-792/792	===============	0/0	100.00	100.00	ncbi	NG_048120.1	sulfonamide-resistant dihydropteroate synthase Sul3	SULFONAMIDE
/well/bag/jld684/REHAB/farm-WTP-enterobacteriaceae/circularised-plasmids/RHB16-C04_4.fasta	RHB16-C04_4	72801	73592	-	aadA1	1-792/792	===============	0/0	100.00	99.87	ncbi	NG_052266.1	ANT(3'')-Ia family aminoglycoside nucleotidyltransferase AadA1	STREPTOMYCIN
/well/bag/jld684/REHAB/farm-WTP-enterobacteriaceae/circularised-plasmids/RHB16-C04_4.fasta	RHB16-C04_4	86681	87880	+	tet(A)	1-1200/1200	===============	0/0	100.00	100.00	ncbi	NG_048154.1	tetracycline efflux MFS transporter Tet(A)	TETRACYCLINE
/well/bag/jld684/REHAB/farm-WTP-enterobacteriaceae/circularised-plasmids/RHB16-C04_7.fasta	RHB16-C04_7	196	1011	+	sul2	1-816/816	===============	0/0	100.00	100.00	ncbi	NG_051852.1	sulfonamide-resistant dihydropteroate synthase Sul2	SULFONAMIDE
/well/bag/jld684/REHAB/farm-WTP-enterobacteriaceae/circularised-plasmids/RHB16-C04_7.fasta	RHB16-C04_7	1620	2093	+	dfrA14	1-474/474	===============	0/0	100.00	100.00	ncbi	NG_047696.1	trimethoprim-resistant dihydrofolate reductase DfrA14	TRIMETHOPRIM
/well/bag/jld684/REHAB/farm-WTP-enterobacteriaceae/circularised-plasmids/RHB16-C04_7.fasta	RHB16-C04_7	2443	3279	+	aph(6)-Id	1-837/837	===============	0/0	100.00	100.00	ncbi	NG_047464.1	aminoglycoside O-phosphotransferase APH(6)-Id	STREPTOMYCIN
/well/bag/jld684/REHAB/farm-WTP-enterobacteriaceae/circularised-plasmids/RHB16-C05_5.fasta	RHB16-C05_5	203	1018	+	sul2	1-816/816	===============	0/0	100.00	100.00	ncbi	NG_051852.1	sulfonamide-resistant dihydropteroate synthase Sul2	SULFONAMIDE
/well/bag/jld684/REHAB/farm-WTP-enterobacteriaceae/circularised-plasmids/RHB16-C05_5.fasta	RHB16-C05_5	1627	2100	+	dfrA14	1-474/474	===============	0/0	100.00	100.00	ncbi	NG_047696.1	trimethoprim-resistant dihydrofolate reductase DfrA14	TRIMETHOPRIM
/well/bag/jld684/REHAB/farm-WTP-enterobacteriaceae/circularised-plasmids/RHB16-C05_5.fasta	RHB16-C05_5	2450	3286	+	aph(6)-Id	1-837/837	===============	0/0	100.00	100.00	ncbi	NG_047464.1	aminoglycoside O-phosphotransferase APH(6)-Id	STREPTOMYCIN
/well/bag/jld684/REHAB/farm-WTP-enterobacteriaceae/circularised-plasmids/RHB16-C07_2.fasta	RHB16-C07_2	85661	86497	-	aph(6)-Id	1-837/837	===============	0/0	100.00	100.00	ncbi	NG_047464.1	aminoglycoside O-phosphotransferase APH(6)-Id	STREPTOMYCIN
/well/bag/jld684/REHAB/farm-WTP-enterobacteriaceae/circularised-plasmids/RHB16-C07_2.fasta	RHB16-C07_2	86497	87299	-	aph(3'')-Ib	2-804/804	===============	0/0	99.88	100.00	ncbi	NG_047413.1	aminoglycoside O-phosphotransferase APH(3'')-Ib	STREPTOMYCIN
/well/bag/jld684/REHAB/farm-WTP-enterobacteriaceae/circularised-plasmids/RHB16-C07_2.fasta	RHB16-C07_2	92885	94090	+	tet(B)	1-1206/1206	===============	0/0	100.00	100.00	ncbi	NG_048163.1	tetracycline efflux MFS transporter Tet(B)	TETRACYCLINE
/well/bag/jld684/REHAB/farm-WTP-enterobacteriaceae/circularised-plasmids/RHB16-C07_2.fasta	RHB16-C07_2	103774	104565	+	aadA2	1-792/792	===============	0/0	100.00	100.00	ncbi	NG_051846.1	ANT(3'')-Ia family aminoglycoside nucleotidyltransferase AadA2	STREPTOMYCIN
/well/bag/jld684/REHAB/farm-WTP-enterobacteriaceae/circularised-plasmids/RHB16-C07_2.fasta	RHB16-C07_2	104827	106086	+	cmlA1	1-1260/1260	===============	0/0	100.00	99.92	ncbi	NG_047648.1	chloramphenicol efflux MFS transporter CmlA1	CHLORAMPHENICOL
/well/bag/jld684/REHAB/farm-WTP-enterobacteriaceae/circularised-plasmids/RHB16-C07_2.fasta	RHB16-C07_2	106179	106970	+	aadA1	1-792/792	===============	0/0	100.00	99.87	ncbi	NG_052266.1	ANT(3'')-Ia family aminoglycoside nucleotidyltransferase AadA1	STREPTOMYCIN
/well/bag/jld684/REHAB/farm-WTP-enterobacteriaceae/circularised-plasmids/RHB16-C07_2.fasta	RHB16-C07_2	111277	112068	+	sul3	1-792/792	===============	0/0	100.00	100.00	ncbi	NG_048120.1	sulfonamide-resistant dihydropteroate synthase Sul3	SULFONAMIDE
/well/bag/jld684/REHAB/farm-WTP-enterobacteriaceae/circularised-plasmids/RHB16-C07_2.fasta	RHB16-C07_2	116785	117810	-	aph(4)-Ia	1-1026/1026	===============	0/0	100.00	100.00	ncbi	NG_047456.1	aminoglycoside O-phosphotransferase APH(4)-Ia	HYGROMYCIN
/well/bag/jld684/REHAB/farm-WTP-enterobacteriaceae/circularised-plasmids/RHB16-C07_2.fasta	RHB16-C07_2	118031	118815	-	aac(3)-IVa	1-786/786	========/======	1/1	99.87	99.87	ncbi	NG_047254.1	aminoglycoside N-acetyltransferase AAC(3)-IVa	GENTAMICIN
/well/bag/jld684/REHAB/farm-WTP-enterobacteriaceae/circularised-plasmids/RHB16-C07_2.fasta	RHB16-C07_2	121913	122728	-	aph(3')-Ia	1-816/816	===============	0/0	100.00	100.00	ncbi	NG_047430.1	aminoglycoside O-phosphotransferase APH(3')-Ia	KANAMYCIN
/well/bag/jld684/REHAB/farm-WTP-enterobacteriaceae/circularised-plasmids/RHB16-C07_2.fasta	RHB16-C07_2	123913	124773	-	blaTEM-1	1-861/861	===============	0/0	100.00	100.00	ncbi	NG_050145.1	class A broad-spectrum beta-lactamase TEM-1	BETA-LACTAM
/well/bag/jld684/REHAB/farm-WTP-enterobacteriaceae/circularised-plasmids/RHB16-C07_2.fasta	RHB16-C07_2	173389	174588	-	tet(A)	1-1200/1200	===============	0/0	100.00	100.00	ncbi	NG_048154.1	tetracycline efflux MFS transporter Tet(A)	TETRACYCLINE
/well/bag/jld684/REHAB/farm-WTP-enterobacteriaceae/circularised-plasmids/RHB16-C07_2.fasta	RHB16-C07_2	178423	178920	+	dfrA12	1-498/498	===============	0/0	100.00	100.00	ncbi	NG_047689.1	trimethoprim-resistant dihydrofolate reductase DfrA12	TRIMETHOPRIM
/well/bag/jld684/REHAB/farm-WTP-enterobacteriaceae/circularised-plasmids/RHB16-C07_2.fasta	RHB16-C07_2	179328	180119	+	aadA2	1-792/792	===============	0/0	100.00	100.00	ncbi	NG_047343.1	ANT(3'')-Ia family aminoglycoside nucleotidyltransferase AadA2	STREPTOMYCIN
/well/bag/jld684/REHAB/farm-WTP-enterobacteriaceae/circularised-plasmids/RHB16-C07_2.fasta	RHB16-C07_2	180624	181463	+	sul1	1-840/840	===============	0/0	100.00	100.00	ncbi	NG_048082.1	sulfonamide-resistant dihydropteroate synthase Sul1	SULFONAMIDE
/well/bag/jld684/REHAB/farm-WTP-enterobacteriaceae/circularised-plasmids/RHB16-C07_2.fasta	RHB16-C07_2	254924	255718	+	aph(3')-IIa	1-795/795	===============	0/0	100.00	100.00	ncbi	NG_047417.1	aminoglycoside O-phosphotransferase APH(3')-IIa	KANAMYCIN
/well/bag/jld684/REHAB/farm-WTP-enterobacteriaceae/circularised-plasmids/RHB16-C07_3.fasta	RHB16-C07_3	57261	57758	+	dfrA12	1-498/498	===============	0/0	100.00	100.00	ncbi	NG_047689.1	trimethoprim-resistant dihydrofolate reductase DfrA12	TRIMETHOPRIM
/well/bag/jld684/REHAB/farm-WTP-enterobacteriaceae/circularised-plasmids/RHB16-C07_3.fasta	RHB16-C07_3	58166	58957	+	aadA2	1-792/792	===============	0/0	100.00	100.00	ncbi	NG_047343.1	ANT(3'')-Ia family aminoglycoside nucleotidyltransferase AadA2	STREPTOMYCIN
/well/bag/jld684/REHAB/farm-WTP-enterobacteriaceae/circularised-plasmids/RHB16-C07_3.fasta	RHB16-C07_3	59462	60301	+	sul1	1-840/840	===============	0/0	100.00	100.00	ncbi	NG_048082.1	sulfonamide-resistant dihydropteroate synthase Sul1	SULFONAMIDE
/well/bag/jld684/REHAB/farm-WTP-enterobacteriaceae/circularised-plasmids/RHB16-C07_3.fasta	RHB16-C07_3	65596	66517	-	mph(A)	1-921/921	========/======	1/1	100.00	99.67	ncbi	NG_047986.1	Mph(A) family macrolide 2'-phosphotransferase	MACROLIDE
/well/bag/jld684/REHAB/farm-WTP-enterobacteriaceae/circularised-plasmids/RHB16-C07_3.fasta	RHB16-C07_3	133074	133862	-	aadA1	1-789/789	===============	0/0	100.00	100.00	ncbi	NG_047327.1	ANT(3'')-Ia family aminoglycoside nucleotidyltransferase AadA1	STREPTOMYCIN
/well/bag/jld684/REHAB/farm-WTP-enterobacteriaceae/circularised-plasmids/RHB16-C08_2.fasta	RHB16-C08_2	85661	86497	-	aph(6)-Id	1-837/837	===============	0/0	100.00	100.00	ncbi	NG_047464.1	aminoglycoside O-phosphotransferase APH(6)-Id	STREPTOMYCIN
/well/bag/jld684/REHAB/farm-WTP-enterobacteriaceae/circularised-plasmids/RHB16-C08_2.fasta	RHB16-C08_2	86497	87299	-	aph(3'')-Ib	2-804/804	===============	0/0	99.88	100.00	ncbi	NG_047413.1	aminoglycoside O-phosphotransferase APH(3'')-Ib	STREPTOMYCIN
/well/bag/jld684/REHAB/farm-WTP-enterobacteriaceae/circularised-plasmids/RHB16-C08_2.fasta	RHB16-C08_2	92885	94090	+	tet(B)	1-1206/1206	===============	0/0	100.00	100.00	ncbi	NG_048163.1	tetracycline efflux MFS transporter Tet(B)	TETRACYCLINE
/well/bag/jld684/REHAB/farm-WTP-enterobacteriaceae/circularised-plasmids/RHB16-C08_2.fasta	RHB16-C08_2	103774	104565	+	aadA2	1-792/792	===============	0/0	100.00	100.00	ncbi	NG_051846.1	ANT(3'')-Ia family aminoglycoside nucleotidyltransferase AadA2	STREPTOMYCIN
/well/bag/jld684/REHAB/farm-WTP-enterobacteriaceae/circularised-plasmids/RHB16-C08_2.fasta	RHB16-C08_2	104827	106086	+	cmlA1	1-1260/1260	===============	0/0	100.00	99.92	ncbi	NG_047648.1	chloramphenicol efflux MFS transporter CmlA1	CHLORAMPHENICOL
/well/bag/jld684/REHAB/farm-WTP-enterobacteriaceae/circularised-plasmids/RHB16-C08_2.fasta	RHB16-C08_2	106179	106970	+	aadA1	1-792/792	===============	0/0	100.00	99.87	ncbi	NG_052266.1	ANT(3'')-Ia family aminoglycoside nucleotidyltransferase AadA1	STREPTOMYCIN
/well/bag/jld684/REHAB/farm-WTP-enterobacteriaceae/circularised-plasmids/RHB16-C08_2.fasta	RHB16-C08_2	111277	112068	+	sul3	1-792/792	===============	0/0	100.00	100.00	ncbi	NG_048120.1	sulfonamide-resistant dihydropteroate synthase Sul3	SULFONAMIDE
/well/bag/jld684/REHAB/farm-WTP-enterobacteriaceae/circularised-plasmids/RHB16-C08_2.fasta	RHB16-C08_2	116785	117810	-	aph(4)-Ia	1-1026/1026	===============	0/0	100.00	100.00	ncbi	NG_047456.1	aminoglycoside O-phosphotransferase APH(4)-Ia	HYGROMYCIN
/well/bag/jld684/REHAB/farm-WTP-enterobacteriaceae/circularised-plasmids/RHB16-C08_2.fasta	RHB16-C08_2	118031	118815	-	aac(3)-IVa	1-786/786	========/======	1/1	99.87	99.87	ncbi	NG_047254.1	aminoglycoside N-acetyltransferase AAC(3)-IVa	GENTAMICIN
/well/bag/jld684/REHAB/farm-WTP-enterobacteriaceae/circularised-plasmids/RHB16-C08_2.fasta	RHB16-C08_2	121913	122728	-	aph(3')-Ia	1-816/816	===============	0/0	100.00	100.00	ncbi	NG_047430.1	aminoglycoside O-phosphotransferase APH(3')-Ia	KANAMYCIN
/well/bag/jld684/REHAB/farm-WTP-enterobacteriaceae/circularised-plasmids/RHB16-C08_2.fasta	RHB16-C08_2	123913	124773	-	blaTEM-1	1-861/861	===============	0/0	100.00	100.00	ncbi	NG_050145.1	class A broad-spectrum beta-lactamase TEM-1	BETA-LACTAM
/well/bag/jld684/REHAB/farm-WTP-enterobacteriaceae/circularised-plasmids/RHB16-C08_2.fasta	RHB16-C08_2	173389	174588	-	tet(A)	1-1200/1200	===============	0/0	100.00	100.00	ncbi	NG_048154.1	tetracycline efflux MFS transporter Tet(A)	TETRACYCLINE
/well/bag/jld684/REHAB/farm-WTP-enterobacteriaceae/circularised-plasmids/RHB16-C08_2.fasta	RHB16-C08_2	178423	178920	+	dfrA12	1-498/498	===============	0/0	100.00	100.00	ncbi	NG_047689.1	trimethoprim-resistant dihydrofolate reductase DfrA12	TRIMETHOPRIM
/well/bag/jld684/REHAB/farm-WTP-enterobacteriaceae/circularised-plasmids/RHB16-C08_2.fasta	RHB16-C08_2	179328	180119	+	aadA2	1-792/792	===============	0/0	100.00	100.00	ncbi	NG_047343.1	ANT(3'')-Ia family aminoglycoside nucleotidyltransferase AadA2	STREPTOMYCIN
/well/bag/jld684/REHAB/farm-WTP-enterobacteriaceae/circularised-plasmids/RHB16-C08_2.fasta	RHB16-C08_2	180624	181463	+	sul1	1-840/840	===============	0/0	100.00	100.00	ncbi	NG_048082.1	sulfonamide-resistant dihydropteroate synthase Sul1	SULFONAMIDE
/well/bag/jld684/REHAB/farm-WTP-enterobacteriaceae/circularised-plasmids/RHB16-C08_2.fasta	RHB16-C08_2	254924	255718	+	aph(3')-IIa	1-795/795	===============	0/0	100.00	100.00	ncbi	NG_047417.1	aminoglycoside O-phosphotransferase APH(3')-IIa	KANAMYCIN
/well/bag/jld684/REHAB/farm-WTP-enterobacteriaceae/circularised-plasmids/RHB16-C08_3.fasta	RHB16-C08_3	57261	57758	+	dfrA12	1-498/498	===============	0/0	100.00	100.00	ncbi	NG_047689.1	trimethoprim-resistant dihydrofolate reductase DfrA12	TRIMETHOPRIM
/well/bag/jld684/REHAB/farm-WTP-enterobacteriaceae/circularised-plasmids/RHB16-C08_3.fasta	RHB16-C08_3	58166	58957	+	aadA2	1-792/792	===============	0/0	100.00	100.00	ncbi	NG_047343.1	ANT(3'')-Ia family aminoglycoside nucleotidyltransferase AadA2	STREPTOMYCIN
/well/bag/jld684/REHAB/farm-WTP-enterobacteriaceae/circularised-plasmids/RHB16-C08_3.fasta	RHB16-C08_3	59462	60301	+	sul1	1-840/840	===============	0/0	100.00	100.00	ncbi	NG_048082.1	sulfonamide-resistant dihydropteroate synthase Sul1	SULFONAMIDE
/well/bag/jld684/REHAB/farm-WTP-enterobacteriaceae/circularised-plasmids/RHB16-C08_3.fasta	RHB16-C08_3	65596	66517	-	mph(A)	1-921/921	========/======	1/1	100.00	99.67	ncbi	NG_047986.1	Mph(A) family macrolide 2'-phosphotransferase	MACROLIDE
/well/bag/jld684/REHAB/farm-WTP-enterobacteriaceae/circularised-plasmids/RHB16-C08_3.fasta	RHB16-C08_3	133074	133862	-	aadA1	1-789/789	===============	0/0	100.00	100.00	ncbi	NG_047327.1	ANT(3'')-Ia family aminoglycoside nucleotidyltransferase AadA1	STREPTOMYCIN
/well/bag/jld684/REHAB/farm-WTP-enterobacteriaceae/circularised-plasmids/RHB16-C09_2.fasta	RHB16-C09_2	56267	57127	-	blaTEM-1	1-861/861	===============	0/0	100.00	100.00	ncbi	NG_050145.1	class A broad-spectrum beta-lactamase TEM-1	BETA-LACTAM
/well/bag/jld684/REHAB/farm-WTP-enterobacteriaceae/circularised-plasmids/RHB16-C09_3.fasta	RHB16-C09_3	41030	41814	+	aac(3)-IVa	1-786/786	========/======	1/1	99.87	99.75	ncbi	NG_047254.1	aminoglycoside N-acetyltransferase AAC(3)-IVa	GENTAMICIN
/well/bag/jld684/REHAB/farm-WTP-enterobacteriaceae/circularised-plasmids/RHB16-C09_3.fasta	RHB16-C09_3	42035	43060	+	aph(4)-Ia	1-1026/1026	===============	0/0	100.00	100.00	ncbi	NG_047456.1	aminoglycoside O-phosphotransferase APH(4)-Ia	HYGROMYCIN
/well/bag/jld684/REHAB/farm-WTP-enterobacteriaceae/circularised-plasmids/RHB16-C09_3.fasta	RHB16-C09_3	48793	49992	-	tet(A)	1-1200/1200	===============	0/0	100.00	100.00	ncbi	NG_048154.1	tetracycline efflux MFS transporter Tet(A)	TETRACYCLINE
/well/bag/jld684/REHAB/farm-WTP-enterobacteriaceae/circularised-plasmids/RHB16-C09_3.fasta	RHB16-C09_3	70328	71119	+	sul3	1-792/792	===============	0/0	100.00	100.00	ncbi	NG_048120.1	sulfonamide-resistant dihydropteroate synthase Sul3	SULFONAMIDE
/well/bag/jld684/REHAB/farm-WTP-enterobacteriaceae/circularised-plasmids/RHB16-C09_3.fasta	RHB16-C09_3	72801	73592	-	aadA1	1-792/792	===============	0/0	100.00	99.87	ncbi	NG_052266.1	ANT(3'')-Ia family aminoglycoside nucleotidyltransferase AadA1	STREPTOMYCIN
/well/bag/jld684/REHAB/farm-WTP-enterobacteriaceae/circularised-plasmids/RHB16-C09_3.fasta	RHB16-C09_3	86681	87880	+	tet(A)	1-1200/1200	===============	0/0	100.00	100.00	ncbi	NG_048154.1	tetracycline efflux MFS transporter Tet(A)	TETRACYCLINE
/well/bag/jld684/REHAB/farm-WTP-enterobacteriaceae/circularised-plasmids/RHB16-C09_5.fasta	RHB16-C09_5	106	921	-	sul2	1-816/816	===============	0/0	100.00	100.00	ncbi	NG_051852.1	sulfonamide-resistant dihydropteroate synthase Sul2	SULFONAMIDE
/well/bag/jld684/REHAB/farm-WTP-enterobacteriaceae/circularised-plasmids/RHB16-C09_5.fasta	RHB16-C09_5	4639	5475	-	aph(6)-Id	1-837/837	===============	0/0	100.00	100.00	ncbi	NG_047464.1	aminoglycoside O-phosphotransferase APH(6)-Id	STREPTOMYCIN
/well/bag/jld684/REHAB/farm-WTP-enterobacteriaceae/circularised-plasmids/RHB16-C09_5.fasta	RHB16-C09_5	5825	6298	-	dfrA14	1-474/474	===============	0/0	100.00	100.00	ncbi	NG_047696.1	trimethoprim-resistant dihydrofolate reductase DfrA14	TRIMETHOPRIM
/well/bag/jld684/REHAB/farm-WTP-enterobacteriaceae/circularised-plasmids/RHB16-C11_2.fasta	RHB16-C11_2	85661	86497	-	aph(6)-Id	1-837/837	===============	0/0	100.00	100.00	ncbi	NG_047464.1	aminoglycoside O-phosphotransferase APH(6)-Id	STREPTOMYCIN
/well/bag/jld684/REHAB/farm-WTP-enterobacteriaceae/circularised-plasmids/RHB16-C11_2.fasta	RHB16-C11_2	86497	87299	-	aph(3'')-Ib	2-804/804	===============	0/0	99.88	100.00	ncbi	NG_047413.1	aminoglycoside O-phosphotransferase APH(3'')-Ib	STREPTOMYCIN
/well/bag/jld684/REHAB/farm-WTP-enterobacteriaceae/circularised-plasmids/RHB16-C11_2.fasta	RHB16-C11_2	92885	94090	+	tet(B)	1-1206/1206	===============	0/0	100.00	100.00	ncbi	NG_048163.1	tetracycline efflux MFS transporter Tet(B)	TETRACYCLINE
/well/bag/jld684/REHAB/farm-WTP-enterobacteriaceae/circularised-plasmids/RHB16-C11_2.fasta	RHB16-C11_2	103774	104565	+	aadA2	1-792/792	===============	0/0	100.00	100.00	ncbi	NG_051846.1	ANT(3'')-Ia family aminoglycoside nucleotidyltransferase AadA2	STREPTOMYCIN
/well/bag/jld684/REHAB/farm-WTP-enterobacteriaceae/circularised-plasmids/RHB16-C11_2.fasta	RHB16-C11_2	104827	106086	+	cmlA1	1-1260/1260	===============	0/0	100.00	99.92	ncbi	NG_047648.1	chloramphenicol efflux MFS transporter CmlA1	CHLORAMPHENICOL
/well/bag/jld684/REHAB/farm-WTP-enterobacteriaceae/circularised-plasmids/RHB16-C11_2.fasta	RHB16-C11_2	106179	106970	+	aadA1	1-792/792	===============	0/0	100.00	99.87	ncbi	NG_052266.1	ANT(3'')-Ia family aminoglycoside nucleotidyltransferase AadA1	STREPTOMYCIN
/well/bag/jld684/REHAB/farm-WTP-enterobacteriaceae/circularised-plasmids/RHB16-C11_2.fasta	RHB16-C11_2	111277	112068	+	sul3	1-792/792	===============	0/0	100.00	100.00	ncbi	NG_048120.1	sulfonamide-resistant dihydropteroate synthase Sul3	SULFONAMIDE
/well/bag/jld684/REHAB/farm-WTP-enterobacteriaceae/circularised-plasmids/RHB16-C11_2.fasta	RHB16-C11_2	116785	117810	-	aph(4)-Ia	1-1026/1026	===============	0/0	100.00	100.00	ncbi	NG_047456.1	aminoglycoside O-phosphotransferase APH(4)-Ia	HYGROMYCIN
/well/bag/jld684/REHAB/farm-WTP-enterobacteriaceae/circularised-plasmids/RHB16-C11_2.fasta	RHB16-C11_2	118031	118815	-	aac(3)-IVa	1-786/786	========/======	1/1	99.87	99.87	ncbi	NG_047254.1	aminoglycoside N-acetyltransferase AAC(3)-IVa	GENTAMICIN
/well/bag/jld684/REHAB/farm-WTP-enterobacteriaceae/circularised-plasmids/RHB16-C11_2.fasta	RHB16-C11_2	121913	122728	-	aph(3')-Ia	1-816/816	===============	0/0	100.00	100.00	ncbi	NG_047430.1	aminoglycoside O-phosphotransferase APH(3')-Ia	KANAMYCIN
/well/bag/jld684/REHAB/farm-WTP-enterobacteriaceae/circularised-plasmids/RHB16-C11_2.fasta	RHB16-C11_2	123913	124773	-	blaTEM-1	1-861/861	===============	0/0	100.00	100.00	ncbi	NG_050145.1	class A broad-spectrum beta-lactamase TEM-1	BETA-LACTAM
/well/bag/jld684/REHAB/farm-WTP-enterobacteriaceae/circularised-plasmids/RHB16-C11_2.fasta	RHB16-C11_2	173389	174588	-	tet(A)	1-1200/1200	===============	0/0	100.00	100.00	ncbi	NG_048154.1	tetracycline efflux MFS transporter Tet(A)	TETRACYCLINE
/well/bag/jld684/REHAB/farm-WTP-enterobacteriaceae/circularised-plasmids/RHB16-C11_2.fasta	RHB16-C11_2	178423	178920	+	dfrA12	1-498/498	===============	0/0	100.00	100.00	ncbi	NG_047689.1	trimethoprim-resistant dihydrofolate reductase DfrA12	TRIMETHOPRIM
/well/bag/jld684/REHAB/farm-WTP-enterobacteriaceae/circularised-plasmids/RHB16-C11_2.fasta	RHB16-C11_2	179328	180119	+	aadA2	1-792/792	===============	0/0	100.00	100.00	ncbi	NG_047343.1	ANT(3'')-Ia family aminoglycoside nucleotidyltransferase AadA2	STREPTOMYCIN
/well/bag/jld684/REHAB/farm-WTP-enterobacteriaceae/circularised-plasmids/RHB16-C11_2.fasta	RHB16-C11_2	180624	181463	+	sul1	1-840/840	===============	0/0	100.00	100.00	ncbi	NG_048082.1	sulfonamide-resistant dihydropteroate synthase Sul1	SULFONAMIDE
/well/bag/jld684/REHAB/farm-WTP-enterobacteriaceae/circularised-plasmids/RHB16-C11_2.fasta	RHB16-C11_2	254924	255718	+	aph(3')-IIa	1-795/795	===============	0/0	100.00	100.00	ncbi	NG_047417.1	aminoglycoside O-phosphotransferase APH(3')-IIa	KANAMYCIN
/well/bag/jld684/REHAB/farm-WTP-enterobacteriaceae/circularised-plasmids/RHB16-C11_3.fasta	RHB16-C11_3	57261	57758	+	dfrA12	1-498/498	===============	0/0	100.00	100.00	ncbi	NG_047689.1	trimethoprim-resistant dihydrofolate reductase DfrA12	TRIMETHOPRIM
/well/bag/jld684/REHAB/farm-WTP-enterobacteriaceae/circularised-plasmids/RHB16-C11_3.fasta	RHB16-C11_3	58166	58957	+	aadA2	1-792/792	===============	0/0	100.00	100.00	ncbi	NG_047343.1	ANT(3'')-Ia family aminoglycoside nucleotidyltransferase AadA2	STREPTOMYCIN
/well/bag/jld684/REHAB/farm-WTP-enterobacteriaceae/circularised-plasmids/RHB16-C11_3.fasta	RHB16-C11_3	59462	60301	+	sul1	1-840/840	===============	0/0	100.00	100.00	ncbi	NG_048082.1	sulfonamide-resistant dihydropteroate synthase Sul1	SULFONAMIDE
/well/bag/jld684/REHAB/farm-WTP-enterobacteriaceae/circularised-plasmids/RHB16-C11_3.fasta	RHB16-C11_3	65596	66517	-	mph(A)	1-921/921	========/======	1/1	100.00	99.67	ncbi	NG_047986.1	Mph(A) family macrolide 2'-phosphotransferase	MACROLIDE
/well/bag/jld684/REHAB/farm-WTP-enterobacteriaceae/circularised-plasmids/RHB16-C11_3.fasta	RHB16-C11_3	133074	133862	-	aadA1	1-789/789	===============	0/0	100.00	100.00	ncbi	NG_047327.1	ANT(3'')-Ia family aminoglycoside nucleotidyltransferase AadA1	STREPTOMYCIN
/well/bag/jld684/REHAB/farm-WTP-enterobacteriaceae/circularised-plasmids/RHB16-C13_2.fasta	RHB16-C13_2	85661	86497	-	aph(6)-Id	1-837/837	===============	0/0	100.00	100.00	ncbi	NG_047464.1	aminoglycoside O-phosphotransferase APH(6)-Id	STREPTOMYCIN
/well/bag/jld684/REHAB/farm-WTP-enterobacteriaceae/circularised-plasmids/RHB16-C13_2.fasta	RHB16-C13_2	86497	87299	-	aph(3'')-Ib	2-804/804	===============	0/0	99.88	100.00	ncbi	NG_047413.1	aminoglycoside O-phosphotransferase APH(3'')-Ib	STREPTOMYCIN
/well/bag/jld684/REHAB/farm-WTP-enterobacteriaceae/circularised-plasmids/RHB16-C13_2.fasta	RHB16-C13_2	92885	94090	+	tet(B)	1-1206/1206	===============	0/0	100.00	100.00	ncbi	NG_048163.1	tetracycline efflux MFS transporter Tet(B)	TETRACYCLINE
/well/bag/jld684/REHAB/farm-WTP-enterobacteriaceae/circularised-plasmids/RHB16-C13_2.fasta	RHB16-C13_2	103774	104565	+	aadA2	1-792/792	===============	0/0	100.00	100.00	ncbi	NG_051846.1	ANT(3'')-Ia family aminoglycoside nucleotidyltransferase AadA2	STREPTOMYCIN
/well/bag/jld684/REHAB/farm-WTP-enterobacteriaceae/circularised-plasmids/RHB16-C13_2.fasta	RHB16-C13_2	104827	106086	+	cmlA1	1-1260/1260	===============	0/0	100.00	99.92	ncbi	NG_047648.1	chloramphenicol efflux MFS transporter CmlA1	CHLORAMPHENICOL
/well/bag/jld684/REHAB/farm-WTP-enterobacteriaceae/circularised-plasmids/RHB16-C13_2.fasta	RHB16-C13_2	106179	106970	+	aadA1	1-792/792	===============	0/0	100.00	99.87	ncbi	NG_052266.1	ANT(3'')-Ia family aminoglycoside nucleotidyltransferase AadA1	STREPTOMYCIN
/well/bag/jld684/REHAB/farm-WTP-enterobacteriaceae/circularised-plasmids/RHB16-C13_2.fasta	RHB16-C13_2	111277	112068	+	sul3	1-792/792	===============	0/0	100.00	100.00	ncbi	NG_048120.1	sulfonamide-resistant dihydropteroate synthase Sul3	SULFONAMIDE
/well/bag/jld684/REHAB/farm-WTP-enterobacteriaceae/circularised-plasmids/RHB16-C13_2.fasta	RHB16-C13_2	116785	117810	-	aph(4)-Ia	1-1026/1026	===============	0/0	100.00	100.00	ncbi	NG_047456.1	aminoglycoside O-phosphotransferase APH(4)-Ia	HYGROMYCIN
/well/bag/jld684/REHAB/farm-WTP-enterobacteriaceae/circularised-plasmids/RHB16-C13_2.fasta	RHB16-C13_2	118031	118815	-	aac(3)-IVa	1-786/786	========/======	1/1	99.87	99.87	ncbi	NG_047254.1	aminoglycoside N-acetyltransferase AAC(3)-IVa	GENTAMICIN
/well/bag/jld684/REHAB/farm-WTP-enterobacteriaceae/circularised-plasmids/RHB16-C13_2.fasta	RHB16-C13_2	121913	122728	-	aph(3')-Ia	1-816/816	===============	0/0	100.00	100.00	ncbi	NG_047430.1	aminoglycoside O-phosphotransferase APH(3')-Ia	KANAMYCIN
/well/bag/jld684/REHAB/farm-WTP-enterobacteriaceae/circularised-plasmids/RHB16-C13_2.fasta	RHB16-C13_2	123913	124773	-	blaTEM-1	1-861/861	===============	0/0	100.00	100.00	ncbi	NG_050145.1	class A broad-spectrum beta-lactamase TEM-1	BETA-LACTAM
/well/bag/jld684/REHAB/farm-WTP-enterobacteriaceae/circularised-plasmids/RHB16-C13_2.fasta	RHB16-C13_2	173389	174588	-	tet(A)	1-1200/1200	===============	0/0	100.00	100.00	ncbi	NG_048154.1	tetracycline efflux MFS transporter Tet(A)	TETRACYCLINE
/well/bag/jld684/REHAB/farm-WTP-enterobacteriaceae/circularised-plasmids/RHB16-C13_2.fasta	RHB16-C13_2	178423	178920	+	dfrA12	1-498/498	===============	0/0	100.00	100.00	ncbi	NG_047689.1	trimethoprim-resistant dihydrofolate reductase DfrA12	TRIMETHOPRIM
/well/bag/jld684/REHAB/farm-WTP-enterobacteriaceae/circularised-plasmids/RHB16-C13_2.fasta	RHB16-C13_2	179328	180119	+	aadA2	1-792/792	===============	0/0	100.00	100.00	ncbi	NG_047343.1	ANT(3'')-Ia family aminoglycoside nucleotidyltransferase AadA2	STREPTOMYCIN
/well/bag/jld684/REHAB/farm-WTP-enterobacteriaceae/circularised-plasmids/RHB16-C13_2.fasta	RHB16-C13_2	180624	181463	+	sul1	1-840/840	===============	0/0	100.00	100.00	ncbi	NG_048082.1	sulfonamide-resistant dihydropteroate synthase Sul1	SULFONAMIDE
/well/bag/jld684/REHAB/farm-WTP-enterobacteriaceae/circularised-plasmids/RHB16-C13_2.fasta	RHB16-C13_2	254924	255718	+	aph(3')-IIa	1-795/795	===============	0/0	100.00	100.00	ncbi	NG_047417.1	aminoglycoside O-phosphotransferase APH(3')-IIa	KANAMYCIN
/well/bag/jld684/REHAB/farm-WTP-enterobacteriaceae/circularised-plasmids/RHB16-C13_3.fasta	RHB16-C13_3	57261	57758	+	dfrA12	1-498/498	===============	0/0	100.00	100.00	ncbi	NG_047689.1	trimethoprim-resistant dihydrofolate reductase DfrA12	TRIMETHOPRIM
/well/bag/jld684/REHAB/farm-WTP-enterobacteriaceae/circularised-plasmids/RHB16-C13_3.fasta	RHB16-C13_3	58166	58957	+	aadA2	1-792/792	===============	0/0	100.00	100.00	ncbi	NG_047343.1	ANT(3'')-Ia family aminoglycoside nucleotidyltransferase AadA2	STREPTOMYCIN
/well/bag/jld684/REHAB/farm-WTP-enterobacteriaceae/circularised-plasmids/RHB16-C13_3.fasta	RHB16-C13_3	59462	60301	+	sul1	1-840/840	===============	0/0	100.00	100.00	ncbi	NG_048082.1	sulfonamide-resistant dihydropteroate synthase Sul1	SULFONAMIDE
/well/bag/jld684/REHAB/farm-WTP-enterobacteriaceae/circularised-plasmids/RHB16-C13_3.fasta	RHB16-C13_3	65596	66517	-	mph(A)	1-921/921	========/======	1/1	100.00	99.67	ncbi	NG_047986.1	Mph(A) family macrolide 2'-phosphotransferase	MACROLIDE
/well/bag/jld684/REHAB/farm-WTP-enterobacteriaceae/circularised-plasmids/RHB16-C13_3.fasta	RHB16-C13_3	133074	133862	-	aadA1	1-789/789	===============	0/0	100.00	100.00	ncbi	NG_047327.1	ANT(3'')-Ia family aminoglycoside nucleotidyltransferase AadA1	STREPTOMYCIN
/well/bag/jld684/REHAB/farm-WTP-enterobacteriaceae/circularised-plasmids/RHB16-C14_2.fasta	RHB16-C14_2	87010	87846	-	aph(6)-Id	1-837/837	===============	0/0	100.00	100.00	ncbi	NG_047464.1	aminoglycoside O-phosphotransferase APH(6)-Id	STREPTOMYCIN
/well/bag/jld684/REHAB/farm-WTP-enterobacteriaceae/circularised-plasmids/RHB16-C14_2.fasta	RHB16-C14_2	87846	88648	-	aph(3'')-Ib	2-804/804	===============	0/0	99.88	100.00	ncbi	NG_047413.1	aminoglycoside O-phosphotransferase APH(3'')-Ib	STREPTOMYCIN
/well/bag/jld684/REHAB/farm-WTP-enterobacteriaceae/circularised-plasmids/RHB16-C14_2.fasta	RHB16-C14_2	94159	94943	+	aac(3)-IVa	1-786/786	========/======	1/1	99.87	99.87	ncbi	NG_047254.1	aminoglycoside N-acetyltransferase AAC(3)-IVa	GENTAMICIN
/well/bag/jld684/REHAB/farm-WTP-enterobacteriaceae/circularised-plasmids/RHB16-C14_2.fasta	RHB16-C14_2	95164	96189	+	aph(4)-Ia	1-1026/1026	===============	0/0	100.00	100.00	ncbi	NG_047456.1	aminoglycoside O-phosphotransferase APH(4)-Ia	HYGROMYCIN
/well/bag/jld684/REHAB/farm-WTP-enterobacteriaceae/circularised-plasmids/RHB16-C14_2.fasta	RHB16-C14_2	100906	101697	-	sul3	1-792/792	===============	0/0	100.00	100.00	ncbi	NG_048120.1	sulfonamide-resistant dihydropteroate synthase Sul3	SULFONAMIDE
/well/bag/jld684/REHAB/farm-WTP-enterobacteriaceae/circularised-plasmids/RHB16-C14_2.fasta	RHB16-C14_2	106004	106795	-	aadA1	1-792/792	===============	0/0	100.00	99.87	ncbi	NG_052266.1	ANT(3'')-Ia family aminoglycoside nucleotidyltransferase AadA1	STREPTOMYCIN
/well/bag/jld684/REHAB/farm-WTP-enterobacteriaceae/circularised-plasmids/RHB16-C14_2.fasta	RHB16-C14_2	106888	108147	-	cmlA1	1-1260/1260	===============	0/0	100.00	99.92	ncbi	NG_047648.1	chloramphenicol efflux MFS transporter CmlA1	CHLORAMPHENICOL
/well/bag/jld684/REHAB/farm-WTP-enterobacteriaceae/circularised-plasmids/RHB16-C14_2.fasta	RHB16-C14_2	108409	109200	-	aadA2	1-792/792	===============	0/0	100.00	100.00	ncbi	NG_051846.1	ANT(3'')-Ia family aminoglycoside nucleotidyltransferase AadA2	STREPTOMYCIN
/well/bag/jld684/REHAB/farm-WTP-enterobacteriaceae/circularised-plasmids/RHB16-C14_2.fasta	RHB16-C14_2	159782	160981	-	tet(A)	1-1200/1200	===============	0/0	100.00	100.00	ncbi	NG_048154.1	tetracycline efflux MFS transporter Tet(A)	TETRACYCLINE
/well/bag/jld684/REHAB/farm-WTP-enterobacteriaceae/circularised-plasmids/RHB16-C14_2.fasta	RHB16-C14_2	164816	165313	+	dfrA12	1-498/498	===============	0/0	100.00	100.00	ncbi	NG_047689.1	trimethoprim-resistant dihydrofolate reductase DfrA12	TRIMETHOPRIM
/well/bag/jld684/REHAB/farm-WTP-enterobacteriaceae/circularised-plasmids/RHB16-C14_2.fasta	RHB16-C14_2	165721	166512	+	aadA2	1-792/792	===============	0/0	100.00	100.00	ncbi	NG_047343.1	ANT(3'')-Ia family aminoglycoside nucleotidyltransferase AadA2	STREPTOMYCIN
/well/bag/jld684/REHAB/farm-WTP-enterobacteriaceae/circularised-plasmids/RHB16-C14_2.fasta	RHB16-C14_2	167017	167856	+	sul1	1-840/840	===============	0/0	100.00	100.00	ncbi	NG_048082.1	sulfonamide-resistant dihydropteroate synthase Sul1	SULFONAMIDE
/well/bag/jld684/REHAB/farm-WTP-enterobacteriaceae/circularised-plasmids/RHB16-C14_2.fasta	RHB16-C14_2	198439	199233	+	aph(3')-IIa	1-795/795	===============	0/0	100.00	100.00	ncbi	NG_047417.1	aminoglycoside O-phosphotransferase APH(3')-IIa	KANAMYCIN
/well/bag/jld684/REHAB/farm-WTP-enterobacteriaceae/circularised-plasmids/RHB16-C19_2.fasta	RHB16-C19_2	88348	89184	-	aph(6)-Id	1-837/837	===============	0/0	100.00	100.00	ncbi	NG_047464.1	aminoglycoside O-phosphotransferase APH(6)-Id	STREPTOMYCIN
/well/bag/jld684/REHAB/farm-WTP-enterobacteriaceae/circularised-plasmids/RHB16-C19_2.fasta	RHB16-C19_2	89184	89986	-	aph(3'')-Ib	2-804/804	===============	0/0	99.88	100.00	ncbi	NG_047413.1	aminoglycoside O-phosphotransferase APH(3'')-Ib	STREPTOMYCIN
/well/bag/jld684/REHAB/farm-WTP-enterobacteriaceae/circularised-plasmids/RHB16-C19_2.fasta	RHB16-C19_2	95572	96777	+	tet(B)	1-1206/1206	===============	0/0	100.00	100.00	ncbi	NG_048163.1	tetracycline efflux MFS transporter Tet(B)	TETRACYCLINE
/well/bag/jld684/REHAB/farm-WTP-enterobacteriaceae/circularised-plasmids/RHB16-C19_2.fasta	RHB16-C19_2	102894	103754	+	blaTEM-1	1-861/861	===============	0/0	100.00	100.00	ncbi	NG_050145.1	class A broad-spectrum beta-lactamase TEM-1	BETA-LACTAM
/well/bag/jld684/REHAB/farm-WTP-enterobacteriaceae/circularised-plasmids/RHB16-C19_2.fasta	RHB16-C19_2	104939	105754	+	aph(3')-Ia	1-816/816	===============	0/0	100.00	100.00	ncbi	NG_047430.1	aminoglycoside O-phosphotransferase APH(3')-Ia	KANAMYCIN
/well/bag/jld684/REHAB/farm-WTP-enterobacteriaceae/circularised-plasmids/RHB16-C19_2.fasta	RHB16-C19_2	108852	109636	+	aac(3)-IVa	1-786/786	========/======	1/1	99.87	99.87	ncbi	NG_047254.1	aminoglycoside N-acetyltransferase AAC(3)-IVa	GENTAMICIN
/well/bag/jld684/REHAB/farm-WTP-enterobacteriaceae/circularised-plasmids/RHB16-C19_2.fasta	RHB16-C19_2	109857	110882	+	aph(4)-Ia	1-1026/1026	===============	0/0	100.00	100.00	ncbi	NG_047456.1	aminoglycoside O-phosphotransferase APH(4)-Ia	HYGROMYCIN
/well/bag/jld684/REHAB/farm-WTP-enterobacteriaceae/circularised-plasmids/RHB16-C19_2.fasta	RHB16-C19_2	115599	116390	-	sul3	1-792/792	===============	0/0	100.00	100.00	ncbi	NG_048120.1	sulfonamide-resistant dihydropteroate synthase Sul3	SULFONAMIDE
/well/bag/jld684/REHAB/farm-WTP-enterobacteriaceae/circularised-plasmids/RHB16-C19_2.fasta	RHB16-C19_2	120697	121488	-	aadA1	1-792/792	===============	0/0	100.00	99.87	ncbi	NG_052266.1	ANT(3'')-Ia family aminoglycoside nucleotidyltransferase AadA1	STREPTOMYCIN
/well/bag/jld684/REHAB/farm-WTP-enterobacteriaceae/circularised-plasmids/RHB16-C19_2.fasta	RHB16-C19_2	121581	122840	-	cmlA1	1-1260/1260	===============	0/0	100.00	99.92	ncbi	NG_047648.1	chloramphenicol efflux MFS transporter CmlA1	CHLORAMPHENICOL
/well/bag/jld684/REHAB/farm-WTP-enterobacteriaceae/circularised-plasmids/RHB16-C19_2.fasta	RHB16-C19_2	123102	123893	-	aadA2	1-792/792	===============	0/0	100.00	100.00	ncbi	NG_051846.1	ANT(3'')-Ia family aminoglycoside nucleotidyltransferase AadA2	STREPTOMYCIN
/well/bag/jld684/REHAB/farm-WTP-enterobacteriaceae/circularised-plasmids/RHB16-C19_2.fasta	RHB16-C19_2	174475	175674	-	tet(A)	1-1200/1200	===============	0/0	100.00	100.00	ncbi	NG_048154.1	tetracycline efflux MFS transporter Tet(A)	TETRACYCLINE
/well/bag/jld684/REHAB/farm-WTP-enterobacteriaceae/circularised-plasmids/RHB16-C19_2.fasta	RHB16-C19_2	179509	180006	+	dfrA12	1-498/498	===============	0/0	100.00	100.00	ncbi	NG_047689.1	trimethoprim-resistant dihydrofolate reductase DfrA12	TRIMETHOPRIM
/well/bag/jld684/REHAB/farm-WTP-enterobacteriaceae/circularised-plasmids/RHB16-C19_2.fasta	RHB16-C19_2	180414	181205	+	aadA2	1-792/792	===============	0/0	100.00	100.00	ncbi	NG_047343.1	ANT(3'')-Ia family aminoglycoside nucleotidyltransferase AadA2	STREPTOMYCIN
/well/bag/jld684/REHAB/farm-WTP-enterobacteriaceae/circularised-plasmids/RHB16-C19_2.fasta	RHB16-C19_2	181710	182549	+	sul1	1-840/840	===============	0/0	100.00	100.00	ncbi	NG_048082.1	sulfonamide-resistant dihydropteroate synthase Sul1	SULFONAMIDE
/well/bag/jld684/REHAB/farm-WTP-enterobacteriaceae/circularised-plasmids/RHB16-C19_2.fasta	RHB16-C19_2	258114	258908	+	aph(3')-IIa	1-795/795	===============	0/0	100.00	100.00	ncbi	NG_047417.1	aminoglycoside O-phosphotransferase APH(3')-IIa	KANAMYCIN
/well/bag/jld684/REHAB/farm-WTP-enterobacteriaceae/circularised-plasmids/RHB16-C24_3.fasta	RHB16-C24_3	4028	4501	+	dfrA1	1-474/474	===============	0/0	100.00	100.00	ncbi	NG_047676.1	trimethoprim-resistant dihydrofolate reductase DfrA1	TRIMETHOPRIM
/well/bag/jld684/REHAB/farm-WTP-enterobacteriaceae/circularised-plasmids/RHB16-C24_3.fasta	RHB16-C24_3	5193	5982	+	aadA22	1-790/792	===============	0/0	99.75	94.56	ncbi	NG_052404.1	ANT(3'')-Ia family aminoglycoside nucleotidyltransferase AadA22	STREPTOMYCIN
/well/bag/jld684/REHAB/farm-WTP-enterobacteriaceae/circularised-plasmids/RHB16-C24_3.fasta	RHB16-C24_3	6489	7328	+	sul1	1-840/840	===============	0/0	100.00	100.00	ncbi	NG_048082.1	sulfonamide-resistant dihydropteroate synthase Sul1	SULFONAMIDE
/well/bag/jld684/REHAB/farm-WTP-enterobacteriaceae/circularised-plasmids/RHB16-C24_3.fasta	RHB16-C24_3	27334	28533	-	tet(A)	1-1200/1200	===============	0/0	100.00	99.92	ncbi	NG_048159.1	tetracycline efflux MFS transporter Tet(A)	TETRACYCLINE
/well/bag/jld684/REHAB/farm-WTP-enterobacteriaceae/circularised-plasmids/RHB17-C02_2.fasta	RHB17-C02_2	101747	102952	+	tet(B)	1-1206/1206	===============	0/0	100.00	100.00	ncbi	NG_048163.1	tetracycline efflux MFS transporter Tet(B)	TETRACYCLINE
/well/bag/jld684/REHAB/farm-WTP-enterobacteriaceae/circularised-plasmids/RHB17-C02_2.fasta	RHB17-C02_2	112014	112829	-	aph(3')-Ia	1-816/816	===============	0/0	100.00	100.00	ncbi	NG_047430.1	aminoglycoside O-phosphotransferase APH(3')-Ia	KANAMYCIN
/well/bag/jld684/REHAB/farm-WTP-enterobacteriaceae/circularised-plasmids/RHB17-C02_2.fasta	RHB17-C02_2	113745	114581	-	aph(6)-Id	1-837/837	===============	0/0	100.00	100.00	ncbi	NG_047464.1	aminoglycoside O-phosphotransferase APH(6)-Id	STREPTOMYCIN
/well/bag/jld684/REHAB/farm-WTP-enterobacteriaceae/circularised-plasmids/RHB17-C02_2.fasta	RHB17-C02_2	114581	115383	-	aph(3'')-Ib	2-804/804	===============	0/0	99.88	99.88	ncbi	NG_047413.1	aminoglycoside O-phosphotransferase APH(3'')-Ib	STREPTOMYCIN
/well/bag/jld684/REHAB/farm-WTP-enterobacteriaceae/circularised-plasmids/RHB17-C02_2.fasta	RHB17-C02_2	115445	116260	-	sul2	1-816/816	===============	0/0	100.00	99.88	ncbi	NG_048118.1	sulfonamide-resistant dihydropteroate synthase Sul2	SULFONAMIDE
/well/bag/jld684/REHAB/farm-WTP-enterobacteriaceae/circularised-plasmids/RHB17-C02_2.fasta	RHB17-C02_2	122552	123473	-	mph(A)	1-921/921	========/======	1/1	100.00	99.67	ncbi	NG_047986.1	Mph(A) family macrolide 2'-phosphotransferase	MACROLIDE
/well/bag/jld684/REHAB/farm-WTP-enterobacteriaceae/circularised-plasmids/RHB17-C02_2.fasta	RHB17-C02_2	124633	125508	+	blaCTX-M-1	1-876/876	===============	0/0	100.00	100.00	ncbi	NG_048897.1	class A extended-spectrum beta-lactamase CTX-M-1	CEPHALOSPORIN
/well/bag/jld684/REHAB/farm-WTP-enterobacteriaceae/circularised-plasmids/RHB17-C09_3.fasta	RHB17-C09_3	12224	13369	+	blaCMY-2	1-1146/1146	===============	0/0	100.00	100.00	ncbi	NG_048814.1	class C beta-lactamase CMY-2	CEPHALOSPORIN
/well/bag/jld684/REHAB/farm-WTP-enterobacteriaceae/circularised-plasmids/RHB17-C09_4.fasta	RHB17-C09_4	14650	15510	+	blaTEM-1	1-861/861	===============	0/0	100.00	100.00	ncbi	NG_050145.1	class A broad-spectrum beta-lactamase TEM-1	BETA-LACTAM
/well/bag/jld684/REHAB/farm-WTP-enterobacteriaceae/circularised-plasmids/RHB17-C10_3.fasta	RHB17-C10_3	43468	44613	-	blaCMY-2	1-1146/1146	===============	0/0	100.00	100.00	ncbi	NG_048814.1	class C beta-lactamase CMY-2	CEPHALOSPORIN
/well/bag/jld684/REHAB/farm-WTP-enterobacteriaceae/circularised-plasmids/RHB20-C01_2.fasta	RHB20-C01_2	101747	102952	+	tet(B)	1-1206/1206	===============	0/0	100.00	100.00	ncbi	NG_048163.1	tetracycline efflux MFS transporter Tet(B)	TETRACYCLINE
/well/bag/jld684/REHAB/farm-WTP-enterobacteriaceae/circularised-plasmids/RHB20-C01_2.fasta	RHB20-C01_2	112014	112829	-	aph(3')-Ia	1-816/816	===============	0/0	100.00	100.00	ncbi	NG_047430.1	aminoglycoside O-phosphotransferase APH(3')-Ia	KANAMYCIN
/well/bag/jld684/REHAB/farm-WTP-enterobacteriaceae/circularised-plasmids/RHB20-C01_2.fasta	RHB20-C01_2	113745	114581	-	aph(6)-Id	1-837/837	===============	0/0	100.00	100.00	ncbi	NG_047464.1	aminoglycoside O-phosphotransferase APH(6)-Id	STREPTOMYCIN
/well/bag/jld684/REHAB/farm-WTP-enterobacteriaceae/circularised-plasmids/RHB20-C01_2.fasta	RHB20-C01_2	114581	115383	-	aph(3'')-Ib	2-804/804	===============	0/0	99.88	99.88	ncbi	NG_047413.1	aminoglycoside O-phosphotransferase APH(3'')-Ib	STREPTOMYCIN
/well/bag/jld684/REHAB/farm-WTP-enterobacteriaceae/circularised-plasmids/RHB20-C01_2.fasta	RHB20-C01_2	115445	116260	-	sul2	1-816/816	===============	0/0	100.00	99.88	ncbi	NG_048118.1	sulfonamide-resistant dihydropteroate synthase Sul2	SULFONAMIDE
/well/bag/jld684/REHAB/farm-WTP-enterobacteriaceae/circularised-plasmids/RHB20-C01_2.fasta	RHB20-C01_2	122552	123473	-	mph(A)	1-921/921	========/======	1/1	100.00	99.67	ncbi	NG_047986.1	Mph(A) family macrolide 2'-phosphotransferase	MACROLIDE
/well/bag/jld684/REHAB/farm-WTP-enterobacteriaceae/circularised-plasmids/RHB20-C01_2.fasta	RHB20-C01_2	124633	125508	+	blaCTX-M-1	1-876/876	===============	0/0	100.00	100.00	ncbi	NG_048897.1	class A extended-spectrum beta-lactamase CTX-M-1	CEPHALOSPORIN
/well/bag/jld684/REHAB/farm-WTP-enterobacteriaceae/circularised-plasmids/RHB20-C02_2.fasta	RHB20-C02_2	101747	102952	+	tet(B)	1-1206/1206	===============	0/0	100.00	100.00	ncbi	NG_048163.1	tetracycline efflux MFS transporter Tet(B)	TETRACYCLINE
/well/bag/jld684/REHAB/farm-WTP-enterobacteriaceae/circularised-plasmids/RHB20-C02_2.fasta	RHB20-C02_2	112014	112829	-	aph(3')-Ia	1-816/816	===============	0/0	100.00	100.00	ncbi	NG_047430.1	aminoglycoside O-phosphotransferase APH(3')-Ia	KANAMYCIN
/well/bag/jld684/REHAB/farm-WTP-enterobacteriaceae/circularised-plasmids/RHB20-C02_2.fasta	RHB20-C02_2	113745	114581	-	aph(6)-Id	1-837/837	===============	0/0	100.00	100.00	ncbi	NG_047464.1	aminoglycoside O-phosphotransferase APH(6)-Id	STREPTOMYCIN
/well/bag/jld684/REHAB/farm-WTP-enterobacteriaceae/circularised-plasmids/RHB20-C02_2.fasta	RHB20-C02_2	114581	115383	-	aph(3'')-Ib	2-804/804	===============	0/0	99.88	99.88	ncbi	NG_047413.1	aminoglycoside O-phosphotransferase APH(3'')-Ib	STREPTOMYCIN
/well/bag/jld684/REHAB/farm-WTP-enterobacteriaceae/circularised-plasmids/RHB20-C02_2.fasta	RHB20-C02_2	115445	116260	-	sul2	1-816/816	===============	0/0	100.00	99.88	ncbi	NG_048118.1	sulfonamide-resistant dihydropteroate synthase Sul2	SULFONAMIDE
/well/bag/jld684/REHAB/farm-WTP-enterobacteriaceae/circularised-plasmids/RHB20-C02_2.fasta	RHB20-C02_2	122552	123473	-	mph(A)	1-921/921	========/======	1/1	100.00	99.67	ncbi	NG_047986.1	Mph(A) family macrolide 2'-phosphotransferase	MACROLIDE
/well/bag/jld684/REHAB/farm-WTP-enterobacteriaceae/circularised-plasmids/RHB20-C02_2.fasta	RHB20-C02_2	124633	125508	+	blaCTX-M-1	1-876/876	===============	0/0	100.00	100.00	ncbi	NG_048897.1	class A extended-spectrum beta-lactamase CTX-M-1	CEPHALOSPORIN
/well/bag/jld684/REHAB/farm-WTP-enterobacteriaceae/circularised-plasmids/RHB20-C03_4.fasta	RHB20-C03_4	8804	9664	+	blaTEM-1	1-861/861	===============	0/0	100.00	100.00	ncbi	NG_050145.1	class A broad-spectrum beta-lactamase TEM-1	BETA-LACTAM
/well/bag/jld684/REHAB/farm-WTP-enterobacteriaceae/circularised-plasmids/RHB20-C03_4.fasta	RHB20-C03_4	11027	11863	-	aph(6)-Id	1-837/837	===============	0/0	100.00	100.00	ncbi	NG_047464.1	aminoglycoside O-phosphotransferase APH(6)-Id	STREPTOMYCIN
/well/bag/jld684/REHAB/farm-WTP-enterobacteriaceae/circularised-plasmids/RHB20-C03_4.fasta	RHB20-C03_4	11863	12665	-	aph(3'')-Ib	2-804/804	===============	0/0	99.88	99.88	ncbi	NG_047413.1	aminoglycoside O-phosphotransferase APH(3'')-Ib	STREPTOMYCIN
/well/bag/jld684/REHAB/farm-WTP-enterobacteriaceae/circularised-plasmids/RHB20-C03_4.fasta	RHB20-C03_4	12727	13542	-	sul2	1-816/816	===============	0/0	100.00	99.88	ncbi	NG_048118.1	sulfonamide-resistant dihydropteroate synthase Sul2	SULFONAMIDE
/well/bag/jld684/REHAB/farm-WTP-enterobacteriaceae/circularised-plasmids/RHB20-C03_4.fasta	RHB20-C03_4	17089	17904	+	aph(3')-Ia	1-816/816	===============	0/0	100.00	100.00	ncbi	NG_047430.1	aminoglycoside O-phosphotransferase APH(3')-Ia	KANAMYCIN
/well/bag/jld684/REHAB/farm-WTP-enterobacteriaceae/circularised-plasmids/RHB20-C03_4.fasta	RHB20-C03_4	28236	29435	+	tet(A)	1-1200/1200	===============	0/0	100.00	99.92	ncbi	NG_048154.1	tetracycline efflux MFS transporter Tet(A)	TETRACYCLINE
/well/bag/jld684/REHAB/farm-WTP-enterobacteriaceae/circularised-plasmids/RHB20-C04_2.fasta	RHB20-C04_2	16576	17433	+	blaLAP-2	1-858/858	===============	0/0	100.00	100.00	ncbi	NG_049264.1	class A beta-lactamase LAP-2	BETA-LACTAM
/well/bag/jld684/REHAB/farm-WTP-enterobacteriaceae/circularised-plasmids/RHB20-C04_2.fasta	RHB20-C04_2	19030	19686	+	qnrS1	1-657/657	===============	0/0	100.00	100.00	ncbi	NG_050543.1	quinolone resistance pentapeptide repeat protein QnrS1	QUINOLONE
/well/bag/jld684/REHAB/farm-WTP-enterobacteriaceae/circularised-plasmids/RHB20-C04_2.fasta	RHB20-C04_2	23860	24696	-	aph(6)-Id	1-837/837	===============	0/0	100.00	100.00	ncbi	NG_047466.1	aminoglycoside O-phosphotransferase APH(6)-Id	STREPTOMYCIN
/well/bag/jld684/REHAB/farm-WTP-enterobacteriaceae/circularised-plasmids/RHB20-C04_2.fasta	RHB20-C04_2	24696	25498	-	aph(3'')-Ib	2-804/804	===============	0/0	99.88	99.75	ncbi	NG_047413.1	aminoglycoside O-phosphotransferase APH(3'')-Ib	STREPTOMYCIN
/well/bag/jld684/REHAB/farm-WTP-enterobacteriaceae/circularised-plasmids/RHB20-C04_2.fasta	RHB20-C04_2	25560	26375	-	sul2	1-816/816	===============	0/0	100.00	100.00	ncbi	NG_051852.1	sulfonamide-resistant dihydropteroate synthase Sul2	SULFONAMIDE
/well/bag/jld684/REHAB/farm-WTP-enterobacteriaceae/circularised-plasmids/RHB20-C04_2.fasta	RHB20-C04_2	30915	31388	-	dfrA14	1-474/474	===============	0/0	100.00	100.00	ncbi	NG_056035.1	trimethoprim-resistant dihydrofolate reductase DfrA14	TRIMETHOPRIM
/well/bag/jld684/REHAB/farm-WTP-enterobacteriaceae/circularised-plasmids/RHB20-C04_2.fasta	RHB20-C04_2	33885	34760	+	blaCTX-M-14	1-876/876	===============	0/0	100.00	100.00	ncbi	NG_048929.1	class A extended-spectrum beta-lactamase CTX-M-14	CEPHALOSPORIN
/well/bag/jld684/REHAB/farm-WTP-enterobacteriaceae/circularised-plasmids/RHB20-C13_2.fasta	RHB20-C13_2	16576	17433	+	blaLAP-2	1-858/858	===============	0/0	100.00	100.00	ncbi	NG_049264.1	class A beta-lactamase LAP-2	BETA-LACTAM
/well/bag/jld684/REHAB/farm-WTP-enterobacteriaceae/circularised-plasmids/RHB20-C13_2.fasta	RHB20-C13_2	19030	19686	+	qnrS1	1-657/657	===============	0/0	100.00	100.00	ncbi	NG_050543.1	quinolone resistance pentapeptide repeat protein QnrS1	QUINOLONE
/well/bag/jld684/REHAB/farm-WTP-enterobacteriaceae/circularised-plasmids/RHB20-C13_2.fasta	RHB20-C13_2	23860	24696	-	aph(6)-Id	1-837/837	===============	0/0	100.00	100.00	ncbi	NG_047466.1	aminoglycoside O-phosphotransferase APH(6)-Id	STREPTOMYCIN
/well/bag/jld684/REHAB/farm-WTP-enterobacteriaceae/circularised-plasmids/RHB20-C13_2.fasta	RHB20-C13_2	24696	25498	-	aph(3'')-Ib	2-804/804	===============	0/0	99.88	99.75	ncbi	NG_047413.1	aminoglycoside O-phosphotransferase APH(3'')-Ib	STREPTOMYCIN
/well/bag/jld684/REHAB/farm-WTP-enterobacteriaceae/circularised-plasmids/RHB20-C13_2.fasta	RHB20-C13_2	25560	26375	-	sul2	1-816/816	===============	0/0	100.00	100.00	ncbi	NG_051852.1	sulfonamide-resistant dihydropteroate synthase Sul2	SULFONAMIDE
/well/bag/jld684/REHAB/farm-WTP-enterobacteriaceae/circularised-plasmids/RHB20-C13_2.fasta	RHB20-C13_2	30915	31388	-	dfrA14	1-474/474	===============	0/0	100.00	100.00	ncbi	NG_056035.1	trimethoprim-resistant dihydrofolate reductase DfrA14	TRIMETHOPRIM
/well/bag/jld684/REHAB/farm-WTP-enterobacteriaceae/circularised-plasmids/RHB20-C13_2.fasta	RHB20-C13_2	33885	34760	+	blaCTX-M-14	1-876/876	===============	0/0	100.00	100.00	ncbi	NG_048929.1	class A extended-spectrum beta-lactamase CTX-M-14	CEPHALOSPORIN
/well/bag/jld684/REHAB/farm-WTP-enterobacteriaceae/circularised-plasmids/RHB24-C01_2.fasta	RHB24-C01_2	22917	23792	-	blaCTX-M-15	1-876/876	===============	0/0	100.00	100.00	ncbi	NG_048935.1	class A extended-spectrum beta-lactamase CTX-M-15	CEPHALOSPORIN
/well/bag/jld684/REHAB/farm-WTP-enterobacteriaceae/circularised-plasmids/RHB24-C01_2.fasta	RHB24-C01_2	26614	27474	+	blaTEM-1	1-861/861	===============	0/0	100.00	100.00	ncbi	NG_050145.1	class A broad-spectrum beta-lactamase TEM-1	BETA-LACTAM
/well/bag/jld684/REHAB/farm-WTP-enterobacteriaceae/circularised-plasmids/RHB24-C01_2.fasta	RHB24-C01_2	28403	29602	+	tet(A)	1-1200/1200	===============	0/0	100.00	100.00	ncbi	NG_048154.1	tetracycline efflux MFS transporter Tet(A)	TETRACYCLINE
/well/bag/jld684/REHAB/farm-WTP-enterobacteriaceae/circularised-plasmids/RHB24-C01_2.fasta	RHB24-C01_2	33290	34092	+	aph(3'')-Ib	2-804/804	===============	0/0	99.88	99.88	ncbi	NG_047413.1	aminoglycoside O-phosphotransferase APH(3'')-Ib	STREPTOMYCIN
/well/bag/jld684/REHAB/farm-WTP-enterobacteriaceae/circularised-plasmids/RHB24-C01_2.fasta	RHB24-C01_2	34092	34928	+	aph(6)-Id	1-837/837	===============	0/0	100.00	100.00	ncbi	NG_047464.1	aminoglycoside O-phosphotransferase APH(6)-Id	STREPTOMYCIN
/well/bag/jld684/REHAB/farm-WTP-enterobacteriaceae/circularised-plasmids/RHB25-C01_3.fasta	RHB25-C01_3	15082	15957	-	blaCTX-M-9	1-876/876	===============	0/0	100.00	99.89	ncbi	NG_049043.1	class A extended-spectrum beta-lactamase CTX-M-9	CEPHALOSPORIN
/well/bag/jld684/REHAB/farm-WTP-enterobacteriaceae/circularised-plasmids/RHB26-C23_2.fasta	RHB26-C23_2	55359	56558	-	tet(A)	1-1200/1200	===============	0/0	100.00	100.00	ncbi	NG_048154.1	tetracycline efflux MFS transporter Tet(A)	TETRACYCLINE
/well/bag/jld684/REHAB/farm-WTP-enterobacteriaceae/circularised-plasmids/RHB26-C23_2.fasta	RHB26-C23_2	63062	63535	+	dfrA5	1-474/474	===============	0/0	100.00	100.00	ncbi	NG_051699.1	trimethoprim-resistant dihydrofolate reductase DfrA5	TRIMETHOPRIM
/well/bag/jld684/REHAB/farm-WTP-enterobacteriaceae/circularised-plasmids/RHB26-C23_2.fasta	RHB26-C23_2	64989	65849	-	blaTEM-1	1-861/861	===============	0/0	100.00	100.00	ncbi	NG_050145.1	class A broad-spectrum beta-lactamase TEM-1	BETA-LACTAM
/well/bag/jld684/REHAB/farm-WTP-enterobacteriaceae/circularised-plasmids/RHB26-C23_2.fasta	RHB26-C23_2	67199	68035	-	aph(6)-Id	1-837/837	===============	0/0	100.00	100.00	ncbi	NG_047464.1	aminoglycoside O-phosphotransferase APH(6)-Id	STREPTOMYCIN
/well/bag/jld684/REHAB/farm-WTP-enterobacteriaceae/circularised-plasmids/RHB26-C23_2.fasta	RHB26-C23_2	68035	68837	-	aph(3'')-Ib	2-804/804	===============	0/0	99.88	99.88	ncbi	NG_047413.1	aminoglycoside O-phosphotransferase APH(3'')-Ib	STREPTOMYCIN
/well/bag/jld684/REHAB/farm-WTP-enterobacteriaceae/circularised-plasmids/RHB26-C23_2.fasta	RHB26-C23_2	68899	69714	-	sul2	1-816/816	===============	0/0	100.00	99.88	ncbi	NG_048118.1	sulfonamide-resistant dihydropteroate synthase Sul2	SULFONAMIDE
/well/bag/jld684/REHAB/farm-WTP-enterobacteriaceae/circularised-plasmids/RHB27-C20_2.fasta	RHB27-C20_2	24184	25044	+	blaTEM-1	1-861/861	===============	0/0	100.00	100.00	ncbi	NG_050145.1	class A broad-spectrum beta-lactamase TEM-1	BETA-LACTAM
/well/bag/jld684/REHAB/farm-WTP-enterobacteriaceae/circularised-plasmids/RHB27-C20_2.fasta	RHB27-C20_2	25958	27157	+	tet(A)	1-1200/1200	===============	0/0	100.00	100.00	ncbi	NG_048154.1	tetracycline efflux MFS transporter Tet(A)	TETRACYCLINE
/well/bag/jld684/REHAB/farm-WTP-enterobacteriaceae/circularised-plasmids/RHB27-C20_2.fasta	RHB27-C20_2	30670	31485	+	sul2	1-816/816	===============	0/0	100.00	100.00	ncbi	NG_051852.1	sulfonamide-resistant dihydropteroate synthase Sul2	SULFONAMIDE
/well/bag/jld684/REHAB/farm-WTP-enterobacteriaceae/circularised-plasmids/RHB27-C20_2.fasta	RHB27-C20_2	32094	32567	+	dfrA14	1-474/474	===============	0/0	100.00	100.00	ncbi	NG_047696.1	trimethoprim-resistant dihydrofolate reductase DfrA14	TRIMETHOPRIM
/well/bag/jld684/REHAB/farm-WTP-enterobacteriaceae/circularised-plasmids/RHB27-C20_2.fasta	RHB27-C20_2	32917	33753	+	aph(6)-Id	1-837/837	===============	0/0	100.00	100.00	ncbi	NG_047464.1	aminoglycoside O-phosphotransferase APH(6)-Id	STREPTOMYCIN
/well/bag/jld684/REHAB/farm-WTP-enterobacteriaceae/circularised-plasmids/RHB27-C21_3.fasta	RHB27-C21_3	84647	85846	+	tet(A)	1-1200/1200	===============	0/0	100.00	100.00	ncbi	NG_048154.1	tetracycline efflux MFS transporter Tet(A)	TETRACYCLINE
/well/bag/jld684/REHAB/farm-WTP-enterobacteriaceae/circularised-plasmids/RHB27-C22_2.fasta	RHB27-C22_2	91361	92221	-	blaTEM-1	1-861/861	===============	0/0	100.00	100.00	ncbi	NG_050145.1	class A broad-spectrum beta-lactamase TEM-1	BETA-LACTAM
/well/bag/jld684/REHAB/farm-WTP-enterobacteriaceae/circularised-plasmids/RHB27-C22_2.fasta	RHB27-C22_2	96503	97294	+	aadA2	1-792/792	===============	0/0	100.00	100.00	ncbi	NG_051846.1	ANT(3'')-Ia family aminoglycoside nucleotidyltransferase AadA2	STREPTOMYCIN
/well/bag/jld684/REHAB/farm-WTP-enterobacteriaceae/circularised-plasmids/RHB27-C22_2.fasta	RHB27-C22_2	97556	98815	+	cmlA1	1-1260/1260	===============	0/0	100.00	99.92	ncbi	NG_047648.1	chloramphenicol efflux MFS transporter CmlA1	CHLORAMPHENICOL
/well/bag/jld684/REHAB/farm-WTP-enterobacteriaceae/circularised-plasmids/RHB27-C22_2.fasta	RHB27-C22_2	98908	99699	+	aadA1	1-792/792	===============	0/0	100.00	99.87	ncbi	NG_052266.1	ANT(3'')-Ia family aminoglycoside nucleotidyltransferase AadA1	STREPTOMYCIN
/well/bag/jld684/REHAB/farm-WTP-enterobacteriaceae/circularised-plasmids/RHB27-C22_2.fasta	RHB27-C22_2	101381	102172	-	sul3	1-792/792	===============	0/0	100.00	100.00	ncbi	NG_048120.1	sulfonamide-resistant dihydropteroate synthase Sul3	SULFONAMIDE
/well/bag/jld684/REHAB/farm-WTP-enterobacteriaceae/circularised-plasmids/RHB27-C22_2.fasta	RHB27-C22_2	213173	214378	-	tet(B)	1-1206/1206	===============	0/0	100.00	100.00	ncbi	NG_048163.1	tetracycline efflux MFS transporter Tet(B)	TETRACYCLINE
/well/bag/jld684/REHAB/farm-WTP-enterobacteriaceae/circularised-plasmids/RHB27-C22_4.fasta	RHB27-C22_4	16308	17507	+	tet(A)	1-1200/1200	===============	0/0	100.00	100.00	ncbi	NG_048154.1	tetracycline efflux MFS transporter Tet(A)	TETRACYCLINE
/well/bag/jld684/REHAB/farm-WTP-enterobacteriaceae/circularised-plasmids/RHB27-C22_5.fasta	RHB27-C22_5	5379	6239	-	blaTEM-1	1-861/861	===============	0/0	100.00	100.00	ncbi	NG_050145.1	class A broad-spectrum beta-lactamase TEM-1	BETA-LACTAM
/well/bag/jld684/REHAB/farm-WTP-enterobacteriaceae/circularised-plasmids/RHB28-C04_2.fasta	RHB28-C04_2	19178	20377	+	tet(A)	1-1200/1200	===============	0/0	100.00	100.00	ncbi	NG_048154.1	tetracycline efflux MFS transporter Tet(A)	TETRACYCLINE
/well/bag/jld684/REHAB/farm-WTP-enterobacteriaceae/circularised-plasmids/RHB28-C04_3.fasta	RHB28-C04_3	1638	2513	-	blaCTX-M-32	1-876/876	===============	0/0	100.00	100.00	ncbi	NG_048982.1	class A extended-spectrum beta-lactamase CTX-M-32	CEPHALOSPORIN
/well/bag/jld684/REHAB/farm-WTP-enterobacteriaceae/circularised-plasmids/RHB28-C04_3.fasta	RHB28-C04_3	25900	26397	+	dfrA12	1-498/498	===============	0/0	100.00	100.00	ncbi	NG_047689.1	trimethoprim-resistant dihydrofolate reductase DfrA12	TRIMETHOPRIM
/well/bag/jld684/REHAB/farm-WTP-enterobacteriaceae/circularised-plasmids/RHB28-C04_3.fasta	RHB28-C04_3	26805	27596	+	aadA2	1-792/792	===============	0/0	100.00	100.00	ncbi	NG_047343.1	ANT(3'')-Ia family aminoglycoside nucleotidyltransferase AadA2	STREPTOMYCIN
/well/bag/jld684/REHAB/farm-WTP-enterobacteriaceae/circularised-plasmids/RHB28-C04_3.fasta	RHB28-C04_3	27858	29117	+	cmlA1	1-1260/1260	===============	0/0	100.00	99.92	ncbi	NG_047648.1	chloramphenicol efflux MFS transporter CmlA1	CHLORAMPHENICOL
/well/bag/jld684/REHAB/farm-WTP-enterobacteriaceae/circularised-plasmids/RHB28-C04_3.fasta	RHB28-C04_3	29210	30001	+	aadA1	1-792/792	===============	0/0	100.00	99.87	ncbi	NG_052266.1	ANT(3'')-Ia family aminoglycoside nucleotidyltransferase AadA1	STREPTOMYCIN
/well/bag/jld684/REHAB/farm-WTP-enterobacteriaceae/circularised-plasmids/RHB28-C04_3.fasta	RHB28-C04_3	31683	32474	-	sul3	1-792/792	===============	0/0	100.00	100.00	ncbi	NG_048120.1	sulfonamide-resistant dihydropteroate synthase Sul3	SULFONAMIDE
/well/bag/jld684/REHAB/farm-WTP-enterobacteriaceae/circularised-plasmids/RHB28-C04_3.fasta	RHB28-C04_3	35589	36233	+	qnrB19	1-645/645	===============	0/0	100.00	100.00	ncbi	NG_050479.1	quinolone resistance pentapeptide repeat protein QnrB19	QUINOLONE
/well/bag/jld684/REHAB/farm-WTP-enterobacteriaceae/circularised-plasmids/RHB28-C05_2.fasta	RHB28-C05_2	19178	20377	+	tet(A)	1-1200/1200	===============	0/0	100.00	100.00	ncbi	NG_048154.1	tetracycline efflux MFS transporter Tet(A)	TETRACYCLINE
/well/bag/jld684/REHAB/farm-WTP-enterobacteriaceae/circularised-plasmids/RHB28-C05_3.fasta	RHB28-C05_3	1638	2513	-	blaCTX-M-32	1-876/876	===============	0/0	100.00	100.00	ncbi	NG_048982.1	class A extended-spectrum beta-lactamase CTX-M-32	CEPHALOSPORIN
/well/bag/jld684/REHAB/farm-WTP-enterobacteriaceae/circularised-plasmids/RHB28-C05_3.fasta	RHB28-C05_3	25900	26397	+	dfrA12	1-498/498	===============	0/0	100.00	100.00	ncbi	NG_047689.1	trimethoprim-resistant dihydrofolate reductase DfrA12	TRIMETHOPRIM
/well/bag/jld684/REHAB/farm-WTP-enterobacteriaceae/circularised-plasmids/RHB28-C05_3.fasta	RHB28-C05_3	26805	27596	+	aadA2	1-792/792	===============	0/0	100.00	100.00	ncbi	NG_047343.1	ANT(3'')-Ia family aminoglycoside nucleotidyltransferase AadA2	STREPTOMYCIN
/well/bag/jld684/REHAB/farm-WTP-enterobacteriaceae/circularised-plasmids/RHB28-C05_3.fasta	RHB28-C05_3	27858	29117	+	cmlA1	1-1260/1260	===============	0/0	100.00	99.92	ncbi	NG_047648.1	chloramphenicol efflux MFS transporter CmlA1	CHLORAMPHENICOL
/well/bag/jld684/REHAB/farm-WTP-enterobacteriaceae/circularised-plasmids/RHB28-C05_3.fasta	RHB28-C05_3	29210	30001	+	aadA1	1-792/792	===============	0/0	100.00	99.87	ncbi	NG_052266.1	ANT(3'')-Ia family aminoglycoside nucleotidyltransferase AadA1	STREPTOMYCIN
/well/bag/jld684/REHAB/farm-WTP-enterobacteriaceae/circularised-plasmids/RHB28-C05_3.fasta	RHB28-C05_3	31683	32474	-	sul3	1-792/792	===============	0/0	100.00	100.00	ncbi	NG_048120.1	sulfonamide-resistant dihydropteroate synthase Sul3	SULFONAMIDE
/well/bag/jld684/REHAB/farm-WTP-enterobacteriaceae/circularised-plasmids/RHB28-C05_3.fasta	RHB28-C05_3	35589	36233	+	qnrB19	1-645/645	===============	0/0	100.00	100.00	ncbi	NG_050479.1	quinolone resistance pentapeptide repeat protein QnrB19	QUINOLONE
/well/bag/jld684/REHAB/farm-WTP-enterobacteriaceae/circularised-plasmids/RHB28-C11_3.fasta	RHB28-C11_3	10874	11710	-	aph(6)-Id	1-837/837	===============	0/0	100.00	100.00	ncbi	NG_047464.1	aminoglycoside O-phosphotransferase APH(6)-Id	STREPTOMYCIN
/well/bag/jld684/REHAB/farm-WTP-enterobacteriaceae/circularised-plasmids/RHB28-C11_3.fasta	RHB28-C11_3	11710	12512	-	aph(3'')-Ib	2-804/804	===============	0/0	99.88	100.00	ncbi	NG_047413.1	aminoglycoside O-phosphotransferase APH(3'')-Ib	STREPTOMYCIN
/well/bag/jld684/REHAB/farm-WTP-enterobacteriaceae/circularised-plasmids/RHB28-C11_3.fasta	RHB28-C11_3	18098	19303	+	tet(B)	1-1206/1206	===============	0/0	100.00	100.00	ncbi	NG_048163.1	tetracycline efflux MFS transporter Tet(B)	TETRACYCLINE
/well/bag/jld684/REHAB/farm-WTP-enterobacteriaceae/circularised-plasmids/RHB28-C13_2.fasta	RHB28-C13_2	85660	86496	-	aph(6)-Id	1-837/837	===============	0/0	100.00	100.00	ncbi	NG_047464.1	aminoglycoside O-phosphotransferase APH(6)-Id	STREPTOMYCIN
/well/bag/jld684/REHAB/farm-WTP-enterobacteriaceae/circularised-plasmids/RHB28-C13_2.fasta	RHB28-C13_2	86496	87298	-	aph(3'')-Ib	2-804/804	===============	0/0	99.88	100.00	ncbi	NG_047413.1	aminoglycoside O-phosphotransferase APH(3'')-Ib	STREPTOMYCIN
/well/bag/jld684/REHAB/farm-WTP-enterobacteriaceae/circularised-plasmids/RHB28-C13_2.fasta	RHB28-C13_2	92884	94089	+	tet(B)	1-1206/1206	===============	0/0	100.00	100.00	ncbi	NG_048163.1	tetracycline efflux MFS transporter Tet(B)	TETRACYCLINE
/well/bag/jld684/REHAB/farm-WTP-enterobacteriaceae/circularised-plasmids/RHB28-C13_2.fasta	RHB28-C13_2	100206	101066	+	blaTEM-1	1-861/861	===============	0/0	100.00	100.00	ncbi	NG_050145.1	class A broad-spectrum beta-lactamase TEM-1	BETA-LACTAM
/well/bag/jld684/REHAB/farm-WTP-enterobacteriaceae/circularised-plasmids/RHB28-C13_2.fasta	RHB28-C13_2	102251	103066	+	aph(3')-Ia	1-816/816	===============	0/0	100.00	100.00	ncbi	NG_047430.1	aminoglycoside O-phosphotransferase APH(3')-Ia	KANAMYCIN
/well/bag/jld684/REHAB/farm-WTP-enterobacteriaceae/circularised-plasmids/RHB28-C13_2.fasta	RHB28-C13_2	106164	106948	+	aac(3)-IVa	1-786/786	========/======	1/1	99.87	99.87	ncbi	NG_047254.1	aminoglycoside N-acetyltransferase AAC(3)-IVa	GENTAMICIN
/well/bag/jld684/REHAB/farm-WTP-enterobacteriaceae/circularised-plasmids/RHB28-C13_2.fasta	RHB28-C13_2	107169	108194	+	aph(4)-Ia	1-1026/1026	===============	0/0	100.00	100.00	ncbi	NG_047456.1	aminoglycoside O-phosphotransferase APH(4)-Ia	HYGROMYCIN
/well/bag/jld684/REHAB/farm-WTP-enterobacteriaceae/circularised-plasmids/RHB28-C13_2.fasta	RHB28-C13_2	112911	113702	-	sul3	1-792/792	===============	0/0	100.00	100.00	ncbi	NG_048120.1	sulfonamide-resistant dihydropteroate synthase Sul3	SULFONAMIDE
/well/bag/jld684/REHAB/farm-WTP-enterobacteriaceae/circularised-plasmids/RHB28-C13_2.fasta	RHB28-C13_2	118009	118800	-	aadA1	1-792/792	===============	0/0	100.00	99.87	ncbi	NG_052266.1	ANT(3'')-Ia family aminoglycoside nucleotidyltransferase AadA1	STREPTOMYCIN
/well/bag/jld684/REHAB/farm-WTP-enterobacteriaceae/circularised-plasmids/RHB28-C13_2.fasta	RHB28-C13_2	118893	120152	-	cmlA1	1-1260/1260	===============	0/0	100.00	99.92	ncbi	NG_047648.1	chloramphenicol efflux MFS transporter CmlA1	CHLORAMPHENICOL
/well/bag/jld684/REHAB/farm-WTP-enterobacteriaceae/circularised-plasmids/RHB28-C13_2.fasta	RHB28-C13_2	120414	121205	-	aadA2	1-792/792	===============	0/0	100.00	100.00	ncbi	NG_051846.1	ANT(3'')-Ia family aminoglycoside nucleotidyltransferase AadA2	STREPTOMYCIN
/well/bag/jld684/REHAB/farm-WTP-enterobacteriaceae/circularised-plasmids/RHB28-C13_2.fasta	RHB28-C13_2	171787	172986	-	tet(A)	1-1200/1200	===============	0/0	100.00	100.00	ncbi	NG_048154.1	tetracycline efflux MFS transporter Tet(A)	TETRACYCLINE
/well/bag/jld684/REHAB/farm-WTP-enterobacteriaceae/circularised-plasmids/RHB28-C13_2.fasta	RHB28-C13_2	176821	177318	+	dfrA12	1-498/498	===============	0/0	100.00	100.00	ncbi	NG_047689.1	trimethoprim-resistant dihydrofolate reductase DfrA12	TRIMETHOPRIM
/well/bag/jld684/REHAB/farm-WTP-enterobacteriaceae/circularised-plasmids/RHB28-C13_2.fasta	RHB28-C13_2	177726	178517	+	aadA2	1-792/792	===============	0/0	100.00	100.00	ncbi	NG_047343.1	ANT(3'')-Ia family aminoglycoside nucleotidyltransferase AadA2	STREPTOMYCIN
/well/bag/jld684/REHAB/farm-WTP-enterobacteriaceae/circularised-plasmids/RHB28-C13_2.fasta	RHB28-C13_2	179022	179861	+	sul1	1-840/840	===============	0/0	100.00	100.00	ncbi	NG_048082.1	sulfonamide-resistant dihydropteroate synthase Sul1	SULFONAMIDE
/well/bag/jld684/REHAB/farm-WTP-enterobacteriaceae/circularised-plasmids/RHB28-C13_2.fasta	RHB28-C13_2	248661	249455	-	aph(3')-IIa	1-795/795	===============	0/0	100.00	100.00	ncbi	NG_047417.1	aminoglycoside O-phosphotransferase APH(3')-IIa	KANAMYCIN
/well/bag/jld684/REHAB/farm-WTP-enterobacteriaceae/circularised-plasmids/RHB28-C14_2.fasta	RHB28-C14_2	17362	18222	-	blaTEM-1	1-861/861	===============	0/0	100.00	100.00	ncbi	NG_050145.1	class A broad-spectrum beta-lactamase TEM-1	BETA-LACTAM
/well/bag/jld684/REHAB/farm-WTP-enterobacteriaceae/circularised-plasmids/RHB28-C14_2.fasta	RHB28-C14_2	34263	35468	+	tet(B)	1-1206/1206	===============	0/0	100.00	100.00	ncbi	NG_048163.1	tetracycline efflux MFS transporter Tet(B)	TETRACYCLINE
/well/bag/jld684/REHAB/farm-WTP-enterobacteriaceae/circularised-plasmids/RHB28-C14_2.fasta	RHB28-C14_2	40167	40969	+	aph(3'')-Ib	2-804/804	===============	0/0	99.88	100.00	ncbi	NG_047413.1	aminoglycoside O-phosphotransferase APH(3'')-Ib	STREPTOMYCIN
/well/bag/jld684/REHAB/farm-WTP-enterobacteriaceae/circularised-plasmids/RHB28-C14_2.fasta	RHB28-C14_2	40969	41805	+	aph(6)-Id	1-837/837	===============	0/0	100.00	100.00	ncbi	NG_047464.1	aminoglycoside O-phosphotransferase APH(6)-Id	STREPTOMYCIN
/well/bag/jld684/REHAB/farm-WTP-enterobacteriaceae/circularised-plasmids/RHB28-C15_3.fasta	RHB28-C15_3	22118	23317	-	tet(A)	1-1200/1200	===============	0/0	100.00	99.92	ncbi	NG_048154.1	tetracycline efflux MFS transporter Tet(A)	TETRACYCLINE
/well/bag/jld684/REHAB/farm-WTP-enterobacteriaceae/circularised-plasmids/RHB28-C15_3.fasta	RHB28-C15_3	26882	27526	-	qnrB19	1-645/645	===============	0/0	100.00	100.00	ncbi	NG_050479.1	quinolone resistance pentapeptide repeat protein QnrB19	QUINOLONE
/well/bag/jld684/REHAB/farm-WTP-enterobacteriaceae/circularised-plasmids/RHB28-C19_2.fasta	RHB28-C19_2	7099	7959	+	blaTEM-1	1-861/861	===============	0/0	100.00	100.00	ncbi	NG_050145.1	class A broad-spectrum beta-lactamase TEM-1	BETA-LACTAM
/well/bag/jld684/REHAB/farm-WTP-enterobacteriaceae/circularised-plasmids/RHB28-C19_2.fasta	RHB28-C19_2	12353	12850	+	dfrA12	1-498/498	===============	0/0	100.00	100.00	ncbi	NG_047689.1	trimethoprim-resistant dihydrofolate reductase DfrA12	TRIMETHOPRIM
/well/bag/jld684/REHAB/farm-WTP-enterobacteriaceae/circularised-plasmids/RHB28-C19_2.fasta	RHB28-C19_2	13258	14049	+	aadA2	1-792/792	===============	0/0	100.00	100.00	ncbi	NG_047343.1	ANT(3'')-Ia family aminoglycoside nucleotidyltransferase AadA2	STREPTOMYCIN
/well/bag/jld684/REHAB/farm-WTP-enterobacteriaceae/circularised-plasmids/RHB28-C19_2.fasta	RHB28-C19_2	14311	15570	+	cmlA1	1-1260/1260	===============	0/0	100.00	99.92	ncbi	NG_047648.1	chloramphenicol efflux MFS transporter CmlA1	CHLORAMPHENICOL
/well/bag/jld684/REHAB/farm-WTP-enterobacteriaceae/circularised-plasmids/RHB28-C19_2.fasta	RHB28-C19_2	15663	16454	+	aadA1	1-792/792	===============	0/0	100.00	99.87	ncbi	NG_052266.1	ANT(3'')-Ia family aminoglycoside nucleotidyltransferase AadA1	STREPTOMYCIN
/well/bag/jld684/REHAB/farm-WTP-enterobacteriaceae/circularised-plasmids/RHB28-C19_2.fasta	RHB28-C19_2	18382	20301	-	tet(M)	1-1920/1920	===============	0/0	100.00	97.66	ncbi	NG_048237.1	tetracycline resistance ribosomal protection protein Tet(M)	TETRACYCLINE
/well/bag/jld684/REHAB/farm-WTP-enterobacteriaceae/circularised-plasmids/RHB28-C19_2.fasta	RHB28-C19_2	75861	77060	+	tet(A)	1-1200/1200	===============	0/0	100.00	99.92	ncbi	NG_048154.1	tetracycline efflux MFS transporter Tet(A)	TETRACYCLINE
/well/bag/jld684/REHAB/farm-WTP-enterobacteriaceae/circularised-plasmids/RHB28-C19_2.fasta	RHB28-C19_2	85927	86718	-	sul3	1-792/792	===============	0/0	100.00	100.00	ncbi	NG_048120.1	sulfonamide-resistant dihydropteroate synthase Sul3	SULFONAMIDE
/well/bag/jld684/REHAB/farm-WTP-enterobacteriaceae/circularised-plasmids/RHB28-C19_3.fasta	RHB28-C19_3	693	1553	+	blaTEM-1	1-861/861	===============	0/0	100.00	100.00	ncbi	NG_050145.1	class A broad-spectrum beta-lactamase TEM-1	BETA-LACTAM
/well/bag/jld684/REHAB/farm-WTP-enterobacteriaceae/circularised-plasmids/RHB28-C20_3.fasta	RHB28-C20_3	2604	3803	-	tet(A)	1-1200/1200	===============	0/0	100.00	100.00	ncbi	NG_048153.1	tetracycline efflux MFS transporter Tet(A)	TETRACYCLINE
/well/bag/jld684/REHAB/farm-WTP-enterobacteriaceae/circularised-plasmids/RHB28-C20_3.fasta	RHB28-C20_3	5139	5975	-	aph(6)-Id	1-837/837	===============	0/0	100.00	100.00	ncbi	NG_047464.1	aminoglycoside O-phosphotransferase APH(6)-Id	STREPTOMYCIN
/well/bag/jld684/REHAB/farm-WTP-enterobacteriaceae/circularised-plasmids/RHB28-C20_3.fasta	RHB28-C20_3	5975	6777	-	aph(3'')-Ib	2-804/804	===============	0/0	99.88	99.88	ncbi	NG_047413.1	aminoglycoside O-phosphotransferase APH(3'')-Ib	STREPTOMYCIN
/well/bag/jld684/REHAB/farm-WTP-enterobacteriaceae/circularised-plasmids/RHB28-C20_3.fasta	RHB28-C20_3	6839	7654	-	sul2	1-816/816	===============	0/0	100.00	100.00	ncbi	NG_051852.1	sulfonamide-resistant dihydropteroate synthase Sul2	SULFONAMIDE
/well/bag/jld684/REHAB/farm-WTP-enterobacteriaceae/circularised-plasmids/RHB28-C21_2.fasta	RHB28-C21_2	86998	87834	-	aph(6)-Id	1-837/837	===============	0/0	100.00	100.00	ncbi	NG_047464.1	aminoglycoside O-phosphotransferase APH(6)-Id	STREPTOMYCIN
/well/bag/jld684/REHAB/farm-WTP-enterobacteriaceae/circularised-plasmids/RHB28-C21_2.fasta	RHB28-C21_2	87834	88636	-	aph(3'')-Ib	2-804/804	===============	0/0	99.88	100.00	ncbi	NG_047413.1	aminoglycoside O-phosphotransferase APH(3'')-Ib	STREPTOMYCIN
/well/bag/jld684/REHAB/farm-WTP-enterobacteriaceae/circularised-plasmids/RHB28-C21_2.fasta	RHB28-C21_2	94222	95427	+	tet(B)	1-1206/1206	===============	0/0	100.00	100.00	ncbi	NG_048163.1	tetracycline efflux MFS transporter Tet(B)	TETRACYCLINE
/well/bag/jld684/REHAB/farm-WTP-enterobacteriaceae/circularised-plasmids/RHB28-C21_2.fasta	RHB28-C21_2	101544	102404	+	blaTEM-1	1-861/861	===============	0/0	100.00	100.00	ncbi	NG_050145.1	class A broad-spectrum beta-lactamase TEM-1	BETA-LACTAM
/well/bag/jld684/REHAB/farm-WTP-enterobacteriaceae/circularised-plasmids/RHB28-C21_2.fasta	RHB28-C21_2	103589	104404	+	aph(3')-Ia	1-816/816	===============	0/0	100.00	100.00	ncbi	NG_047430.1	aminoglycoside O-phosphotransferase APH(3')-Ia	KANAMYCIN
/well/bag/jld684/REHAB/farm-WTP-enterobacteriaceae/circularised-plasmids/RHB28-C21_2.fasta	RHB28-C21_2	107502	108286	+	aac(3)-IVa	1-786/786	========/======	1/1	99.87	99.87	ncbi	NG_047254.1	aminoglycoside N-acetyltransferase AAC(3)-IVa	GENTAMICIN
/well/bag/jld684/REHAB/farm-WTP-enterobacteriaceae/circularised-plasmids/RHB28-C21_2.fasta	RHB28-C21_2	108507	109532	+	aph(4)-Ia	1-1026/1026	===============	0/0	100.00	100.00	ncbi	NG_047456.1	aminoglycoside O-phosphotransferase APH(4)-Ia	HYGROMYCIN
/well/bag/jld684/REHAB/farm-WTP-enterobacteriaceae/circularised-plasmids/RHB28-C21_2.fasta	RHB28-C21_2	114249	115040	-	sul3	1-792/792	===============	0/0	100.00	100.00	ncbi	NG_048120.1	sulfonamide-resistant dihydropteroate synthase Sul3	SULFONAMIDE
/well/bag/jld684/REHAB/farm-WTP-enterobacteriaceae/circularised-plasmids/RHB28-C21_2.fasta	RHB28-C21_2	119347	120138	-	aadA1	1-792/792	===============	0/0	100.00	99.87	ncbi	NG_052266.1	ANT(3'')-Ia family aminoglycoside nucleotidyltransferase AadA1	STREPTOMYCIN
/well/bag/jld684/REHAB/farm-WTP-enterobacteriaceae/circularised-plasmids/RHB28-C21_2.fasta	RHB28-C21_2	120231	121490	-	cmlA1	1-1260/1260	===============	0/0	100.00	99.92	ncbi	NG_047648.1	chloramphenicol efflux MFS transporter CmlA1	CHLORAMPHENICOL
/well/bag/jld684/REHAB/farm-WTP-enterobacteriaceae/circularised-plasmids/RHB28-C21_2.fasta	RHB28-C21_2	121752	122543	-	aadA2	1-792/792	===============	0/0	100.00	100.00	ncbi	NG_051846.1	ANT(3'')-Ia family aminoglycoside nucleotidyltransferase AadA2	STREPTOMYCIN
/well/bag/jld684/REHAB/farm-WTP-enterobacteriaceae/circularised-plasmids/RHB28-C21_2.fasta	RHB28-C21_2	173125	174324	-	tet(A)	1-1200/1200	===============	0/0	100.00	100.00	ncbi	NG_048154.1	tetracycline efflux MFS transporter Tet(A)	TETRACYCLINE
/well/bag/jld684/REHAB/farm-WTP-enterobacteriaceae/circularised-plasmids/RHB28-C21_2.fasta	RHB28-C21_2	178159	178656	+	dfrA12	1-498/498	===============	0/0	100.00	100.00	ncbi	NG_047689.1	trimethoprim-resistant dihydrofolate reductase DfrA12	TRIMETHOPRIM
/well/bag/jld684/REHAB/farm-WTP-enterobacteriaceae/circularised-plasmids/RHB28-C21_2.fasta	RHB28-C21_2	179064	179855	+	aadA2	1-792/792	===============	0/0	100.00	100.00	ncbi	NG_047343.1	ANT(3'')-Ia family aminoglycoside nucleotidyltransferase AadA2	STREPTOMYCIN
/well/bag/jld684/REHAB/farm-WTP-enterobacteriaceae/circularised-plasmids/RHB28-C21_2.fasta	RHB28-C21_2	180360	181199	+	sul1	1-840/840	===============	0/0	100.00	100.00	ncbi	NG_048082.1	sulfonamide-resistant dihydropteroate synthase Sul1	SULFONAMIDE
/well/bag/jld684/REHAB/farm-WTP-enterobacteriaceae/circularised-plasmids/RHB28-C21_2.fasta	RHB28-C21_2	251337	252131	-	aph(3')-IIa	1-795/795	===============	0/0	100.00	100.00	ncbi	NG_047417.1	aminoglycoside O-phosphotransferase APH(3')-IIa	KANAMYCIN
/well/bag/jld684/REHAB/farm-WTP-enterobacteriaceae/circularised-plasmids/RHB29-C09_2.fasta	RHB29-C09_2	10171	10644	+	dfrA14	1-474/474	===============	0/0	100.00	100.00	ncbi	NG_047696.1	trimethoprim-resistant dihydrofolate reductase DfrA14	TRIMETHOPRIM
/well/bag/jld684/REHAB/farm-WTP-enterobacteriaceae/circularised-plasmids/RHB29-C09_2.fasta	RHB29-C09_2	10673	11464	+	aadA1	1-792/792	===============	0/0	100.00	99.87	ncbi	NG_052266.1	ANT(3'')-Ia family aminoglycoside nucleotidyltransferase AadA1	STREPTOMYCIN
/well/bag/jld684/REHAB/farm-WTP-enterobacteriaceae/circularised-plasmids/RHB29-C09_2.fasta	RHB29-C09_2	11969	12808	+	sul1	1-840/840	===============	0/0	100.00	100.00	ncbi	NG_048082.1	sulfonamide-resistant dihydropteroate synthase Sul1	SULFONAMIDE
/well/bag/jld684/REHAB/farm-WTP-enterobacteriaceae/circularised-plasmids/RHB29-C09_2.fasta	RHB29-C09_2	26941	28140	+	tet(A)	1-1200/1200	===============	0/0	100.00	100.00	ncbi	NG_048154.1	tetracycline efflux MFS transporter Tet(A)	TETRACYCLINE
/well/bag/jld684/REHAB/farm-WTP-enterobacteriaceae/circularised-plasmids/RHB29-C09_2.fasta	RHB29-C09_2	60142	61002	+	blaTEM-235	1-861/861	===============	0/0	100.00	99.88	ncbi	NG_059898.1	class A beta-lactamase TEM-235	BETA-LACTAM
/well/bag/jld684/REHAB/farm-WTP-enterobacteriaceae/circularised-plasmids/RHB29-C09_2.fasta	RHB29-C09_2	61258	62060	-	aph(3'')-Ib	2-804/804	===============	0/0	99.88	99.88	ncbi	NG_047413.1	aminoglycoside O-phosphotransferase APH(3'')-Ib	STREPTOMYCIN
/well/bag/jld684/REHAB/farm-WTP-enterobacteriaceae/circularised-plasmids/RHB29-C09_2.fasta	RHB29-C09_2	62122	62937	-	sul2	1-816/816	===============	0/0	100.00	100.00	ncbi	NG_051852.1	sulfonamide-resistant dihydropteroate synthase Sul2	SULFONAMIDE
/well/bag/jld684/REHAB/farm-WTP-enterobacteriaceae/circularised-plasmids/RHB29-C10_2.fasta	RHB29-C10_2	10171	10644	+	dfrA14	1-474/474	===============	0/0	100.00	100.00	ncbi	NG_047696.1	trimethoprim-resistant dihydrofolate reductase DfrA14	TRIMETHOPRIM
/well/bag/jld684/REHAB/farm-WTP-enterobacteriaceae/circularised-plasmids/RHB29-C10_2.fasta	RHB29-C10_2	10673	11464	+	aadA1	1-792/792	===============	0/0	100.00	99.87	ncbi	NG_052266.1	ANT(3'')-Ia family aminoglycoside nucleotidyltransferase AadA1	STREPTOMYCIN
/well/bag/jld684/REHAB/farm-WTP-enterobacteriaceae/circularised-plasmids/RHB29-C10_2.fasta	RHB29-C10_2	11969	12808	+	sul1	1-840/840	===============	0/0	100.00	100.00	ncbi	NG_048082.1	sulfonamide-resistant dihydropteroate synthase Sul1	SULFONAMIDE
/well/bag/jld684/REHAB/farm-WTP-enterobacteriaceae/circularised-plasmids/RHB29-C10_2.fasta	RHB29-C10_2	26941	28140	+	tet(A)	1-1200/1200	===============	0/0	100.00	100.00	ncbi	NG_048154.1	tetracycline efflux MFS transporter Tet(A)	TETRACYCLINE
/well/bag/jld684/REHAB/farm-WTP-enterobacteriaceae/circularised-plasmids/RHB29-C10_2.fasta	RHB29-C10_2	60142	61002	+	blaTEM-235	1-861/861	===============	0/0	100.00	99.88	ncbi	NG_059898.1	class A beta-lactamase TEM-235	BETA-LACTAM
/well/bag/jld684/REHAB/farm-WTP-enterobacteriaceae/circularised-plasmids/RHB29-C10_2.fasta	RHB29-C10_2	61258	62060	-	aph(3'')-Ib	2-804/804	===============	0/0	99.88	99.88	ncbi	NG_047413.1	aminoglycoside O-phosphotransferase APH(3'')-Ib	STREPTOMYCIN
/well/bag/jld684/REHAB/farm-WTP-enterobacteriaceae/circularised-plasmids/RHB29-C10_2.fasta	RHB29-C10_2	62122	62937	-	sul2	1-816/816	===============	0/0	100.00	100.00	ncbi	NG_051852.1	sulfonamide-resistant dihydropteroate synthase Sul2	SULFONAMIDE
/well/bag/jld684/REHAB/farm-WTP-enterobacteriaceae/circularised-plasmids/RHB29-C16_2.fasta	RHB29-C16_2	10171	10644	+	dfrA14	1-474/474	===============	0/0	100.00	100.00	ncbi	NG_047696.1	trimethoprim-resistant dihydrofolate reductase DfrA14	TRIMETHOPRIM
/well/bag/jld684/REHAB/farm-WTP-enterobacteriaceae/circularised-plasmids/RHB29-C16_2.fasta	RHB29-C16_2	10673	11464	+	aadA1	1-792/792	===============	0/0	100.00	99.87	ncbi	NG_052266.1	ANT(3'')-Ia family aminoglycoside nucleotidyltransferase AadA1	STREPTOMYCIN
/well/bag/jld684/REHAB/farm-WTP-enterobacteriaceae/circularised-plasmids/RHB29-C16_2.fasta	RHB29-C16_2	11969	12808	+	sul1	1-840/840	===============	0/0	100.00	100.00	ncbi	NG_048082.1	sulfonamide-resistant dihydropteroate synthase Sul1	SULFONAMIDE
/well/bag/jld684/REHAB/farm-WTP-enterobacteriaceae/circularised-plasmids/RHB29-C16_2.fasta	RHB29-C16_2	26941	28140	+	tet(A)	1-1200/1200	===============	0/0	100.00	100.00	ncbi	NG_048154.1	tetracycline efflux MFS transporter Tet(A)	TETRACYCLINE
/well/bag/jld684/REHAB/farm-WTP-enterobacteriaceae/circularised-plasmids/RHB29-C16_2.fasta	RHB29-C16_2	60142	61002	+	blaTEM-235	1-861/861	===============	0/0	100.00	99.88	ncbi	NG_059898.1	class A beta-lactamase TEM-235	BETA-LACTAM
/well/bag/jld684/REHAB/farm-WTP-enterobacteriaceae/circularised-plasmids/RHB29-C16_2.fasta	RHB29-C16_2	61258	62060	-	aph(3'')-Ib	2-804/804	===============	0/0	99.88	99.88	ncbi	NG_047413.1	aminoglycoside O-phosphotransferase APH(3'')-Ib	STREPTOMYCIN
/well/bag/jld684/REHAB/farm-WTP-enterobacteriaceae/circularised-plasmids/RHB29-C16_2.fasta	RHB29-C16_2	62122	62937	-	sul2	1-816/816	===============	0/0	100.00	100.00	ncbi	NG_051852.1	sulfonamide-resistant dihydropteroate synthase Sul2	SULFONAMIDE
/well/bag/jld684/REHAB/farm-WTP-enterobacteriaceae/circularised-plasmids/RHB29-C18_2.fasta	RHB29-C18_2	10171	10644	+	dfrA14	1-474/474	===============	0/0	100.00	100.00	ncbi	NG_047696.1	trimethoprim-resistant dihydrofolate reductase DfrA14	TRIMETHOPRIM
/well/bag/jld684/REHAB/farm-WTP-enterobacteriaceae/circularised-plasmids/RHB29-C18_2.fasta	RHB29-C18_2	10673	11464	+	aadA1	1-792/792	===============	0/0	100.00	99.87	ncbi	NG_052266.1	ANT(3'')-Ia family aminoglycoside nucleotidyltransferase AadA1	STREPTOMYCIN
/well/bag/jld684/REHAB/farm-WTP-enterobacteriaceae/circularised-plasmids/RHB29-C18_2.fasta	RHB29-C18_2	11969	12808	+	sul1	1-840/840	===============	0/0	100.00	100.00	ncbi	NG_048082.1	sulfonamide-resistant dihydropteroate synthase Sul1	SULFONAMIDE
/well/bag/jld684/REHAB/farm-WTP-enterobacteriaceae/circularised-plasmids/RHB29-C18_2.fasta	RHB29-C18_2	26941	28140	+	tet(A)	1-1200/1200	===============	0/0	100.00	100.00	ncbi	NG_048154.1	tetracycline efflux MFS transporter Tet(A)	TETRACYCLINE
/well/bag/jld684/REHAB/farm-WTP-enterobacteriaceae/circularised-plasmids/RHB29-C18_2.fasta	RHB29-C18_2	60142	61002	+	blaTEM-235	1-861/861	===============	0/0	100.00	99.88	ncbi	NG_059898.1	class A beta-lactamase TEM-235	BETA-LACTAM
/well/bag/jld684/REHAB/farm-WTP-enterobacteriaceae/circularised-plasmids/RHB29-C18_2.fasta	RHB29-C18_2	61258	62060	-	aph(3'')-Ib	2-804/804	===============	0/0	99.88	99.88	ncbi	NG_047413.1	aminoglycoside O-phosphotransferase APH(3'')-Ib	STREPTOMYCIN
/well/bag/jld684/REHAB/farm-WTP-enterobacteriaceae/circularised-plasmids/RHB29-C18_2.fasta	RHB29-C18_2	62122	62937	-	sul2	1-816/816	===============	0/0	100.00	100.00	ncbi	NG_051852.1	sulfonamide-resistant dihydropteroate synthase Sul2	SULFONAMIDE
/well/bag/jld684/REHAB/farm-WTP-enterobacteriaceae/circularised-plasmids/RHB29-C23_2.fasta	RHB29-C23_2	10171	10644	+	dfrA14	1-474/474	===============	0/0	100.00	100.00	ncbi	NG_047696.1	trimethoprim-resistant dihydrofolate reductase DfrA14	TRIMETHOPRIM
/well/bag/jld684/REHAB/farm-WTP-enterobacteriaceae/circularised-plasmids/RHB29-C23_2.fasta	RHB29-C23_2	10673	11464	+	aadA1	1-792/792	===============	0/0	100.00	99.87	ncbi	NG_052266.1	ANT(3'')-Ia family aminoglycoside nucleotidyltransferase AadA1	STREPTOMYCIN
/well/bag/jld684/REHAB/farm-WTP-enterobacteriaceae/circularised-plasmids/RHB29-C23_2.fasta	RHB29-C23_2	11969	12808	+	sul1	1-840/840	===============	0/0	100.00	100.00	ncbi	NG_048082.1	sulfonamide-resistant dihydropteroate synthase Sul1	SULFONAMIDE
/well/bag/jld684/REHAB/farm-WTP-enterobacteriaceae/circularised-plasmids/RHB29-C23_2.fasta	RHB29-C23_2	26941	28140	+	tet(A)	1-1200/1200	===============	0/0	100.00	100.00	ncbi	NG_048154.1	tetracycline efflux MFS transporter Tet(A)	TETRACYCLINE
/well/bag/jld684/REHAB/farm-WTP-enterobacteriaceae/circularised-plasmids/RHB29-C23_2.fasta	RHB29-C23_2	60142	61002	+	blaTEM-235	1-861/861	===============	0/0	100.00	99.88	ncbi	NG_059898.1	class A beta-lactamase TEM-235	BETA-LACTAM
/well/bag/jld684/REHAB/farm-WTP-enterobacteriaceae/circularised-plasmids/RHB29-C23_2.fasta	RHB29-C23_2	61258	62060	-	aph(3'')-Ib	2-804/804	===============	0/0	99.88	99.88	ncbi	NG_047413.1	aminoglycoside O-phosphotransferase APH(3'')-Ib	STREPTOMYCIN
/well/bag/jld684/REHAB/farm-WTP-enterobacteriaceae/circularised-plasmids/RHB29-C23_2.fasta	RHB29-C23_2	62122	62937	-	sul2	1-816/816	===============	0/0	100.00	100.00	ncbi	NG_051852.1	sulfonamide-resistant dihydropteroate synthase Sul2	SULFONAMIDE
/well/bag/jld684/REHAB/farm-WTP-enterobacteriaceae/circularised-plasmids/RHB30-C02_2.fasta	RHB30-C02_2	85662	86498	-	aph(6)-Id	1-837/837	===============	0/0	100.00	100.00	ncbi	NG_047464.1	aminoglycoside O-phosphotransferase APH(6)-Id	STREPTOMYCIN
/well/bag/jld684/REHAB/farm-WTP-enterobacteriaceae/circularised-plasmids/RHB30-C02_2.fasta	RHB30-C02_2	86498	87300	-	aph(3'')-Ib	2-804/804	===============	0/0	99.88	99.88	ncbi	NG_047413.1	aminoglycoside O-phosphotransferase APH(3'')-Ib	STREPTOMYCIN
/well/bag/jld684/REHAB/farm-WTP-enterobacteriaceae/circularised-plasmids/RHB30-C02_2.fasta	RHB30-C02_2	95807	96667	+	blaTEM-1	1-861/861	===============	0/0	100.00	100.00	ncbi	NG_050145.1	class A broad-spectrum beta-lactamase TEM-1	BETA-LACTAM
/well/bag/jld684/REHAB/farm-WTP-enterobacteriaceae/circularised-plasmids/RHB30-C02_2.fasta	RHB30-C02_2	97852	98667	+	aph(3')-Ia	1-816/816	===============	0/0	100.00	100.00	ncbi	NG_047430.1	aminoglycoside O-phosphotransferase APH(3')-Ia	KANAMYCIN
/well/bag/jld684/REHAB/farm-WTP-enterobacteriaceae/circularised-plasmids/RHB30-C02_2.fasta	RHB30-C02_2	101765	102549	+	aac(3)-IVa	1-786/786	========/======	1/1	99.87	99.87	ncbi	NG_047254.1	aminoglycoside N-acetyltransferase AAC(3)-IVa	GENTAMICIN
/well/bag/jld684/REHAB/farm-WTP-enterobacteriaceae/circularised-plasmids/RHB30-C02_2.fasta	RHB30-C02_2	102770	103795	+	aph(4)-Ia	1-1026/1026	===============	0/0	100.00	100.00	ncbi	NG_047456.1	aminoglycoside O-phosphotransferase APH(4)-Ia	HYGROMYCIN
/well/bag/jld684/REHAB/farm-WTP-enterobacteriaceae/circularised-plasmids/RHB30-C02_2.fasta	RHB30-C02_2	108512	109303	-	sul3	1-792/792	===============	0/0	100.00	100.00	ncbi	NG_048120.1	sulfonamide-resistant dihydropteroate synthase Sul3	SULFONAMIDE
/well/bag/jld684/REHAB/farm-WTP-enterobacteriaceae/circularised-plasmids/RHB30-C02_2.fasta	RHB30-C02_2	113610	114401	-	aadA1	1-792/792	===============	0/0	100.00	99.87	ncbi	NG_052266.1	ANT(3'')-Ia family aminoglycoside nucleotidyltransferase AadA1	STREPTOMYCIN
/well/bag/jld684/REHAB/farm-WTP-enterobacteriaceae/circularised-plasmids/RHB30-C02_2.fasta	RHB30-C02_2	114494	115753	-	cmlA1	1-1260/1260	===============	0/0	100.00	99.92	ncbi	NG_047648.1	chloramphenicol efflux MFS transporter CmlA1	CHLORAMPHENICOL
/well/bag/jld684/REHAB/farm-WTP-enterobacteriaceae/circularised-plasmids/RHB30-C02_2.fasta	RHB30-C02_2	116015	116806	-	aadA2	1-792/792	===============	0/0	100.00	100.00	ncbi	NG_051846.1	ANT(3'')-Ia family aminoglycoside nucleotidyltransferase AadA2	STREPTOMYCIN
/well/bag/jld684/REHAB/farm-WTP-enterobacteriaceae/circularised-plasmids/RHB30-C02_2.fasta	RHB30-C02_2	167388	168587	-	tet(A)	1-1200/1200	===============	0/0	100.00	100.00	ncbi	NG_048154.1	tetracycline efflux MFS transporter Tet(A)	TETRACYCLINE
/well/bag/jld684/REHAB/farm-WTP-enterobacteriaceae/circularised-plasmids/RHB30-C02_2.fasta	RHB30-C02_2	172422	172919	+	dfrA12	1-498/498	===============	0/0	100.00	100.00	ncbi	NG_047689.1	trimethoprim-resistant dihydrofolate reductase DfrA12	TRIMETHOPRIM
/well/bag/jld684/REHAB/farm-WTP-enterobacteriaceae/circularised-plasmids/RHB30-C02_2.fasta	RHB30-C02_2	173327	174118	+	aadA2	1-792/792	===============	0/0	100.00	100.00	ncbi	NG_047343.1	ANT(3'')-Ia family aminoglycoside nucleotidyltransferase AadA2	STREPTOMYCIN
/well/bag/jld684/REHAB/farm-WTP-enterobacteriaceae/circularised-plasmids/RHB30-C02_2.fasta	RHB30-C02_2	174623	175462	+	sul1	1-840/840	===============	0/0	100.00	100.00	ncbi	NG_048082.1	sulfonamide-resistant dihydropteroate synthase Sul1	SULFONAMIDE
/well/bag/jld684/REHAB/farm-WTP-enterobacteriaceae/circularised-plasmids/RHB30-C02_2.fasta	RHB30-C02_2	249067	249861	+	aph(3')-IIa	1-795/795	===============	0/0	100.00	100.00	ncbi	NG_047417.1	aminoglycoside O-phosphotransferase APH(3')-IIa	KANAMYCIN
/well/bag/jld684/REHAB/farm-WTP-enterobacteriaceae/circularised-plasmids/RHB30-C02_3.fasta	RHB30-C02_3	631	1104	+	dfrA14	1-474/474	===============	0/0	100.00	100.00	ncbi	NG_047696.1	trimethoprim-resistant dihydrofolate reductase DfrA14	TRIMETHOPRIM
/well/bag/jld684/REHAB/farm-WTP-enterobacteriaceae/circularised-plasmids/RHB30-C02_3.fasta	RHB30-C02_3	1454	2290	+	aph(6)-Id	1-837/837	===============	0/0	100.00	100.00	ncbi	NG_047464.1	aminoglycoside O-phosphotransferase APH(6)-Id	STREPTOMYCIN
/well/bag/jld684/REHAB/farm-WTP-enterobacteriaceae/circularised-plasmids/RHB30-C02_3.fasta	RHB30-C02_3	5997	6790	+	sul2	1-794/816	===============	0/0	97.30	100.00	ncbi	NG_051852.1	sulfonamide-resistant dihydropteroate synthase Sul2	SULFONAMIDE
/well/bag/jld684/REHAB/farm-WTP-enterobacteriaceae/circularised-plasmids/RHB30-C03_3.fasta	RHB30-C03_3	1160	2185	-	aph(4)-Ia	1-1026/1026	===============	0/0	100.00	100.00	ncbi	NG_047456.1	aminoglycoside O-phosphotransferase APH(4)-Ia	HYGROMYCIN
/well/bag/jld684/REHAB/farm-WTP-enterobacteriaceae/circularised-plasmids/RHB30-C03_3.fasta	RHB30-C03_3	2406	3190	-	aac(3)-IVa	1-786/786	========/======	1/1	99.87	99.75	ncbi	NG_047254.1	aminoglycoside N-acetyltransferase AAC(3)-IVa	GENTAMICIN
/well/bag/jld684/REHAB/farm-WTP-enterobacteriaceae/circularised-plasmids/RHB30-C03_3.fasta	RHB30-C03_3	91254	92114	-	blaTEM-1	1-861/861	===============	0/0	100.00	100.00	ncbi	NG_050145.1	class A broad-spectrum beta-lactamase TEM-1	BETA-LACTAM
/well/bag/jld684/REHAB/farm-WTP-enterobacteriaceae/circularised-plasmids/RHB30-C03_3.fasta	RHB30-C03_3	97990	99189	+	tet(A)	1-1200/1200	===============	0/0	100.00	100.00	ncbi	NG_048154.1	tetracycline efflux MFS transporter Tet(A)	TETRACYCLINE
/well/bag/jld684/REHAB/farm-WTP-enterobacteriaceae/circularised-plasmids/RHB30-C03_5.fasta	RHB30-C03_5	3312	4148	-	aph(6)-Id	1-837/837	===============	0/0	100.00	100.00	ncbi	NG_047464.1	aminoglycoside O-phosphotransferase APH(6)-Id	STREPTOMYCIN
/well/bag/jld684/REHAB/farm-WTP-enterobacteriaceae/circularised-plasmids/RHB30-C03_5.fasta	RHB30-C03_5	4498	4971	-	dfrA14	1-474/474	===============	0/0	100.00	100.00	ncbi	NG_047696.1	trimethoprim-resistant dihydrofolate reductase DfrA14	TRIMETHOPRIM
/well/bag/jld684/REHAB/farm-WTP-enterobacteriaceae/circularised-plasmids/RHB30-C03_5.fasta	RHB30-C03_5	5580	6395	-	sul2	1-816/816	===============	0/0	100.00	100.00	ncbi	NG_051852.1	sulfonamide-resistant dihydropteroate synthase Sul2	SULFONAMIDE
/well/bag/jld684/REHAB/farm-WTP-enterobacteriaceae/circularised-plasmids/RHB30-C04_2.fasta	RHB30-C04_2	30764	31624	-	blaTEM-1	1-861/861	===============	0/0	100.00	100.00	ncbi	NG_050145.1	class A broad-spectrum beta-lactamase TEM-1	BETA-LACTAM
/well/bag/jld684/REHAB/farm-WTP-enterobacteriaceae/circularised-plasmids/RHB30-C04_2.fasta	RHB30-C04_2	37500	38699	+	tet(A)	1-1200/1200	===============	0/0	100.00	100.00	ncbi	NG_048154.1	tetracycline efflux MFS transporter Tet(A)	TETRACYCLINE
/well/bag/jld684/REHAB/farm-WTP-enterobacteriaceae/circularised-plasmids/RHB30-C04_2.fasta	RHB30-C04_2	44432	45457	-	aph(4)-Ia	1-1026/1026	===============	0/0	100.00	100.00	ncbi	NG_047456.1	aminoglycoside O-phosphotransferase APH(4)-Ia	HYGROMYCIN
/well/bag/jld684/REHAB/farm-WTP-enterobacteriaceae/circularised-plasmids/RHB30-C04_2.fasta	RHB30-C04_2	45678	46462	-	aac(3)-IVa	1-786/786	========/======	1/1	99.87	99.75	ncbi	NG_047254.1	aminoglycoside N-acetyltransferase AAC(3)-IVa	GENTAMICIN
/well/bag/jld684/REHAB/farm-WTP-enterobacteriaceae/circularised-plasmids/RHB30-C04_3.fasta	RHB30-C04_3	7009	7482	+	dfrA16	1-474/474	===============	0/0	100.00	100.00	ncbi	NG_047706.1	trimethoprim-resistant dihydrofolate reductase DfrA16	TRIMETHOPRIM
/well/bag/jld684/REHAB/farm-WTP-enterobacteriaceae/circularised-plasmids/RHB30-C04_3.fasta	RHB30-C04_3	8027	8866	+	sul1	1-840/840	===============	0/0	100.00	100.00	ncbi	NG_048082.1	sulfonamide-resistant dihydropteroate synthase Sul1	SULFONAMIDE
/well/bag/jld684/REHAB/farm-WTP-enterobacteriaceae/circularised-plasmids/RHB30-C04_3.fasta	RHB30-C04_3	12875	14074	+	tet(A)	1-1200/1200	===============	0/0	100.00	100.00	ncbi	NG_048154.1	tetracycline efflux MFS transporter Tet(A)	TETRACYCLINE
/well/bag/jld684/REHAB/farm-WTP-enterobacteriaceae/circularised-plasmids/RHB30-C05_6.fasta	RHB30-C05_6	3991	4464	+	dfrA1	1-474/474	===============	0/0	100.00	100.00	ncbi	NG_047676.1	trimethoprim-resistant dihydrofolate reductase DfrA1	TRIMETHOPRIM
/well/bag/jld684/REHAB/farm-WTP-enterobacteriaceae/circularised-plasmids/RHB30-C05_6.fasta	RHB30-C05_6	5156	5945	+	aadA22	1-790/792	===============	0/0	99.75	94.56	ncbi	NG_052404.1	ANT(3'')-Ia family aminoglycoside nucleotidyltransferase AadA22	STREPTOMYCIN
/well/bag/jld684/REHAB/farm-WTP-enterobacteriaceae/circularised-plasmids/RHB30-C05_6.fasta	RHB30-C05_6	6452	7291	+	sul1	1-840/840	===============	0/0	100.00	100.00	ncbi	NG_048082.1	sulfonamide-resistant dihydropteroate synthase Sul1	SULFONAMIDE
/well/bag/jld684/REHAB/farm-WTP-enterobacteriaceae/circularised-plasmids/RHB30-C05_6.fasta	RHB30-C05_6	27297	28496	-	tet(A)	1-1200/1200	===============	0/0	100.00	99.92	ncbi	NG_048159.1	tetracycline efflux MFS transporter Tet(A)	TETRACYCLINE
/well/bag/jld684/REHAB/farm-WTP-enterobacteriaceae/circularised-plasmids/RHB30-C06_2.fasta	RHB30-C06_2	85662	86498	-	aph(6)-Id	1-837/837	===============	0/0	100.00	100.00	ncbi	NG_047464.1	aminoglycoside O-phosphotransferase APH(6)-Id	STREPTOMYCIN
/well/bag/jld684/REHAB/farm-WTP-enterobacteriaceae/circularised-plasmids/RHB30-C06_2.fasta	RHB30-C06_2	86498	87300	-	aph(3'')-Ib	2-804/804	===============	0/0	99.88	100.00	ncbi	NG_047413.1	aminoglycoside O-phosphotransferase APH(3'')-Ib	STREPTOMYCIN
/well/bag/jld684/REHAB/farm-WTP-enterobacteriaceae/circularised-plasmids/RHB30-C06_2.fasta	RHB30-C06_2	92886	94091	+	tet(B)	1-1206/1206	===============	0/0	100.00	100.00	ncbi	NG_048163.1	tetracycline efflux MFS transporter Tet(B)	TETRACYCLINE
/well/bag/jld684/REHAB/farm-WTP-enterobacteriaceae/circularised-plasmids/RHB30-C06_2.fasta	RHB30-C06_2	101093	101953	-	blaTEM-1	1-861/861	===============	0/0	100.00	100.00	ncbi	NG_050145.1	class A broad-spectrum beta-lactamase TEM-1	BETA-LACTAM
/well/bag/jld684/REHAB/farm-WTP-enterobacteriaceae/circularised-plasmids/RHB30-C06_2.fasta	RHB30-C06_2	103858	104673	+	aph(3')-Ia	1-816/816	===============	0/0	100.00	100.00	ncbi	NG_047430.1	aminoglycoside O-phosphotransferase APH(3')-Ia	KANAMYCIN
/well/bag/jld684/REHAB/farm-WTP-enterobacteriaceae/circularised-plasmids/RHB30-C06_2.fasta	RHB30-C06_2	107771	108555	+	aac(3)-IVa	1-786/786	========/======	1/1	99.87	99.87	ncbi	NG_047254.1	aminoglycoside N-acetyltransferase AAC(3)-IVa	GENTAMICIN
/well/bag/jld684/REHAB/farm-WTP-enterobacteriaceae/circularised-plasmids/RHB30-C06_2.fasta	RHB30-C06_2	108776	109801	+	aph(4)-Ia	1-1026/1026	===============	0/0	100.00	100.00	ncbi	NG_047456.1	aminoglycoside O-phosphotransferase APH(4)-Ia	HYGROMYCIN
/well/bag/jld684/REHAB/farm-WTP-enterobacteriaceae/circularised-plasmids/RHB30-C06_2.fasta	RHB30-C06_2	114518	115309	-	sul3	1-792/792	===============	0/0	100.00	100.00	ncbi	NG_048120.1	sulfonamide-resistant dihydropteroate synthase Sul3	SULFONAMIDE
/well/bag/jld684/REHAB/farm-WTP-enterobacteriaceae/circularised-plasmids/RHB30-C06_2.fasta	RHB30-C06_2	119616	120407	-	aadA1	1-792/792	===============	0/0	100.00	99.87	ncbi	NG_052266.1	ANT(3'')-Ia family aminoglycoside nucleotidyltransferase AadA1	STREPTOMYCIN
/well/bag/jld684/REHAB/farm-WTP-enterobacteriaceae/circularised-plasmids/RHB30-C06_2.fasta	RHB30-C06_2	120500	121759	-	cmlA1	1-1260/1260	===============	0/0	100.00	99.92	ncbi	NG_047648.1	chloramphenicol efflux MFS transporter CmlA1	CHLORAMPHENICOL
/well/bag/jld684/REHAB/farm-WTP-enterobacteriaceae/circularised-plasmids/RHB30-C06_2.fasta	RHB30-C06_2	122021	122812	-	aadA2	1-792/792	===============	0/0	100.00	100.00	ncbi	NG_051846.1	ANT(3'')-Ia family aminoglycoside nucleotidyltransferase AadA2	STREPTOMYCIN
/well/bag/jld684/REHAB/farm-WTP-enterobacteriaceae/circularised-plasmids/RHB30-C06_2.fasta	RHB30-C06_2	173394	174593	-	tet(A)	1-1200/1200	===============	0/0	100.00	100.00	ncbi	NG_048154.1	tetracycline efflux MFS transporter Tet(A)	TETRACYCLINE
/well/bag/jld684/REHAB/farm-WTP-enterobacteriaceae/circularised-plasmids/RHB30-C06_2.fasta	RHB30-C06_2	178428	178925	+	dfrA12	1-498/498	===============	0/0	100.00	100.00	ncbi	NG_047689.1	trimethoprim-resistant dihydrofolate reductase DfrA12	TRIMETHOPRIM
/well/bag/jld684/REHAB/farm-WTP-enterobacteriaceae/circularised-plasmids/RHB30-C06_2.fasta	RHB30-C06_2	179333	180124	+	aadA2	1-792/792	===============	0/0	100.00	100.00	ncbi	NG_047343.1	ANT(3'')-Ia family aminoglycoside nucleotidyltransferase AadA2	STREPTOMYCIN
/well/bag/jld684/REHAB/farm-WTP-enterobacteriaceae/circularised-plasmids/RHB30-C06_2.fasta	RHB30-C06_2	180629	181468	+	sul1	1-840/840	===============	0/0	100.00	100.00	ncbi	NG_048082.1	sulfonamide-resistant dihydropteroate synthase Sul1	SULFONAMIDE
/well/bag/jld684/REHAB/farm-WTP-enterobacteriaceae/circularised-plasmids/RHB30-C06_2.fasta	RHB30-C06_2	254944	255738	+	aph(3')-IIa	1-795/795	===============	0/0	100.00	100.00	ncbi	NG_047417.1	aminoglycoside O-phosphotransferase APH(3')-IIa	KANAMYCIN
/well/bag/jld684/REHAB/farm-WTP-enterobacteriaceae/circularised-plasmids/RHB30-C07_2.fasta	RHB30-C07_2	85662	86498	-	aph(6)-Id	1-837/837	===============	0/0	100.00	100.00	ncbi	NG_047464.1	aminoglycoside O-phosphotransferase APH(6)-Id	STREPTOMYCIN
/well/bag/jld684/REHAB/farm-WTP-enterobacteriaceae/circularised-plasmids/RHB30-C07_2.fasta	RHB30-C07_2	86498	87300	-	aph(3'')-Ib	2-804/804	===============	0/0	99.88	100.00	ncbi	NG_047413.1	aminoglycoside O-phosphotransferase APH(3'')-Ib	STREPTOMYCIN
/well/bag/jld684/REHAB/farm-WTP-enterobacteriaceae/circularised-plasmids/RHB30-C07_2.fasta	RHB30-C07_2	92886	94091	+	tet(B)	1-1206/1206	===============	0/0	100.00	100.00	ncbi	NG_048163.1	tetracycline efflux MFS transporter Tet(B)	TETRACYCLINE
/well/bag/jld684/REHAB/farm-WTP-enterobacteriaceae/circularised-plasmids/RHB30-C07_2.fasta	RHB30-C07_2	101093	101953	-	blaTEM-1	1-861/861	===============	0/0	100.00	100.00	ncbi	NG_050145.1	class A broad-spectrum beta-lactamase TEM-1	BETA-LACTAM
/well/bag/jld684/REHAB/farm-WTP-enterobacteriaceae/circularised-plasmids/RHB30-C07_2.fasta	RHB30-C07_2	103858	104673	+	aph(3')-Ia	1-816/816	===============	0/0	100.00	100.00	ncbi	NG_047430.1	aminoglycoside O-phosphotransferase APH(3')-Ia	KANAMYCIN
/well/bag/jld684/REHAB/farm-WTP-enterobacteriaceae/circularised-plasmids/RHB30-C07_2.fasta	RHB30-C07_2	107771	108555	+	aac(3)-IVa	1-786/786	========/======	1/1	99.87	99.87	ncbi	NG_047254.1	aminoglycoside N-acetyltransferase AAC(3)-IVa	GENTAMICIN
/well/bag/jld684/REHAB/farm-WTP-enterobacteriaceae/circularised-plasmids/RHB30-C07_2.fasta	RHB30-C07_2	108776	109801	+	aph(4)-Ia	1-1026/1026	===============	0/0	100.00	100.00	ncbi	NG_047456.1	aminoglycoside O-phosphotransferase APH(4)-Ia	HYGROMYCIN
/well/bag/jld684/REHAB/farm-WTP-enterobacteriaceae/circularised-plasmids/RHB30-C07_2.fasta	RHB30-C07_2	114518	115309	-	sul3	1-792/792	===============	0/0	100.00	100.00	ncbi	NG_048120.1	sulfonamide-resistant dihydropteroate synthase Sul3	SULFONAMIDE
/well/bag/jld684/REHAB/farm-WTP-enterobacteriaceae/circularised-plasmids/RHB30-C07_2.fasta	RHB30-C07_2	119616	120407	-	aadA1	1-792/792	===============	0/0	100.00	99.87	ncbi	NG_052266.1	ANT(3'')-Ia family aminoglycoside nucleotidyltransferase AadA1	STREPTOMYCIN
/well/bag/jld684/REHAB/farm-WTP-enterobacteriaceae/circularised-plasmids/RHB30-C07_2.fasta	RHB30-C07_2	120500	121759	-	cmlA1	1-1260/1260	===============	0/0	100.00	99.92	ncbi	NG_047648.1	chloramphenicol efflux MFS transporter CmlA1	CHLORAMPHENICOL
/well/bag/jld684/REHAB/farm-WTP-enterobacteriaceae/circularised-plasmids/RHB30-C07_2.fasta	RHB30-C07_2	122021	122812	-	aadA2	1-792/792	===============	0/0	100.00	100.00	ncbi	NG_051846.1	ANT(3'')-Ia family aminoglycoside nucleotidyltransferase AadA2	STREPTOMYCIN
/well/bag/jld684/REHAB/farm-WTP-enterobacteriaceae/circularised-plasmids/RHB30-C07_2.fasta	RHB30-C07_2	173394	174593	-	tet(A)	1-1200/1200	===============	0/0	100.00	100.00	ncbi	NG_048154.1	tetracycline efflux MFS transporter Tet(A)	TETRACYCLINE
/well/bag/jld684/REHAB/farm-WTP-enterobacteriaceae/circularised-plasmids/RHB30-C07_2.fasta	RHB30-C07_2	178428	178925	+	dfrA12	1-498/498	===============	0/0	100.00	100.00	ncbi	NG_047689.1	trimethoprim-resistant dihydrofolate reductase DfrA12	TRIMETHOPRIM
/well/bag/jld684/REHAB/farm-WTP-enterobacteriaceae/circularised-plasmids/RHB30-C07_2.fasta	RHB30-C07_2	179333	180124	+	aadA2	1-792/792	===============	0/0	100.00	100.00	ncbi	NG_047343.1	ANT(3'')-Ia family aminoglycoside nucleotidyltransferase AadA2	STREPTOMYCIN
/well/bag/jld684/REHAB/farm-WTP-enterobacteriaceae/circularised-plasmids/RHB30-C07_2.fasta	RHB30-C07_2	180629	181468	+	sul1	1-840/840	===============	0/0	100.00	100.00	ncbi	NG_048082.1	sulfonamide-resistant dihydropteroate synthase Sul1	SULFONAMIDE
/well/bag/jld684/REHAB/farm-WTP-enterobacteriaceae/circularised-plasmids/RHB30-C07_2.fasta	RHB30-C07_2	254944	255738	+	aph(3')-IIa	1-795/795	===============	0/0	100.00	100.00	ncbi	NG_047417.1	aminoglycoside O-phosphotransferase APH(3')-IIa	KANAMYCIN
/well/bag/jld684/REHAB/farm-WTP-enterobacteriaceae/circularised-plasmids/RHB30-C09_2.fasta	RHB30-C09_2	7122	8321	-	tet(A)	1-1200/1200	===============	0/0	100.00	100.00	ncbi	NG_048154.1	tetracycline efflux MFS transporter Tet(A)	TETRACYCLINE
/well/bag/jld684/REHAB/farm-WTP-enterobacteriaceae/circularised-plasmids/RHB30-C09_2.fasta	RHB30-C09_2	17303	18118	-	aph(3')-Ia	1-816/816	===============	0/0	100.00	100.00	ncbi	NG_047430.1	aminoglycoside O-phosphotransferase APH(3')-Ia	KANAMYCIN
/well/bag/jld684/REHAB/farm-WTP-enterobacteriaceae/circularised-plasmids/RHB30-C09_2.fasta	RHB30-C09_2	21046	21837	+	sul3	1-792/792	===============	0/0	100.00	100.00	ncbi	NG_048120.1	sulfonamide-resistant dihydropteroate synthase Sul3	SULFONAMIDE
/well/bag/jld684/REHAB/farm-WTP-enterobacteriaceae/circularised-plasmids/RHB30-C09_2.fasta	RHB30-C09_2	23519	24310	-	aadA1	1-792/792	===============	0/0	100.00	99.87	ncbi	NG_052266.1	ANT(3'')-Ia family aminoglycoside nucleotidyltransferase AadA1	STREPTOMYCIN
/well/bag/jld684/REHAB/farm-WTP-enterobacteriaceae/circularised-plasmids/RHB30-C09_2.fasta	RHB30-C09_2	24403	25662	-	cmlA1	1-1260/1260	===============	0/0	100.00	99.92	ncbi	NG_047648.1	chloramphenicol efflux MFS transporter CmlA1	CHLORAMPHENICOL
/well/bag/jld684/REHAB/farm-WTP-enterobacteriaceae/circularised-plasmids/RHB30-C09_2.fasta	RHB30-C09_2	25924	26715	-	aadA2	1-792/792	===============	0/0	100.00	100.00	ncbi	NG_051846.1	ANT(3'')-Ia family aminoglycoside nucleotidyltransferase AadA2	STREPTOMYCIN
/well/bag/jld684/REHAB/farm-WTP-enterobacteriaceae/circularised-plasmids/RHB30-C09_3.fasta	RHB30-C09_3	41027	41935	+	mph(B)	1-909/909	===============	0/0	100.00	100.00	ncbi	NG_047988.1	Mph(B) family macrolide 2'-phosphotransferase	MACROLIDE
/well/bag/jld684/REHAB/farm-WTP-enterobacteriaceae/circularised-plasmids/RHB30-C10_2.fasta	RHB30-C10_2	7122	8321	-	tet(A)	1-1200/1200	===============	0/0	100.00	100.00	ncbi	NG_048154.1	tetracycline efflux MFS transporter Tet(A)	TETRACYCLINE
/well/bag/jld684/REHAB/farm-WTP-enterobacteriaceae/circularised-plasmids/RHB30-C10_2.fasta	RHB30-C10_2	17303	18118	-	aph(3')-Ia	1-816/816	===============	0/0	100.00	100.00	ncbi	NG_047430.1	aminoglycoside O-phosphotransferase APH(3')-Ia	KANAMYCIN
/well/bag/jld684/REHAB/farm-WTP-enterobacteriaceae/circularised-plasmids/RHB30-C10_2.fasta	RHB30-C10_2	21046	21837	+	sul3	1-792/792	===============	0/0	100.00	100.00	ncbi	NG_048120.1	sulfonamide-resistant dihydropteroate synthase Sul3	SULFONAMIDE
/well/bag/jld684/REHAB/farm-WTP-enterobacteriaceae/circularised-plasmids/RHB30-C10_2.fasta	RHB30-C10_2	23519	24310	-	aadA1	1-792/792	===============	0/0	100.00	99.87	ncbi	NG_052266.1	ANT(3'')-Ia family aminoglycoside nucleotidyltransferase AadA1	STREPTOMYCIN
/well/bag/jld684/REHAB/farm-WTP-enterobacteriaceae/circularised-plasmids/RHB30-C10_2.fasta	RHB30-C10_2	24403	25662	-	cmlA1	1-1260/1260	===============	0/0	100.00	99.92	ncbi	NG_047648.1	chloramphenicol efflux MFS transporter CmlA1	CHLORAMPHENICOL
/well/bag/jld684/REHAB/farm-WTP-enterobacteriaceae/circularised-plasmids/RHB30-C10_2.fasta	RHB30-C10_2	25924	26715	-	aadA2	1-792/792	===============	0/0	100.00	100.00	ncbi	NG_051846.1	ANT(3'')-Ia family aminoglycoside nucleotidyltransferase AadA2	STREPTOMYCIN
/well/bag/jld684/REHAB/farm-WTP-enterobacteriaceae/circularised-plasmids/RHB30-C10_3.fasta	RHB30-C10_3	41027	41935	+	mph(B)	1-909/909	===============	0/0	100.00	100.00	ncbi	NG_047988.1	Mph(B) family macrolide 2'-phosphotransferase	MACROLIDE
/well/bag/jld684/REHAB/farm-WTP-enterobacteriaceae/circularised-plasmids/RHB30-C16_2.fasta	RHB30-C16_2	85661	86497	-	aph(6)-Id	1-837/837	===============	0/0	100.00	100.00	ncbi	NG_047464.1	aminoglycoside O-phosphotransferase APH(6)-Id	STREPTOMYCIN
/well/bag/jld684/REHAB/farm-WTP-enterobacteriaceae/circularised-plasmids/RHB30-C16_2.fasta	RHB30-C16_2	86497	87299	-	aph(3'')-Ib	2-804/804	===============	0/0	99.88	100.00	ncbi	NG_047413.1	aminoglycoside O-phosphotransferase APH(3'')-Ib	STREPTOMYCIN
/well/bag/jld684/REHAB/farm-WTP-enterobacteriaceae/circularised-plasmids/RHB30-C16_2.fasta	RHB30-C16_2	92885	94090	+	tet(B)	1-1206/1206	===============	0/0	100.00	100.00	ncbi	NG_048163.1	tetracycline efflux MFS transporter Tet(B)	TETRACYCLINE
/well/bag/jld684/REHAB/farm-WTP-enterobacteriaceae/circularised-plasmids/RHB30-C16_2.fasta	RHB30-C16_2	100207	101067	+	blaTEM-1	1-861/861	===============	0/0	100.00	100.00	ncbi	NG_050145.1	class A broad-spectrum beta-lactamase TEM-1	BETA-LACTAM
/well/bag/jld684/REHAB/farm-WTP-enterobacteriaceae/circularised-plasmids/RHB30-C16_2.fasta	RHB30-C16_2	102252	103067	+	aph(3')-Ia	1-816/816	===============	0/0	100.00	100.00	ncbi	NG_047430.1	aminoglycoside O-phosphotransferase APH(3')-Ia	KANAMYCIN
/well/bag/jld684/REHAB/farm-WTP-enterobacteriaceae/circularised-plasmids/RHB30-C16_2.fasta	RHB30-C16_2	106165	106949	+	aac(3)-IVa	1-786/786	========/======	1/1	99.87	99.87	ncbi	NG_047254.1	aminoglycoside N-acetyltransferase AAC(3)-IVa	GENTAMICIN
/well/bag/jld684/REHAB/farm-WTP-enterobacteriaceae/circularised-plasmids/RHB30-C16_2.fasta	RHB30-C16_2	107170	108195	+	aph(4)-Ia	1-1026/1026	===============	0/0	100.00	100.00	ncbi	NG_047456.1	aminoglycoside O-phosphotransferase APH(4)-Ia	HYGROMYCIN
/well/bag/jld684/REHAB/farm-WTP-enterobacteriaceae/circularised-plasmids/RHB30-C16_2.fasta	RHB30-C16_2	112912	113703	-	sul3	1-792/792	===============	0/0	100.00	100.00	ncbi	NG_048120.1	sulfonamide-resistant dihydropteroate synthase Sul3	SULFONAMIDE
/well/bag/jld684/REHAB/farm-WTP-enterobacteriaceae/circularised-plasmids/RHB30-C16_2.fasta	RHB30-C16_2	118010	118801	-	aadA1	1-792/792	===============	0/0	100.00	99.87	ncbi	NG_052266.1	ANT(3'')-Ia family aminoglycoside nucleotidyltransferase AadA1	STREPTOMYCIN
/well/bag/jld684/REHAB/farm-WTP-enterobacteriaceae/circularised-plasmids/RHB30-C16_2.fasta	RHB30-C16_2	118894	120153	-	cmlA1	1-1260/1260	===============	0/0	100.00	99.92	ncbi	NG_047648.1	chloramphenicol efflux MFS transporter CmlA1	CHLORAMPHENICOL
/well/bag/jld684/REHAB/farm-WTP-enterobacteriaceae/circularised-plasmids/RHB30-C16_2.fasta	RHB30-C16_2	120415	121206	-	aadA2	1-792/792	===============	0/0	100.00	100.00	ncbi	NG_051846.1	ANT(3'')-Ia family aminoglycoside nucleotidyltransferase AadA2	STREPTOMYCIN
/well/bag/jld684/REHAB/farm-WTP-enterobacteriaceae/circularised-plasmids/RHB30-C16_2.fasta	RHB30-C16_2	168948	169742	+	aph(3')-IIa	1-795/795	===============	0/0	100.00	100.00	ncbi	NG_047417.1	aminoglycoside O-phosphotransferase APH(3')-IIa	KANAMYCIN
/well/bag/jld684/REHAB/farm-WTP-enterobacteriaceae/circularised-plasmids/RHB30-C17_2.fasta	RHB30-C17_2	85661	86497	-	aph(6)-Id	1-837/837	===============	0/0	100.00	100.00	ncbi	NG_047464.1	aminoglycoside O-phosphotransferase APH(6)-Id	STREPTOMYCIN
/well/bag/jld684/REHAB/farm-WTP-enterobacteriaceae/circularised-plasmids/RHB30-C17_2.fasta	RHB30-C17_2	86497	87299	-	aph(3'')-Ib	2-804/804	===============	0/0	99.88	100.00	ncbi	NG_047413.1	aminoglycoside O-phosphotransferase APH(3'')-Ib	STREPTOMYCIN
/well/bag/jld684/REHAB/farm-WTP-enterobacteriaceae/circularised-plasmids/RHB30-C17_2.fasta	RHB30-C17_2	92885	94090	+	tet(B)	1-1206/1206	===============	0/0	100.00	100.00	ncbi	NG_048163.1	tetracycline efflux MFS transporter Tet(B)	TETRACYCLINE
/well/bag/jld684/REHAB/farm-WTP-enterobacteriaceae/circularised-plasmids/RHB30-C17_2.fasta	RHB30-C17_2	100207	101067	+	blaTEM-1	1-861/861	===============	0/0	100.00	100.00	ncbi	NG_050145.1	class A broad-spectrum beta-lactamase TEM-1	BETA-LACTAM
/well/bag/jld684/REHAB/farm-WTP-enterobacteriaceae/circularised-plasmids/RHB30-C17_2.fasta	RHB30-C17_2	102252	103067	+	aph(3')-Ia	1-816/816	===============	0/0	100.00	100.00	ncbi	NG_047430.1	aminoglycoside O-phosphotransferase APH(3')-Ia	KANAMYCIN
/well/bag/jld684/REHAB/farm-WTP-enterobacteriaceae/circularised-plasmids/RHB30-C17_2.fasta	RHB30-C17_2	106165	106949	+	aac(3)-IVa	1-786/786	========/======	1/1	99.87	99.87	ncbi	NG_047254.1	aminoglycoside N-acetyltransferase AAC(3)-IVa	GENTAMICIN
/well/bag/jld684/REHAB/farm-WTP-enterobacteriaceae/circularised-plasmids/RHB30-C17_2.fasta	RHB30-C17_2	107170	108195	+	aph(4)-Ia	1-1026/1026	===============	0/0	100.00	100.00	ncbi	NG_047456.1	aminoglycoside O-phosphotransferase APH(4)-Ia	HYGROMYCIN
/well/bag/jld684/REHAB/farm-WTP-enterobacteriaceae/circularised-plasmids/RHB30-C17_2.fasta	RHB30-C17_2	112912	113703	-	sul3	1-792/792	===============	0/0	100.00	100.00	ncbi	NG_048120.1	sulfonamide-resistant dihydropteroate synthase Sul3	SULFONAMIDE
/well/bag/jld684/REHAB/farm-WTP-enterobacteriaceae/circularised-plasmids/RHB30-C17_2.fasta	RHB30-C17_2	118010	118801	-	aadA1	1-792/792	===============	0/0	100.00	99.87	ncbi	NG_052266.1	ANT(3'')-Ia family aminoglycoside nucleotidyltransferase AadA1	STREPTOMYCIN
/well/bag/jld684/REHAB/farm-WTP-enterobacteriaceae/circularised-plasmids/RHB30-C17_2.fasta	RHB30-C17_2	118894	120153	-	cmlA1	1-1260/1260	===============	0/0	100.00	99.92	ncbi	NG_047648.1	chloramphenicol efflux MFS transporter CmlA1	CHLORAMPHENICOL
/well/bag/jld684/REHAB/farm-WTP-enterobacteriaceae/circularised-plasmids/RHB30-C17_2.fasta	RHB30-C17_2	120415	121206	-	aadA2	1-792/792	===============	0/0	100.00	100.00	ncbi	NG_051846.1	ANT(3'')-Ia family aminoglycoside nucleotidyltransferase AadA2	STREPTOMYCIN
/well/bag/jld684/REHAB/farm-WTP-enterobacteriaceae/circularised-plasmids/RHB30-C17_2.fasta	RHB30-C17_2	168948	169742	+	aph(3')-IIa	1-795/795	===============	0/0	100.00	100.00	ncbi	NG_047417.1	aminoglycoside O-phosphotransferase APH(3')-IIa	KANAMYCIN
/well/bag/jld684/REHAB/farm-WTP-enterobacteriaceae/circularised-plasmids/RHB30-C20_2.fasta	RHB30-C20_2	85661	86497	-	aph(6)-Id	1-837/837	===============	0/0	100.00	100.00	ncbi	NG_047464.1	aminoglycoside O-phosphotransferase APH(6)-Id	STREPTOMYCIN
/well/bag/jld684/REHAB/farm-WTP-enterobacteriaceae/circularised-plasmids/RHB30-C20_2.fasta	RHB30-C20_2	86497	87299	-	aph(3'')-Ib	2-804/804	===============	0/0	99.88	100.00	ncbi	NG_047413.1	aminoglycoside O-phosphotransferase APH(3'')-Ib	STREPTOMYCIN
/well/bag/jld684/REHAB/farm-WTP-enterobacteriaceae/circularised-plasmids/RHB30-C20_2.fasta	RHB30-C20_2	92885	94090	+	tet(B)	1-1206/1206	===============	0/0	100.00	100.00	ncbi	NG_048163.1	tetracycline efflux MFS transporter Tet(B)	TETRACYCLINE
/well/bag/jld684/REHAB/farm-WTP-enterobacteriaceae/circularised-plasmids/RHB30-C20_2.fasta	RHB30-C20_2	100207	101067	+	blaTEM-1	1-861/861	===============	0/0	100.00	100.00	ncbi	NG_050145.1	class A broad-spectrum beta-lactamase TEM-1	BETA-LACTAM
/well/bag/jld684/REHAB/farm-WTP-enterobacteriaceae/circularised-plasmids/RHB30-C20_2.fasta	RHB30-C20_2	102252	103067	+	aph(3')-Ia	1-816/816	===============	0/0	100.00	100.00	ncbi	NG_047430.1	aminoglycoside O-phosphotransferase APH(3')-Ia	KANAMYCIN
/well/bag/jld684/REHAB/farm-WTP-enterobacteriaceae/circularised-plasmids/RHB30-C20_2.fasta	RHB30-C20_2	106165	106949	+	aac(3)-IVa	1-786/786	========/======	1/1	99.87	99.87	ncbi	NG_047254.1	aminoglycoside N-acetyltransferase AAC(3)-IVa	GENTAMICIN
/well/bag/jld684/REHAB/farm-WTP-enterobacteriaceae/circularised-plasmids/RHB30-C20_2.fasta	RHB30-C20_2	107170	108195	+	aph(4)-Ia	1-1026/1026	===============	0/0	100.00	100.00	ncbi	NG_047456.1	aminoglycoside O-phosphotransferase APH(4)-Ia	HYGROMYCIN
/well/bag/jld684/REHAB/farm-WTP-enterobacteriaceae/circularised-plasmids/RHB30-C20_2.fasta	RHB30-C20_2	112912	113703	-	sul3	1-792/792	===============	0/0	100.00	100.00	ncbi	NG_048120.1	sulfonamide-resistant dihydropteroate synthase Sul3	SULFONAMIDE
/well/bag/jld684/REHAB/farm-WTP-enterobacteriaceae/circularised-plasmids/RHB30-C20_2.fasta	RHB30-C20_2	118010	118801	-	aadA1	1-792/792	===============	0/0	100.00	99.87	ncbi	NG_052266.1	ANT(3'')-Ia family aminoglycoside nucleotidyltransferase AadA1	STREPTOMYCIN
/well/bag/jld684/REHAB/farm-WTP-enterobacteriaceae/circularised-plasmids/RHB30-C20_2.fasta	RHB30-C20_2	118894	120153	-	cmlA1	1-1260/1260	===============	0/0	100.00	99.92	ncbi	NG_047648.1	chloramphenicol efflux MFS transporter CmlA1	CHLORAMPHENICOL
/well/bag/jld684/REHAB/farm-WTP-enterobacteriaceae/circularised-plasmids/RHB30-C20_2.fasta	RHB30-C20_2	120415	121206	-	aadA2	1-792/792	===============	0/0	100.00	100.00	ncbi	NG_051846.1	ANT(3'')-Ia family aminoglycoside nucleotidyltransferase AadA2	STREPTOMYCIN
/well/bag/jld684/REHAB/farm-WTP-enterobacteriaceae/circularised-plasmids/RHB30-C20_2.fasta	RHB30-C20_2	168948	169742	+	aph(3')-IIa	1-795/795	===============	0/0	100.00	100.00	ncbi	NG_047417.1	aminoglycoside O-phosphotransferase APH(3')-IIa	KANAMYCIN
/well/bag/jld684/REHAB/farm-WTP-enterobacteriaceae/circularised-plasmids/RHB31-C01_2.fasta	RHB31-C01_2	101741	102946	+	tet(B)	1-1206/1206	===============	0/0	100.00	100.00	ncbi	NG_048163.1	tetracycline efflux MFS transporter Tet(B)	TETRACYCLINE
/well/bag/jld684/REHAB/farm-WTP-enterobacteriaceae/circularised-plasmids/RHB31-C01_2.fasta	RHB31-C01_2	112008	112823	-	aph(3')-Ia	1-816/816	===============	0/0	100.00	100.00	ncbi	NG_047430.1	aminoglycoside O-phosphotransferase APH(3')-Ia	KANAMYCIN
/well/bag/jld684/REHAB/farm-WTP-enterobacteriaceae/circularised-plasmids/RHB31-C01_2.fasta	RHB31-C01_2	113739	114575	-	aph(6)-Id	1-837/837	===============	0/0	100.00	100.00	ncbi	NG_047464.1	aminoglycoside O-phosphotransferase APH(6)-Id	STREPTOMYCIN
/well/bag/jld684/REHAB/farm-WTP-enterobacteriaceae/circularised-plasmids/RHB31-C01_2.fasta	RHB31-C01_2	114575	115377	-	aph(3'')-Ib	2-804/804	===============	0/0	99.88	99.88	ncbi	NG_047413.1	aminoglycoside O-phosphotransferase APH(3'')-Ib	STREPTOMYCIN
/well/bag/jld684/REHAB/farm-WTP-enterobacteriaceae/circularised-plasmids/RHB31-C01_2.fasta	RHB31-C01_2	115439	116254	-	sul2	1-816/816	===============	0/0	100.00	99.88	ncbi	NG_048118.1	sulfonamide-resistant dihydropteroate synthase Sul2	SULFONAMIDE
/well/bag/jld684/REHAB/farm-WTP-enterobacteriaceae/circularised-plasmids/RHB31-C01_2.fasta	RHB31-C01_2	122546	123467	-	mph(A)	1-921/921	========/======	1/1	100.00	99.67	ncbi	NG_047986.1	Mph(A) family macrolide 2'-phosphotransferase	MACROLIDE
/well/bag/jld684/REHAB/farm-WTP-enterobacteriaceae/circularised-plasmids/RHB31-C01_2.fasta	RHB31-C01_2	124627	125502	+	blaCTX-M-1	1-876/876	===============	0/0	100.00	100.00	ncbi	NG_048897.1	class A extended-spectrum beta-lactamase CTX-M-1	CEPHALOSPORIN
/well/bag/jld684/REHAB/farm-WTP-enterobacteriaceae/circularised-plasmids/RHB31-C02_2.fasta	RHB31-C02_2	60633	61106	+	dfrA5	1-474/474	===============	0/0	100.00	100.00	ncbi	NG_051699.1	trimethoprim-resistant dihydrofolate reductase DfrA5	TRIMETHOPRIM
/well/bag/jld684/REHAB/farm-WTP-enterobacteriaceae/circularised-plasmids/RHB31-C02_2.fasta	RHB31-C02_2	62560	63420	-	blaTEM-1	1-861/861	===============	0/0	100.00	100.00	ncbi	NG_050145.1	class A broad-spectrum beta-lactamase TEM-1	BETA-LACTAM
/well/bag/jld684/REHAB/farm-WTP-enterobacteriaceae/circularised-plasmids/RHB31-C02_2.fasta	RHB31-C02_2	66264	67079	+	sul2	1-816/816	===============	0/0	100.00	99.88	ncbi	NG_048118.1	sulfonamide-resistant dihydropteroate synthase Sul2	SULFONAMIDE
/well/bag/jld684/REHAB/farm-WTP-enterobacteriaceae/circularised-plasmids/RHB31-C02_2.fasta	RHB31-C02_2	67141	67943	+	aph(3'')-Ib	2-804/804	===============	0/0	99.88	99.88	ncbi	NG_047413.1	aminoglycoside O-phosphotransferase APH(3'')-Ib	STREPTOMYCIN
/well/bag/jld684/REHAB/farm-WTP-enterobacteriaceae/circularised-plasmids/RHB31-C02_2.fasta	RHB31-C02_2	67943	68779	+	aph(6)-Id	1-837/837	===============	0/0	100.00	100.00	ncbi	NG_047464.1	aminoglycoside O-phosphotransferase APH(6)-Id	STREPTOMYCIN
/well/bag/jld684/REHAB/farm-WTP-enterobacteriaceae/circularised-plasmids/RHB31-C02_3.fasta	RHB31-C02_3	48539	49684	-	blaCMY-2	1-1146/1146	===============	0/0	100.00	100.00	ncbi	NG_048814.1	class C beta-lactamase CMY-2	CEPHALOSPORIN
/well/bag/jld684/REHAB/farm-WTP-enterobacteriaceae/circularised-plasmids/RHB31-C04_2.fasta	RHB31-C04_2	101741	102946	+	tet(B)	1-1206/1206	===============	0/0	100.00	100.00	ncbi	NG_048163.1	tetracycline efflux MFS transporter Tet(B)	TETRACYCLINE
/well/bag/jld684/REHAB/farm-WTP-enterobacteriaceae/circularised-plasmids/RHB31-C04_2.fasta	RHB31-C04_2	112008	112823	-	aph(3')-Ia	1-816/816	===============	0/0	100.00	100.00	ncbi	NG_047430.1	aminoglycoside O-phosphotransferase APH(3')-Ia	KANAMYCIN
/well/bag/jld684/REHAB/farm-WTP-enterobacteriaceae/circularised-plasmids/RHB31-C04_2.fasta	RHB31-C04_2	113739	114575	-	aph(6)-Id	1-837/837	===============	0/0	100.00	100.00	ncbi	NG_047464.1	aminoglycoside O-phosphotransferase APH(6)-Id	STREPTOMYCIN
/well/bag/jld684/REHAB/farm-WTP-enterobacteriaceae/circularised-plasmids/RHB31-C04_2.fasta	RHB31-C04_2	114575	115377	-	aph(3'')-Ib	2-804/804	===============	0/0	99.88	99.88	ncbi	NG_047413.1	aminoglycoside O-phosphotransferase APH(3'')-Ib	STREPTOMYCIN
/well/bag/jld684/REHAB/farm-WTP-enterobacteriaceae/circularised-plasmids/RHB31-C04_2.fasta	RHB31-C04_2	115439	116254	-	sul2	1-816/816	===============	0/0	100.00	99.88	ncbi	NG_048118.1	sulfonamide-resistant dihydropteroate synthase Sul2	SULFONAMIDE
/well/bag/jld684/REHAB/farm-WTP-enterobacteriaceae/circularised-plasmids/RHB31-C04_2.fasta	RHB31-C04_2	122546	123467	-	mph(A)	1-921/921	========/======	1/1	100.00	99.67	ncbi	NG_047986.1	Mph(A) family macrolide 2'-phosphotransferase	MACROLIDE
/well/bag/jld684/REHAB/farm-WTP-enterobacteriaceae/circularised-plasmids/RHB31-C04_2.fasta	RHB31-C04_2	124627	125502	+	blaCTX-M-1	1-876/876	===============	0/0	100.00	100.00	ncbi	NG_048897.1	class A extended-spectrum beta-lactamase CTX-M-1	CEPHALOSPORIN
/well/bag/jld684/REHAB/farm-WTP-enterobacteriaceae/circularised-plasmids/RHB31-C07_2.fasta	RHB31-C07_2	105288	106103	-	aph(3')-Ia	1-816/816	===============	0/0	100.00	100.00	ncbi	NG_047430.1	aminoglycoside O-phosphotransferase APH(3')-Ia	KANAMYCIN
/well/bag/jld684/REHAB/farm-WTP-enterobacteriaceae/circularised-plasmids/RHB31-C07_2.fasta	RHB31-C07_2	107019	107855	-	aph(6)-Id	1-837/837	===============	0/0	100.00	100.00	ncbi	NG_047464.1	aminoglycoside O-phosphotransferase APH(6)-Id	STREPTOMYCIN
/well/bag/jld684/REHAB/farm-WTP-enterobacteriaceae/circularised-plasmids/RHB31-C07_2.fasta	RHB31-C07_2	107855	108657	-	aph(3'')-Ib	2-804/804	===============	0/0	99.88	99.88	ncbi	NG_047413.1	aminoglycoside O-phosphotransferase APH(3'')-Ib	STREPTOMYCIN
/well/bag/jld684/REHAB/farm-WTP-enterobacteriaceae/circularised-plasmids/RHB31-C07_2.fasta	RHB31-C07_2	108719	109534	-	sul2	1-816/816	===============	0/0	100.00	99.88	ncbi	NG_048118.1	sulfonamide-resistant dihydropteroate synthase Sul2	SULFONAMIDE
/well/bag/jld684/REHAB/farm-WTP-enterobacteriaceae/circularised-plasmids/RHB31-C07_2.fasta	RHB31-C07_2	115826	116747	-	mph(A)	1-921/921	========/======	1/1	100.00	99.67	ncbi	NG_047986.1	Mph(A) family macrolide 2'-phosphotransferase	MACROLIDE
/well/bag/jld684/REHAB/farm-WTP-enterobacteriaceae/circularised-plasmids/RHB31-C07_2.fasta	RHB31-C07_2	117907	118782	+	blaCTX-M-1	1-876/876	===============	0/0	100.00	100.00	ncbi	NG_048897.1	class A extended-spectrum beta-lactamase CTX-M-1	CEPHALOSPORIN
/well/bag/jld684/REHAB/farm-WTP-enterobacteriaceae/circularised-plasmids/RHB31-C08_5.fasta	RHB31-C08_5	4908	5744	-	aph(6)-Id	1-837/837	===============	0/0	100.00	100.00	ncbi	NG_047464.1	aminoglycoside O-phosphotransferase APH(6)-Id	STREPTOMYCIN
/well/bag/jld684/REHAB/farm-WTP-enterobacteriaceae/circularised-plasmids/RHB31-C08_5.fasta	RHB31-C08_5	5744	6546	-	aph(3'')-Ib	2-804/804	===============	0/0	99.88	99.88	ncbi	NG_047413.1	aminoglycoside O-phosphotransferase APH(3'')-Ib	STREPTOMYCIN
/well/bag/jld684/REHAB/farm-WTP-enterobacteriaceae/circularised-plasmids/RHB31-C08_5.fasta	RHB31-C08_5	6608	7423	-	sul2	1-816/816	===============	0/0	100.00	99.88	ncbi	NG_048118.1	sulfonamide-resistant dihydropteroate synthase Sul2	SULFONAMIDE
/well/bag/jld684/REHAB/farm-WTP-enterobacteriaceae/circularised-plasmids/RHB31-C08_5.fasta	RHB31-C08_5	13715	14636	-	mph(A)	1-921/921	========/======	1/1	100.00	99.67	ncbi	NG_047986.1	Mph(A) family macrolide 2'-phosphotransferase	MACROLIDE
/well/bag/jld684/REHAB/farm-WTP-enterobacteriaceae/circularised-plasmids/RHB33-C14_2.fasta	RHB33-C14_2	56401	56874	+	dfrA5	1-474/474	===============	0/0	100.00	100.00	ncbi	NG_051699.1	trimethoprim-resistant dihydrofolate reductase DfrA5	TRIMETHOPRIM
/well/bag/jld684/REHAB/farm-WTP-enterobacteriaceae/circularised-plasmids/RHB33-C14_2.fasta	RHB33-C14_2	58315	59175	+	blaTEM-1	1-861/861	===============	0/0	100.00	100.00	ncbi	NG_050145.1	class A broad-spectrum beta-lactamase TEM-1	BETA-LACTAM
/well/bag/jld684/REHAB/farm-WTP-enterobacteriaceae/circularised-plasmids/RHB33-C14_2.fasta	RHB33-C14_2	62392	63207	+	sul2	1-816/816	===============	0/0	100.00	99.88	ncbi	NG_048118.1	sulfonamide-resistant dihydropteroate synthase Sul2	SULFONAMIDE
/well/bag/jld684/REHAB/farm-WTP-enterobacteriaceae/circularised-plasmids/RHB33-C14_2.fasta	RHB33-C14_2	63269	64071	+	aph(3'')-Ib	2-804/804	===============	0/0	99.88	99.88	ncbi	NG_047413.1	aminoglycoside O-phosphotransferase APH(3'')-Ib	STREPTOMYCIN
/well/bag/jld684/REHAB/farm-WTP-enterobacteriaceae/circularised-plasmids/RHB33-C14_2.fasta	RHB33-C14_2	64071	64907	+	aph(6)-Id	1-837/837	===============	0/0	100.00	100.00	ncbi	NG_047464.1	aminoglycoside O-phosphotransferase APH(6)-Id	STREPTOMYCIN
/well/bag/jld684/REHAB/farm-WTP-enterobacteriaceae/circularised-plasmids/RHB34-C04_3.fasta	RHB34-C04_3	10881	12026	-	blaCMY-2	1-1146/1146	===============	0/0	100.00	100.00	ncbi	NG_048814.1	class C beta-lactamase CMY-2	CEPHALOSPORIN
/well/bag/jld684/REHAB/farm-WTP-enterobacteriaceae/circularised-plasmids/RHB34-C05_2.fasta	RHB34-C05_2	59031	59891	-	blaTEM-12	1-861/861	===============	0/0	100.00	99.88	ncbi	NG_050163.1	class A extended-spectrum beta-lactamase TEM-12	CEPHALOSPORIN
/well/bag/jld684/REHAB/farm-WTP-enterobacteriaceae/circularised-plasmids/RHB35-C01_2.fasta	RHB35-C01_2	18039	18914	-	blaCTX-M-9	1-876/876	===============	0/0	100.00	99.89	ncbi	NG_049043.1	class A extended-spectrum beta-lactamase CTX-M-9	CEPHALOSPORIN
/well/bag/jld684/REHAB/farm-WTP-enterobacteriaceae/circularised-plasmids/RHB35-C02_2.fasta	RHB35-C02_2	4505	5426	+	mph(A)	1-921/921	========/======	1/1	100.00	99.67	ncbi	NG_047986.1	Mph(A) family macrolide 2'-phosphotransferase	MACROLIDE
/well/bag/jld684/REHAB/farm-WTP-enterobacteriaceae/circularised-plasmids/RHB35-C02_2.fasta	RHB35-C02_2	6981	7856	-	blaCTX-M-1	1-876/876	===============	0/0	100.00	100.00	ncbi	NG_048897.1	class A extended-spectrum beta-lactamase CTX-M-1	CEPHALOSPORIN
/well/bag/jld684/REHAB/farm-WTP-enterobacteriaceae/circularised-plasmids/RHB35-C02_3.fasta	RHB35-C02_3	4279	5478	+	tet(A)	1-1200/1200	===============	0/0	100.00	100.00	ncbi	NG_048154.1	tetracycline efflux MFS transporter Tet(A)	TETRACYCLINE
/well/bag/jld684/REHAB/farm-WTP-enterobacteriaceae/circularised-plasmids/RHB35-C12_3.fasta	RHB35-C12_3	20787	21986	-	tet(A)	1-1200/1200	===============	0/0	100.00	100.00	ncbi	NG_048154.1	tetracycline efflux MFS transporter Tet(A)	TETRACYCLINE
/well/bag/jld684/REHAB/farm-WTP-enterobacteriaceae/circularised-plasmids/RHB35-C23_2.fasta	RHB35-C23_2	4620	5456	-	aph(6)-Id	1-837/837	===============	0/0	100.00	100.00	ncbi	NG_047466.1	aminoglycoside O-phosphotransferase APH(6)-Id	STREPTOMYCIN
/well/bag/jld684/REHAB/farm-WTP-enterobacteriaceae/circularised-plasmids/RHB35-C23_2.fasta	RHB35-C23_2	5456	6258	-	aph(3'')-Ib	2-804/804	===============	0/0	99.88	99.88	ncbi	NG_047413.1	aminoglycoside O-phosphotransferase APH(3'')-Ib	STREPTOMYCIN
/well/bag/jld684/REHAB/farm-WTP-enterobacteriaceae/circularised-plasmids/RHB35-C23_2.fasta	RHB35-C23_2	6320	7135	-	sul2	1-816/816	===============	0/0	100.00	100.00	ncbi	NG_051852.1	sulfonamide-resistant dihydropteroate synthase Sul2	SULFONAMIDE
/well/bag/jld684/REHAB/farm-WTP-enterobacteriaceae/circularised-plasmids/RHB35-C23_2.fasta	RHB35-C23_2	11345	12205	-	blaTEM-1	1-861/861	===============	0/0	100.00	100.00	ncbi	NG_050145.1	class A broad-spectrum beta-lactamase TEM-1	BETA-LACTAM
/well/bag/jld684/REHAB/farm-WTP-enterobacteriaceae/circularised-plasmids/RHB35-C23_2.fasta	RHB35-C23_2	17983	19188	+	tet(B)	1-1206/1206	===============	0/0	100.00	100.00	ncbi	NG_048173.1	tetracycline efflux MFS transporter Tet(B)	TETRACYCLINE
/well/bag/jld684/REHAB/farm-WTP-enterobacteriaceae/circularised-plasmids/RHB35-C23_2.fasta	RHB35-C23_2	24680	25189	-	dfrA8	1-510/510	===============	0/0	100.00	100.00	ncbi	NG_047741.1	trimethoprim-resistant dihydrofolate reductase DfrA8	TRIMETHOPRIM
/well/bag/jld684/REHAB/farm-WTP-enterobacteriaceae/circularised-plasmids/RHB38-C10_2.fasta	RHB38-C10_2	71264	72463	-	tet(A)	1-1200/1200	===============	0/0	100.00	100.00	ncbi	NG_048154.1	tetracycline efflux MFS transporter Tet(A)	TETRACYCLINE
/well/bag/jld684/REHAB/farm-WTP-enterobacteriaceae/circularised-plasmids/RHB38-C13_2.fasta	RHB38-C13_2	39978	41177	+	tet(A)	1-1200/1200	===============	0/0	100.00	100.00	ncbi	NG_048154.1	tetracycline efflux MFS transporter Tet(A)	TETRACYCLINE
/well/bag/jld684/REHAB/farm-WTP-enterobacteriaceae/circularised-plasmids/RHB38-C15_2.fasta	RHB38-C15_2	109734	110933	+	tet(A)	1-1200/1200	===============	0/0	100.00	100.00	ncbi	NG_048154.1	tetracycline efflux MFS transporter Tet(A)	TETRACYCLINE
/well/bag/jld684/REHAB/farm-WTP-enterobacteriaceae/circularised-plasmids/RHB38-C19_3.fasta	RHB38-C19_3	24184	25044	+	blaTEM-1	1-861/861	===============	0/0	100.00	100.00	ncbi	NG_050145.1	class A broad-spectrum beta-lactamase TEM-1	BETA-LACTAM
/well/bag/jld684/REHAB/farm-WTP-enterobacteriaceae/circularised-plasmids/RHB38-C19_3.fasta	RHB38-C19_3	25973	27172	+	tet(A)	1-1200/1200	===============	0/0	100.00	100.00	ncbi	NG_048154.1	tetracycline efflux MFS transporter Tet(A)	TETRACYCLINE
/well/bag/jld684/REHAB/farm-WTP-enterobacteriaceae/circularised-plasmids/RHB38-C19_3.fasta	RHB38-C19_3	30685	31500	+	sul2	1-816/816	===============	0/0	100.00	100.00	ncbi	NG_051852.1	sulfonamide-resistant dihydropteroate synthase Sul2	SULFONAMIDE
/well/bag/jld684/REHAB/farm-WTP-enterobacteriaceae/circularised-plasmids/RHB38-C19_3.fasta	RHB38-C19_3	32109	32582	+	dfrA14	1-474/474	===============	0/0	100.00	100.00	ncbi	NG_047696.1	trimethoprim-resistant dihydrofolate reductase DfrA14	TRIMETHOPRIM
/well/bag/jld684/REHAB/farm-WTP-enterobacteriaceae/circularised-plasmids/RHB38-C19_3.fasta	RHB38-C19_3	32932	33768	+	aph(6)-Id	1-837/837	===============	0/0	100.00	100.00	ncbi	NG_047464.1	aminoglycoside O-phosphotransferase APH(6)-Id	STREPTOMYCIN
/well/bag/jld684/REHAB/farm-WTP-enterobacteriaceae/circularised-plasmids/RHB38-C23_2.fasta	RHB38-C23_2	20899	21690	+	sul3	1-792/792	===============	0/0	100.00	100.00	ncbi	NG_048120.1	sulfonamide-resistant dihydropteroate synthase Sul3	SULFONAMIDE
/well/bag/jld684/REHAB/farm-WTP-enterobacteriaceae/circularised-plasmids/RHB38-C23_2.fasta	RHB38-C23_2	23372	24163	-	aadA1	1-792/792	===============	0/0	100.00	99.87	ncbi	NG_052266.1	ANT(3'')-Ia family aminoglycoside nucleotidyltransferase AadA1	STREPTOMYCIN
/well/bag/jld684/REHAB/farm-WTP-enterobacteriaceae/circularised-plasmids/RHB38-C23_2.fasta	RHB38-C23_2	24256	25515	-	cmlA1	1-1260/1260	===============	0/0	100.00	99.92	ncbi	NG_047648.1	chloramphenicol efflux MFS transporter CmlA1	CHLORAMPHENICOL
/well/bag/jld684/REHAB/farm-WTP-enterobacteriaceae/circularised-plasmids/RHB38-C23_2.fasta	RHB38-C23_2	26878	27669	-	aadA2	1-792/792	===============	0/0	100.00	100.00	ncbi	NG_047343.1	ANT(3'')-Ia family aminoglycoside nucleotidyltransferase AadA2	STREPTOMYCIN
/well/bag/jld684/REHAB/farm-WTP-enterobacteriaceae/circularised-plasmids/RHB38-C23_2.fasta	RHB38-C23_2	28077	28574	-	dfrA12	1-498/498	===============	0/0	100.00	100.00	ncbi	NG_047689.1	trimethoprim-resistant dihydrofolate reductase DfrA12	TRIMETHOPRIM
/well/bag/jld684/REHAB/farm-WTP-enterobacteriaceae/circularised-plasmids/RHB38-C24_3.fasta	RHB38-C24_3	23777	24637	+	blaTEM-1	1-861/861	===============	0/0	100.00	100.00	ncbi	NG_050145.1	class A broad-spectrum beta-lactamase TEM-1	BETA-LACTAM
/well/bag/jld684/REHAB/farm-WTP-enterobacteriaceae/circularised-plasmids/RHB38-C24_3.fasta	RHB38-C24_3	25566	26765	+	tet(A)	1-1200/1200	===============	0/0	100.00	100.00	ncbi	NG_048154.1	tetracycline efflux MFS transporter Tet(A)	TETRACYCLINE
/well/bag/jld684/REHAB/farm-WTP-enterobacteriaceae/circularised-plasmids/RHB38-C24_3.fasta	RHB38-C24_3	30278	31093	+	sul2	1-816/816	===============	0/0	100.00	100.00	ncbi	NG_051852.1	sulfonamide-resistant dihydropteroate synthase Sul2	SULFONAMIDE
/well/bag/jld684/REHAB/farm-WTP-enterobacteriaceae/circularised-plasmids/RHB38-C24_3.fasta	RHB38-C24_3	31702	32175	+	dfrA14	1-474/474	===============	0/0	100.00	100.00	ncbi	NG_047696.1	trimethoprim-resistant dihydrofolate reductase DfrA14	TRIMETHOPRIM
/well/bag/jld684/REHAB/farm-WTP-enterobacteriaceae/circularised-plasmids/RHB38-C24_3.fasta	RHB38-C24_3	32525	33361	+	aph(6)-Id	1-837/837	===============	0/0	100.00	100.00	ncbi	NG_047464.1	aminoglycoside O-phosphotransferase APH(6)-Id	STREPTOMYCIN
/well/bag/jld684/REHAB/farm-WTP-enterobacteriaceae/circularised-plasmids/RHB39-C01_3.fasta	RHB39-C01_3	30979	32178	-	tet(A)	1-1200/1200	===============	0/0	100.00	100.00	ncbi	NG_048154.1	tetracycline efflux MFS transporter Tet(A)	TETRACYCLINE
/well/bag/jld684/REHAB/farm-WTP-enterobacteriaceae/circularised-plasmids/RHB39-C01_3.fasta	RHB39-C01_3	36063	36536	+	dfrA14	1-474/474	===============	0/0	100.00	100.00	ncbi	NG_056035.1	trimethoprim-resistant dihydrofolate reductase DfrA14	TRIMETHOPRIM
/well/bag/jld684/REHAB/farm-WTP-enterobacteriaceae/circularised-plasmids/RHB39-C01_3.fasta	RHB39-C01_3	41076	41891	+	sul2	1-816/816	===============	0/0	100.00	100.00	ncbi	NG_051852.1	sulfonamide-resistant dihydropteroate synthase Sul2	SULFONAMIDE
/well/bag/jld684/REHAB/farm-WTP-enterobacteriaceae/circularised-plasmids/RHB39-C01_3.fasta	RHB39-C01_3	41953	42755	+	aph(3'')-Ib	2-804/804	===============	0/0	99.88	99.88	ncbi	NG_047413.1	aminoglycoside O-phosphotransferase APH(3'')-Ib	STREPTOMYCIN
/well/bag/jld684/REHAB/farm-WTP-enterobacteriaceae/circularised-plasmids/RHB39-C01_3.fasta	RHB39-C01_3	42755	43591	+	aph(6)-Id	1-837/837	===============	0/0	100.00	100.00	ncbi	NG_047464.1	aminoglycoside O-phosphotransferase APH(6)-Id	STREPTOMYCIN
/well/bag/jld684/REHAB/farm-WTP-enterobacteriaceae/circularised-plasmids/RHB39-C01_3.fasta	RHB39-C01_3	45262	46137	+	blaCTX-M-15	1-876/876	===============	0/0	100.00	100.00	ncbi	NG_048935.1	class A extended-spectrum beta-lactamase CTX-M-15	CEPHALOSPORIN
/well/bag/jld684/REHAB/farm-WTP-enterobacteriaceae/circularised-plasmids/RHB39-C01_3.fasta	RHB39-C01_3	50778	51434	+	qnrS1	1-657/657	===============	0/0	100.00	100.00	ncbi	NG_050543.1	quinolone resistance pentapeptide repeat protein QnrS1	QUINOLONE
/well/bag/jld684/REHAB/farm-WTP-enterobacteriaceae/circularised-plasmids/RHB39-C05_2.fasta	RHB39-C05_2	30979	32178	-	tet(A)	1-1200/1200	===============	0/0	100.00	100.00	ncbi	NG_048154.1	tetracycline efflux MFS transporter Tet(A)	TETRACYCLINE
/well/bag/jld684/REHAB/farm-WTP-enterobacteriaceae/circularised-plasmids/RHB39-C05_2.fasta	RHB39-C05_2	36063	36536	+	dfrA14	1-474/474	===============	0/0	100.00	100.00	ncbi	NG_056035.1	trimethoprim-resistant dihydrofolate reductase DfrA14	TRIMETHOPRIM
/well/bag/jld684/REHAB/farm-WTP-enterobacteriaceae/circularised-plasmids/RHB39-C05_2.fasta	RHB39-C05_2	41076	41891	+	sul2	1-816/816	===============	0/0	100.00	100.00	ncbi	NG_051852.1	sulfonamide-resistant dihydropteroate synthase Sul2	SULFONAMIDE
/well/bag/jld684/REHAB/farm-WTP-enterobacteriaceae/circularised-plasmids/RHB39-C05_2.fasta	RHB39-C05_2	41953	42755	+	aph(3'')-Ib	2-804/804	===============	0/0	99.88	99.88	ncbi	NG_047413.1	aminoglycoside O-phosphotransferase APH(3'')-Ib	STREPTOMYCIN
/well/bag/jld684/REHAB/farm-WTP-enterobacteriaceae/circularised-plasmids/RHB39-C05_2.fasta	RHB39-C05_2	42755	43591	+	aph(6)-Id	1-837/837	===============	0/0	100.00	100.00	ncbi	NG_047464.1	aminoglycoside O-phosphotransferase APH(6)-Id	STREPTOMYCIN
/well/bag/jld684/REHAB/farm-WTP-enterobacteriaceae/circularised-plasmids/RHB39-C05_2.fasta	RHB39-C05_2	45262	46137	+	blaCTX-M-15	1-876/876	===============	0/0	100.00	100.00	ncbi	NG_048935.1	class A extended-spectrum beta-lactamase CTX-M-15	CEPHALOSPORIN
/well/bag/jld684/REHAB/farm-WTP-enterobacteriaceae/circularised-plasmids/RHB39-C05_2.fasta	RHB39-C05_2	50778	51434	+	qnrS1	1-657/657	===============	0/0	100.00	100.00	ncbi	NG_050543.1	quinolone resistance pentapeptide repeat protein QnrS1	QUINOLONE
/well/bag/jld684/REHAB/farm-WTP-enterobacteriaceae/circularised-plasmids/RHB41-C01_2.fasta	RHB41-C01_2	111309	112508	-	tet(A)	1-1200/1200	===============	0/0	100.00	100.00	ncbi	NG_048154.1	tetracycline efflux MFS transporter Tet(A)	TETRACYCLINE
/well/bag/jld684/REHAB/farm-WTP-enterobacteriaceae/circularised-plasmids/RHB41-C01_2.fasta	RHB41-C01_2	117397	118611	-	floR	1-1215/1215	===============	0/0	100.00	99.83	ncbi	NG_047869.1	chloramphenicol/florfenicol efflux MFS transporter FloR	CHLORAMPHENICOL/FLORFENICOL
/well/bag/jld684/REHAB/farm-WTP-enterobacteriaceae/circularised-plasmids/RHB41-C01_2.fasta	RHB41-C01_2	120790	121626	-	aph(6)-Id	1-837/837	===============	0/0	100.00	100.00	ncbi	NG_047464.1	aminoglycoside O-phosphotransferase APH(6)-Id	STREPTOMYCIN
/well/bag/jld684/REHAB/farm-WTP-enterobacteriaceae/circularised-plasmids/RHB41-C01_2.fasta	RHB41-C01_2	121626	122428	-	aph(3'')-Ib	2-804/804	===============	0/0	99.88	99.88	ncbi	NG_047413.1	aminoglycoside O-phosphotransferase APH(3'')-Ib	STREPTOMYCIN
/well/bag/jld684/REHAB/farm-WTP-enterobacteriaceae/circularised-plasmids/RHB41-C01_2.fasta	RHB41-C01_2	122490	123305	-	sul2	1-816/816	===============	0/0	100.00	99.88	ncbi	NG_048118.1	sulfonamide-resistant dihydropteroate synthase Sul2	SULFONAMIDE
/well/bag/jld684/REHAB/farm-WTP-enterobacteriaceae/circularised-plasmids/RHB41-C01_2.fasta	RHB41-C01_2	126522	127382	-	blaTEM-1	1-861/861	===============	0/0	100.00	100.00	ncbi	NG_050145.1	class A broad-spectrum beta-lactamase TEM-1	BETA-LACTAM
/well/bag/jld684/REHAB/farm-WTP-enterobacteriaceae/circularised-plasmids/RHB41-C01_2.fasta	RHB41-C01_2	128861	129676	-	aph(3')-Ia	1-816/816	===============	0/0	100.00	100.00	ncbi	NG_047430.1	aminoglycoside O-phosphotransferase APH(3')-Ia	KANAMYCIN
/well/bag/jld684/REHAB/farm-WTP-enterobacteriaceae/circularised-plasmids/RHB41-C03_2.fasta	RHB41-C03_2	19178	20377	+	tet(A)	1-1200/1200	===============	0/0	100.00	100.00	ncbi	NG_048154.1	tetracycline efflux MFS transporter Tet(A)	TETRACYCLINE
/well/bag/jld684/REHAB/farm-WTP-enterobacteriaceae/circularised-plasmids/RHB41-C03_3.fasta	RHB41-C03_3	566	1357	-	sul3	1-792/792	===============	0/0	100.00	100.00	ncbi	NG_048120.1	sulfonamide-resistant dihydropteroate synthase Sul3	SULFONAMIDE
/well/bag/jld684/REHAB/farm-WTP-enterobacteriaceae/circularised-plasmids/RHB41-C03_3.fasta	RHB41-C03_3	4472	5116	+	qnrB19	1-645/645	===============	0/0	100.00	100.00	ncbi	NG_050479.1	quinolone resistance pentapeptide repeat protein QnrB19	QUINOLONE
/well/bag/jld684/REHAB/farm-WTP-enterobacteriaceae/circularised-plasmids/RHB41-C03_3.fasta	RHB41-C03_3	14528	15403	-	blaCTX-M-32	1-876/876	===============	0/0	100.00	100.00	ncbi	NG_048982.1	class A extended-spectrum beta-lactamase CTX-M-32	CEPHALOSPORIN
/well/bag/jld684/REHAB/farm-WTP-enterobacteriaceae/circularised-plasmids/RHB41-C03_3.fasta	RHB41-C03_3	38790	39287	+	dfrA12	1-498/498	===============	0/0	100.00	100.00	ncbi	NG_047689.1	trimethoprim-resistant dihydrofolate reductase DfrA12	TRIMETHOPRIM
/well/bag/jld684/REHAB/farm-WTP-enterobacteriaceae/circularised-plasmids/RHB41-C03_3.fasta	RHB41-C03_3	39695	40486	+	aadA2	1-792/792	===============	0/0	100.00	100.00	ncbi	NG_047343.1	ANT(3'')-Ia family aminoglycoside nucleotidyltransferase AadA2	STREPTOMYCIN
/well/bag/jld684/REHAB/farm-WTP-enterobacteriaceae/circularised-plasmids/RHB41-C03_3.fasta	RHB41-C03_3	40748	42007	+	cmlA1	1-1260/1260	===============	0/0	100.00	99.92	ncbi	NG_047648.1	chloramphenicol efflux MFS transporter CmlA1	CHLORAMPHENICOL
/well/bag/jld684/REHAB/farm-WTP-enterobacteriaceae/circularised-plasmids/RHB41-C03_3.fasta	RHB41-C03_3	42100	42891	+	aadA1	1-792/792	===============	0/0	100.00	99.87	ncbi	NG_052266.1	ANT(3'')-Ia family aminoglycoside nucleotidyltransferase AadA1	STREPTOMYCIN
/well/bag/jld684/REHAB/farm-WTP-enterobacteriaceae/circularised-plasmids/RHB41-C05_2.fasta	RHB41-C05_2	19178	20377	+	tet(A)	1-1200/1200	===============	0/0	100.00	100.00	ncbi	NG_048154.1	tetracycline efflux MFS transporter Tet(A)	TETRACYCLINE
/well/bag/jld684/REHAB/farm-WTP-enterobacteriaceae/circularised-plasmids/RHB41-C05_3.fasta	RHB41-C05_3	20563	21060	+	dfrA12	1-498/498	===============	0/0	100.00	100.00	ncbi	NG_047689.1	trimethoprim-resistant dihydrofolate reductase DfrA12	TRIMETHOPRIM
/well/bag/jld684/REHAB/farm-WTP-enterobacteriaceae/circularised-plasmids/RHB41-C05_3.fasta	RHB41-C05_3	21468	22259	+	aadA2	1-792/792	===============	0/0	100.00	100.00	ncbi	NG_047343.1	ANT(3'')-Ia family aminoglycoside nucleotidyltransferase AadA2	STREPTOMYCIN
/well/bag/jld684/REHAB/farm-WTP-enterobacteriaceae/circularised-plasmids/RHB41-C05_3.fasta	RHB41-C05_3	22521	23780	+	cmlA1	1-1260/1260	===============	0/0	100.00	99.92	ncbi	NG_047648.1	chloramphenicol efflux MFS transporter CmlA1	CHLORAMPHENICOL
/well/bag/jld684/REHAB/farm-WTP-enterobacteriaceae/circularised-plasmids/RHB41-C05_3.fasta	RHB41-C05_3	23873	24664	+	aadA1	1-792/792	===============	0/0	100.00	99.87	ncbi	NG_052266.1	ANT(3'')-Ia family aminoglycoside nucleotidyltransferase AadA1	STREPTOMYCIN
/well/bag/jld684/REHAB/farm-WTP-enterobacteriaceae/circularised-plasmids/RHB41-C05_3.fasta	RHB41-C05_3	26346	27137	-	sul3	1-792/792	===============	0/0	100.00	100.00	ncbi	NG_048120.1	sulfonamide-resistant dihydropteroate synthase Sul3	SULFONAMIDE
/well/bag/jld684/REHAB/farm-WTP-enterobacteriaceae/circularised-plasmids/RHB41-C05_3.fasta	RHB41-C05_3	30252	30896	+	qnrB19	1-645/645	===============	0/0	100.00	100.00	ncbi	NG_050479.1	quinolone resistance pentapeptide repeat protein QnrB19	QUINOLONE
/well/bag/jld684/REHAB/farm-WTP-enterobacteriaceae/circularised-plasmids/RHB41-C05_3.fasta	RHB41-C05_3	40308	41183	-	blaCTX-M-32	1-876/876	===============	0/0	100.00	100.00	ncbi	NG_048982.1	class A extended-spectrum beta-lactamase CTX-M-32	CEPHALOSPORIN
/well/bag/jld684/REHAB/farm-WTP-enterobacteriaceae/circularised-plasmids/RHB41-C07_2.fasta	RHB41-C07_2	19178	20377	+	tet(A)	1-1200/1200	===============	0/0	100.00	100.00	ncbi	NG_048154.1	tetracycline efflux MFS transporter Tet(A)	TETRACYCLINE
/well/bag/jld684/REHAB/farm-WTP-enterobacteriaceae/circularised-plasmids/RHB41-C07_3.fasta	RHB41-C07_3	8418	9293	+	blaCTX-M-32	1-876/876	===============	0/0	100.00	100.00	ncbi	NG_048982.1	class A extended-spectrum beta-lactamase CTX-M-32	CEPHALOSPORIN
/well/bag/jld684/REHAB/farm-WTP-enterobacteriaceae/circularised-plasmids/RHB41-C07_3.fasta	RHB41-C07_3	18705	19349	-	qnrB19	1-645/645	===============	0/0	100.00	100.00	ncbi	NG_050479.1	quinolone resistance pentapeptide repeat protein QnrB19	QUINOLONE
/well/bag/jld684/REHAB/farm-WTP-enterobacteriaceae/circularised-plasmids/RHB41-C07_3.fasta	RHB41-C07_3	22464	23255	+	sul3	1-792/792	===============	0/0	100.00	100.00	ncbi	NG_048120.1	sulfonamide-resistant dihydropteroate synthase Sul3	SULFONAMIDE
/well/bag/jld684/REHAB/farm-WTP-enterobacteriaceae/circularised-plasmids/RHB41-C07_3.fasta	RHB41-C07_3	24937	25728	-	aadA1	1-792/792	===============	0/0	100.00	99.87	ncbi	NG_052266.1	ANT(3'')-Ia family aminoglycoside nucleotidyltransferase AadA1	STREPTOMYCIN
/well/bag/jld684/REHAB/farm-WTP-enterobacteriaceae/circularised-plasmids/RHB41-C07_3.fasta	RHB41-C07_3	25821	27080	-	cmlA1	1-1260/1260	===============	0/0	100.00	99.92	ncbi	NG_047648.1	chloramphenicol efflux MFS transporter CmlA1	CHLORAMPHENICOL
/well/bag/jld684/REHAB/farm-WTP-enterobacteriaceae/circularised-plasmids/RHB41-C07_3.fasta	RHB41-C07_3	27342	28133	-	aadA2	1-792/792	===============	0/0	100.00	100.00	ncbi	NG_047343.1	ANT(3'')-Ia family aminoglycoside nucleotidyltransferase AadA2	STREPTOMYCIN
/well/bag/jld684/REHAB/farm-WTP-enterobacteriaceae/circularised-plasmids/RHB41-C07_3.fasta	RHB41-C07_3	28541	29038	-	dfrA12	1-498/498	===============	0/0	100.00	100.00	ncbi	NG_047689.1	trimethoprim-resistant dihydrofolate reductase DfrA12	TRIMETHOPRIM
/well/bag/jld684/REHAB/farm-WTP-enterobacteriaceae/circularised-plasmids/RHB41-C11_2.fasta	RHB41-C11_2	98123	98983	-	blaTEM-1	1-861/861	===============	0/0	100.00	100.00	ncbi	NG_050145.1	class A broad-spectrum beta-lactamase TEM-1	BETA-LACTAM
/well/bag/jld684/REHAB/farm-WTP-enterobacteriaceae/circularised-plasmids/RHB41-C11_2.fasta	RHB41-C11_2	100780	101595	-	sul2	1-816/816	===============	0/0	100.00	99.88	ncbi	NG_048118.1	sulfonamide-resistant dihydropteroate synthase Sul2	SULFONAMIDE
/well/bag/jld684/REHAB/farm-WTP-enterobacteriaceae/circularised-plasmids/RHB41-C11_2.fasta	RHB41-C11_2	104697	105533	+	aph(6)-Id	1-837/837	===============	0/0	100.00	100.00	ncbi	NG_047464.1	aminoglycoside O-phosphotransferase APH(6)-Id	STREPTOMYCIN
/well/bag/jld684/REHAB/farm-WTP-enterobacteriaceae/circularised-plasmids/RHB41-C11_2.fasta	RHB41-C11_2	106780	107253	+	dfrA1	1-474/474	===============	0/0	100.00	99.79	ncbi	NG_047677.1	trimethoprim-resistant dihydrofolate reductase DfrA1	TRIMETHOPRIM
/well/bag/jld684/REHAB/farm-WTP-enterobacteriaceae/circularised-plasmids/RHB41-C11_2.fasta	RHB41-C11_2	107346	108137	+	aadA1	1-792/792	===============	0/0	100.00	99.87	ncbi	NG_052230.1	ANT(3'')-Ia family aminoglycoside nucleotidyltransferase AadA1	STREPTOMYCIN
/well/bag/jld684/REHAB/farm-WTP-enterobacteriaceae/circularised-plasmids/RHB41-C11_2.fasta	RHB41-C11_2	108642	109481	+	sul1	1-840/840	===============	0/0	100.00	99.88	ncbi	NG_048082.1	sulfonamide-resistant dihydropteroate synthase Sul1	SULFONAMIDE
/well/bag/jld684/REHAB/farm-WTP-enterobacteriaceae/circularised-plasmids/RHB41-C11_2.fasta	RHB41-C11_2	117213	118121	+	mph(B)	1-909/909	===============	0/0	100.00	100.00	ncbi	NG_047988.1	Mph(B) family macrolide 2'-phosphotransferase	MACROLIDE
/well/bag/jld684/REHAB/farm-WTP-enterobacteriaceae/circularised-plasmids/RHB41-C11_2.fasta	RHB41-C11_2	179689	180894	-	tet(B)	1-1206/1206	===============	0/0	100.00	100.00	ncbi	NG_048163.1	tetracycline efflux MFS transporter Tet(B)	TETRACYCLINE
/well/bag/jld684/REHAB/farm-WTP-enterobacteriaceae/circularised-plasmids/RHB41-C14_4.fasta	RHB41-C14_4	12755	13546	+	sul3	1-792/792	===============	0/0	100.00	100.00	ncbi	NG_048120.1	sulfonamide-resistant dihydropteroate synthase Sul3	SULFONAMIDE
/well/bag/jld684/REHAB/farm-WTP-enterobacteriaceae/circularised-plasmids/RHB41-C14_4.fasta	RHB41-C14_4	15228	16019	-	aadA1	1-792/792	===============	0/0	100.00	99.87	ncbi	NG_052266.1	ANT(3'')-Ia family aminoglycoside nucleotidyltransferase AadA1	STREPTOMYCIN
/well/bag/jld684/REHAB/farm-WTP-enterobacteriaceae/circularised-plasmids/RHB41-C14_4.fasta	RHB41-C14_4	16112	17371	-	cmlA1	1-1260/1260	===============	0/0	100.00	99.92	ncbi	NG_047648.1	chloramphenicol efflux MFS transporter CmlA1	CHLORAMPHENICOL
/well/bag/jld684/REHAB/farm-WTP-enterobacteriaceae/circularised-plasmids/RHB41-C14_4.fasta	RHB41-C14_4	17633	18424	-	aadA2	1-792/792	===============	0/0	100.00	100.00	ncbi	NG_051846.1	ANT(3'')-Ia family aminoglycoside nucleotidyltransferase AadA2	STREPTOMYCIN
/well/bag/jld684/REHAB/farm-WTP-enterobacteriaceae/circularised-plasmids/RHB41-C14_5.fasta	RHB41-C14_5	23307	24167	+	blaTEM-1	1-861/861	===============	0/0	100.00	100.00	ncbi	NG_050145.1	class A broad-spectrum beta-lactamase TEM-1	BETA-LACTAM
/well/bag/jld684/REHAB/farm-WTP-enterobacteriaceae/circularised-plasmids/RHB41-C14_5.fasta	RHB41-C14_5	25096	26295	+	tet(A)	1-1200/1200	===============	0/0	100.00	99.92	ncbi	NG_048154.1	tetracycline efflux MFS transporter Tet(A)	TETRACYCLINE
/well/bag/jld684/REHAB/farm-WTP-enterobacteriaceae/circularised-plasmids/RHB41-C14_5.fasta	RHB41-C14_5	29808	30623	+	sul2	1-816/816	===============	0/0	100.00	100.00	ncbi	NG_051852.1	sulfonamide-resistant dihydropteroate synthase Sul2	SULFONAMIDE
/well/bag/jld684/REHAB/farm-WTP-enterobacteriaceae/circularised-plasmids/RHB41-C14_5.fasta	RHB41-C14_5	31232	31705	+	dfrA14	1-474/474	===============	0/0	100.00	100.00	ncbi	NG_047696.1	trimethoprim-resistant dihydrofolate reductase DfrA14	TRIMETHOPRIM
/well/bag/jld684/REHAB/farm-WTP-enterobacteriaceae/circularised-plasmids/RHB41-C14_5.fasta	RHB41-C14_5	32055	32891	+	aph(6)-Id	1-837/837	===============	0/0	100.00	100.00	ncbi	NG_047464.1	aminoglycoside O-phosphotransferase APH(6)-Id	STREPTOMYCIN
/well/bag/jld684/REHAB/farm-WTP-enterobacteriaceae/circularised-plasmids/RHB41-C22_2.fasta	RHB41-C22_2	13524	14729	+	tet(B)	1-1206/1206	===============	0/0	100.00	100.00	ncbi	NG_048163.1	tetracycline efflux MFS transporter Tet(B)	TETRACYCLINE
/well/bag/jld684/REHAB/farm-WTP-enterobacteriaceae/circularised-plasmids/RHB41-C23_2.fasta	RHB41-C23_2	71603	72394	+	aadA1	1-792/792	===============	0/0	100.00	100.00	ncbi	NG_047324.1	ANT(3'')-Ia family aminoglycoside nucleotidyltransferase AadA1	STREPTOMYCIN
/well/bag/jld684/REHAB/farm-WTP-enterobacteriaceae/circularised-plasmids/RHB41-C23_2.fasta	RHB41-C23_2	72899	73738	+	sul1	1-840/840	===============	0/0	100.00	100.00	ncbi	NG_048082.1	sulfonamide-resistant dihydropteroate synthase Sul1	SULFONAMIDE
/well/bag/jld684/REHAB/farm-WTP-enterobacteriaceae/circularised-plasmids/RHB41-C23_3.fasta	RHB41-C23_3	8428	8901	+	dfrA1	1-474/474	===============	0/0	100.00	99.79	ncbi	NG_047677.1	trimethoprim-resistant dihydrofolate reductase DfrA1	TRIMETHOPRIM
/well/bag/jld684/REHAB/farm-WTP-enterobacteriaceae/circularised-plasmids/RHB41-C23_3.fasta	RHB41-C23_3	9445	10305	-	blaTEM-1	1-861/861	===============	0/0	100.00	100.00	ncbi	NG_050145.1	class A broad-spectrum beta-lactamase TEM-1	BETA-LACTAM
/well/bag/jld684/REHAB/farm-WTP-enterobacteriaceae/circularised-plasmids/RHB41-C23_3.fasta	RHB41-C23_3	15128	15943	+	sul2	1-816/816	===============	0/0	100.00	100.00	ncbi	NG_051852.1	sulfonamide-resistant dihydropteroate synthase Sul2	SULFONAMIDE
/well/bag/jld684/REHAB/farm-WTP-enterobacteriaceae/circularised-plasmids/RHB42-C09_2.fasta	RHB42-C09_2	20454	21653	+	tet(A)	1-1200/1200	===============	0/0	100.00	100.00	ncbi	NG_048154.1	tetracycline efflux MFS transporter Tet(A)	TETRACYCLINE
/well/bag/jld684/REHAB/farm-WTP-enterobacteriaceae/circularised-plasmids/RHBSTW-00004_2.fasta	RHBSTW-00004_2	54088	55286	+	tet(A)	2-1200/1200	===============	0/0	99.92	100.00	ncbi	NG_048154.1	tetracycline efflux MFS transporter Tet(A)	TETRACYCLINE
/well/bag/jld684/REHAB/farm-WTP-enterobacteriaceae/circularised-plasmids/RHBSTW-00004_2.fasta	RHBSTW-00004_2	57923	58783	-	blaTEM-235	1-861/861	===============	0/0	100.00	99.88	ncbi	NG_059898.1	class A beta-lactamase TEM-235	BETA-LACTAM
/well/bag/jld684/REHAB/farm-WTP-enterobacteriaceae/circularised-plasmids/RHBSTW-00005_2.fasta	RHBSTW-00005_2	23507	24367	-	blaTEM-1	1-861/861	===============	0/0	100.00	100.00	ncbi	NG_050145.1	class A broad-spectrum beta-lactamase TEM-1	BETA-LACTAM
/well/bag/jld684/REHAB/farm-WTP-enterobacteriaceae/circularised-plasmids/RHBSTW-00016_2.fasta	RHBSTW-00016_2	104517	105356	-	sul1	1-840/840	===============	0/0	100.00	100.00	ncbi	NG_048082.1	sulfonamide-resistant dihydropteroate synthase Sul1	SULFONAMIDE
/well/bag/jld684/REHAB/farm-WTP-enterobacteriaceae/circularised-plasmids/RHBSTW-00016_2.fasta	RHBSTW-00016_2	105861	106652	-	aadA2	1-792/792	===============	0/0	100.00	100.00	ncbi	NG_051846.1	ANT(3'')-Ia family aminoglycoside nucleotidyltransferase AadA2	STREPTOMYCIN
/well/bag/jld684/REHAB/farm-WTP-enterobacteriaceae/circularised-plasmids/RHBSTW-00019_3.fasta	RHBSTW-00019_3	43251	43724	+	dfrA17	1-474/474	===============	0/0	100.00	99.79	ncbi	NG_047710.1	trimethoprim-resistant dihydrofolate reductase DfrA17	TRIMETHOPRIM
/well/bag/jld684/REHAB/farm-WTP-enterobacteriaceae/circularised-plasmids/RHBSTW-00019_3.fasta	RHBSTW-00019_3	43855	44643	+	aadA5	1-789/789	===============	0/0	100.00	100.00	ncbi	NG_047357.1	ANT(3'')-Ia family aminoglycoside nucleotidyltransferase AadA5	STREPTOMYCIN
/well/bag/jld684/REHAB/farm-WTP-enterobacteriaceae/circularised-plasmids/RHBSTW-00019_3.fasta	RHBSTW-00019_3	45190	46029	+	sul1	1-840/840	===============	0/0	100.00	100.00	ncbi	NG_048082.1	sulfonamide-resistant dihydropteroate synthase Sul1	SULFONAMIDE
/well/bag/jld684/REHAB/farm-WTP-enterobacteriaceae/circularised-plasmids/RHBSTW-00019_3.fasta	RHBSTW-00019_3	51324	52245	-	mph(A)	1-921/921	========/======	1/1	100.00	99.67	ncbi	NG_047986.1	Mph(A) family macrolide 2'-phosphotransferase	MACROLIDE
/well/bag/jld684/REHAB/farm-WTP-enterobacteriaceae/circularised-plasmids/RHBSTW-00019_3.fasta	RHBSTW-00019_3	53385	54260	+	blaCTX-M-27	1-876/876	===============	0/0	100.00	100.00	ncbi	NG_048976.1	class A extended-spectrum beta-lactamase CTX-M-27	CEPHALOSPORIN
/well/bag/jld684/REHAB/farm-WTP-enterobacteriaceae/circularised-plasmids/RHBSTW-00019_3.fasta	RHBSTW-00019_3	55838	57037	-	tet(A)	1-1200/1200	===============	0/0	100.00	100.00	ncbi	NG_048154.1	tetracycline efflux MFS transporter Tet(A)	TETRACYCLINE
/well/bag/jld684/REHAB/farm-WTP-enterobacteriaceae/circularised-plasmids/RHBSTW-00019_3.fasta	RHBSTW-00019_3	58091	58927	-	aph(6)-Id	1-837/837	===============	0/0	100.00	100.00	ncbi	NG_047466.1	aminoglycoside O-phosphotransferase APH(6)-Id	STREPTOMYCIN
/well/bag/jld684/REHAB/farm-WTP-enterobacteriaceae/circularised-plasmids/RHBSTW-00019_3.fasta	RHBSTW-00019_3	58927	59729	-	aph(3'')-Ib	2-804/804	===============	0/0	99.88	99.88	ncbi	NG_047413.1	aminoglycoside O-phosphotransferase APH(3'')-Ib	STREPTOMYCIN
/well/bag/jld684/REHAB/farm-WTP-enterobacteriaceae/circularised-plasmids/RHBSTW-00019_3.fasta	RHBSTW-00019_3	59791	60606	-	sul2	1-816/816	===============	0/0	100.00	100.00	ncbi	NG_051852.1	sulfonamide-resistant dihydropteroate synthase Sul2	SULFONAMIDE
/well/bag/jld684/REHAB/farm-WTP-enterobacteriaceae/circularised-plasmids/RHBSTW-00062_2.fasta	RHBSTW-00062_2	74637	75821	+	tet(D)	1-1185/1185	===============	0/0	100.00	99.92	ncbi	NG_048184.1	tetracycline efflux MFS transporter Tet(D)	TETRACYCLINE
/well/bag/jld684/REHAB/farm-WTP-enterobacteriaceae/circularised-plasmids/RHBSTW-00062_2.fasta	RHBSTW-00062_2	80934	81800	+	blaSHV-12	1-861/861	========/======	3/8	99.88	99.08	ncbi	NG_050590.1	class A extended-spectrum beta-lactamase SHV-12	CEPHALOSPORIN
/well/bag/jld684/REHAB/farm-WTP-enterobacteriaceae/circularised-plasmids/RHBSTW-00062_3.fasta	RHBSTW-00062_3	77184	78044	+	aac(3)-IId	1-861/861	===============	0/0	100.00	100.00	ncbi	NG_047251.1	aminoglycoside N-acetyltransferase AAC(3)-IId	GENTAMICIN
/well/bag/jld684/REHAB/farm-WTP-enterobacteriaceae/circularised-plasmids/RHBSTW-00062_3.fasta	RHBSTW-00062_3	90977	91837	-	blaSHV-12	1-861/861	===============	0/0	100.00	100.00	ncbi	NG_050590.1	class A extended-spectrum beta-lactamase SHV-12	CEPHALOSPORIN
/well/bag/jld684/REHAB/farm-WTP-enterobacteriaceae/circularised-plasmids/RHBSTW-00062_3.fasta	RHBSTW-00062_3	92800	93721	+	mph(A)	1-921/921	========/======	1/1	100.00	99.67	ncbi	NG_047986.1	Mph(A) family macrolide 2'-phosphotransferase	MACROLIDE
/well/bag/jld684/REHAB/farm-WTP-enterobacteriaceae/circularised-plasmids/RHBSTW-00065_2.fasta	RHBSTW-00065_2	74634	75818	+	tet(D)	1-1185/1185	===============	0/0	100.00	99.92	ncbi	NG_048184.1	tetracycline efflux MFS transporter Tet(D)	TETRACYCLINE
/well/bag/jld684/REHAB/farm-WTP-enterobacteriaceae/circularised-plasmids/RHBSTW-00065_2.fasta	RHBSTW-00065_2	80920	81779	+	blaSHV-1	1-861/861	========/======	1/1	99.88	99.77	ncbi	NG_049989.1	class A broad-spectrum beta-lactamase SHV-1	BETA-LACTAM
/well/bag/jld684/REHAB/farm-WTP-enterobacteriaceae/circularised-plasmids/RHBSTW-00065_4.fasta	RHBSTW-00065_4	77184	78044	+	aac(3)-IId	1-861/861	===============	0/0	100.00	100.00	ncbi	NG_047251.1	aminoglycoside N-acetyltransferase AAC(3)-IId	GENTAMICIN
/well/bag/jld684/REHAB/farm-WTP-enterobacteriaceae/circularised-plasmids/RHBSTW-00065_4.fasta	RHBSTW-00065_4	90977	91837	-	blaSHV-12	1-861/861	===============	0/0	100.00	100.00	ncbi	NG_050590.1	class A extended-spectrum beta-lactamase SHV-12	CEPHALOSPORIN
/well/bag/jld684/REHAB/farm-WTP-enterobacteriaceae/circularised-plasmids/RHBSTW-00065_4.fasta	RHBSTW-00065_4	96258	97118	-	blaSHV-12	1-861/861	===============	0/0	100.00	100.00	ncbi	NG_050590.1	class A extended-spectrum beta-lactamase SHV-12	CEPHALOSPORIN
/well/bag/jld684/REHAB/farm-WTP-enterobacteriaceae/circularised-plasmids/RHBSTW-00065_4.fasta	RHBSTW-00065_4	98081	99002	+	mph(A)	1-921/921	========/======	1/1	100.00	99.67	ncbi	NG_047986.1	Mph(A) family macrolide 2'-phosphotransferase	MACROLIDE
/well/bag/jld684/REHAB/farm-WTP-enterobacteriaceae/circularised-plasmids/RHBSTW-00066_2.fasta	RHBSTW-00066_2	74637	75821	+	tet(D)	1-1185/1185	===============	0/0	100.00	99.92	ncbi	NG_048184.1	tetracycline efflux MFS transporter Tet(D)	TETRACYCLINE
/well/bag/jld684/REHAB/farm-WTP-enterobacteriaceae/circularised-plasmids/RHBSTW-00066_2.fasta	RHBSTW-00066_2	80925	81785	+	blaSHV-12	1-861/861	===============	0/0	100.00	100.00	ncbi	NG_050590.1	class A extended-spectrum beta-lactamase SHV-12	CEPHALOSPORIN
/well/bag/jld684/REHAB/farm-WTP-enterobacteriaceae/circularised-plasmids/RHBSTW-00066_3.fasta	RHBSTW-00066_3	77184	78044	+	aac(3)-IId	1-861/861	===============	0/0	100.00	100.00	ncbi	NG_047251.1	aminoglycoside N-acetyltransferase AAC(3)-IId	GENTAMICIN
/well/bag/jld684/REHAB/farm-WTP-enterobacteriaceae/circularised-plasmids/RHBSTW-00066_3.fasta	RHBSTW-00066_3	90977	91837	-	blaSHV-12	1-861/861	===============	0/0	100.00	100.00	ncbi	NG_050590.1	class A extended-spectrum beta-lactamase SHV-12	CEPHALOSPORIN
/well/bag/jld684/REHAB/farm-WTP-enterobacteriaceae/circularised-plasmids/RHBSTW-00066_3.fasta	RHBSTW-00066_3	92800	93721	+	mph(A)	1-921/921	========/======	1/1	100.00	99.67	ncbi	NG_047986.1	Mph(A) family macrolide 2'-phosphotransferase	MACROLIDE
/well/bag/jld684/REHAB/farm-WTP-enterobacteriaceae/circularised-plasmids/RHBSTW-00067_5.fasta	RHBSTW-00067_5	75871	76731	+	aac(3)-IId	1-861/861	===============	0/0	100.00	100.00	ncbi	NG_047251.1	aminoglycoside N-acetyltransferase AAC(3)-IId	GENTAMICIN
/well/bag/jld684/REHAB/farm-WTP-enterobacteriaceae/circularised-plasmids/RHBSTW-00067_5.fasta	RHBSTW-00067_5	90147	91068	-	mph(A)	1-921/921	========/======	1/1	100.00	99.67	ncbi	NG_047986.1	Mph(A) family macrolide 2'-phosphotransferase	MACROLIDE
/well/bag/jld684/REHAB/farm-WTP-enterobacteriaceae/circularised-plasmids/RHBSTW-00067_5.fasta	RHBSTW-00067_5	92031	92891	+	blaSHV-12	1-861/861	===============	0/0	100.00	100.00	ncbi	NG_050590.1	class A extended-spectrum beta-lactamase SHV-12	CEPHALOSPORIN
/well/bag/jld684/REHAB/farm-WTP-enterobacteriaceae/circularised-plasmids/RHBSTW-00069_4.fasta	RHBSTW-00069_4	77184	78044	+	aac(3)-IId	1-861/861	===============	0/0	100.00	100.00	ncbi	NG_047251.1	aminoglycoside N-acetyltransferase AAC(3)-IId	GENTAMICIN
/well/bag/jld684/REHAB/farm-WTP-enterobacteriaceae/circularised-plasmids/RHBSTW-00069_4.fasta	RHBSTW-00069_4	90977	91837	-	blaSHV-12	1-861/861	===============	0/0	100.00	100.00	ncbi	NG_050590.1	class A extended-spectrum beta-lactamase SHV-12	CEPHALOSPORIN
/well/bag/jld684/REHAB/farm-WTP-enterobacteriaceae/circularised-plasmids/RHBSTW-00069_4.fasta	RHBSTW-00069_4	96258	97118	-	blaSHV-12	1-861/861	===============	0/0	100.00	100.00	ncbi	NG_050590.1	class A extended-spectrum beta-lactamase SHV-12	CEPHALOSPORIN
/well/bag/jld684/REHAB/farm-WTP-enterobacteriaceae/circularised-plasmids/RHBSTW-00069_4.fasta	RHBSTW-00069_4	98081	99002	+	mph(A)	1-921/921	========/======	1/1	100.00	99.67	ncbi	NG_047986.1	Mph(A) family macrolide 2'-phosphotransferase	MACROLIDE
/well/bag/jld684/REHAB/farm-WTP-enterobacteriaceae/circularised-plasmids/RHBSTW-00070_2.fasta	RHBSTW-00070_2	28837	29758	-	mph(A)	1-921/921	========/======	1/1	100.00	99.67	ncbi	NG_047986.1	Mph(A) family macrolide 2'-phosphotransferase	MACROLIDE
/well/bag/jld684/REHAB/farm-WTP-enterobacteriaceae/circularised-plasmids/RHBSTW-00070_2.fasta	RHBSTW-00070_2	88248	89108	+	aac(3)-IId	1-861/861	===============	0/0	100.00	100.00	ncbi	NG_047251.1	aminoglycoside N-acetyltransferase AAC(3)-IId	GENTAMICIN
/well/bag/jld684/REHAB/farm-WTP-enterobacteriaceae/circularised-plasmids/RHBSTW-00070_2.fasta	RHBSTW-00070_2	98839	99699	-	blaTEM-1	1-861/861	===============	0/0	100.00	100.00	ncbi	NG_050145.1	class A broad-spectrum beta-lactamase TEM-1	BETA-LACTAM
/well/bag/jld684/REHAB/farm-WTP-enterobacteriaceae/circularised-plasmids/RHBSTW-00070_2.fasta	RHBSTW-00070_2	107557	108417	-	blaSHV-12	1-861/861	===============	0/0	100.00	100.00	ncbi	NG_050590.1	class A extended-spectrum beta-lactamase SHV-12	CEPHALOSPORIN
/well/bag/jld684/REHAB/farm-WTP-enterobacteriaceae/circularised-plasmids/RHBSTW-00070_3.fasta	RHBSTW-00070_3	8317	9119	+	aph(3'')-Ib	2-804/804	===============	0/0	99.88	100.00	ncbi	NG_047413.1	aminoglycoside O-phosphotransferase APH(3'')-Ib	STREPTOMYCIN
/well/bag/jld684/REHAB/farm-WTP-enterobacteriaceae/circularised-plasmids/RHBSTW-00070_3.fasta	RHBSTW-00070_3	9119	9923	+	aph(6)-Id	1-805/837	===============	0/0	96.18	100.00	ncbi	NG_047464.1	aminoglycoside O-phosphotransferase APH(6)-Id	STREPTOMYCIN
/well/bag/jld684/REHAB/farm-WTP-enterobacteriaceae/circularised-plasmids/RHBSTW-00072_2.fasta	RHBSTW-00072_2	41219	41878	+	catA1	1-660/660	===============	0/0	100.00	99.85	ncbi	NG_047582.1	type A-1 chloramphenicol O-acetyltransferase	CHLORAMPHENICOL
/well/bag/jld684/REHAB/farm-WTP-enterobacteriaceae/circularised-plasmids/RHBSTW-00072_2.fasta	RHBSTW-00072_2	48221	48694	+	dfrA1	1-474/474	===============	0/0	100.00	99.79	ncbi	NG_047677.1	trimethoprim-resistant dihydrofolate reductase DfrA1	TRIMETHOPRIM
/well/bag/jld684/REHAB/farm-WTP-enterobacteriaceae/circularised-plasmids/RHBSTW-00072_2.fasta	RHBSTW-00072_2	48787	49578	+	aadA1	1-792/792	===============	0/0	100.00	99.87	ncbi	NG_052230.1	ANT(3'')-Ia family aminoglycoside nucleotidyltransferase AadA1	STREPTOMYCIN
/well/bag/jld684/REHAB/farm-WTP-enterobacteriaceae/circularised-plasmids/RHBSTW-00072_2.fasta	RHBSTW-00072_2	50083	50922	+	sul1	1-840/840	===============	0/0	100.00	100.00	ncbi	NG_048082.1	sulfonamide-resistant dihydropteroate synthase Sul1	SULFONAMIDE
/well/bag/jld684/REHAB/farm-WTP-enterobacteriaceae/circularised-plasmids/RHBSTW-00072_2.fasta	RHBSTW-00072_2	89578	90438	-	blaTEM-1	1-861/861	===============	0/0	100.00	100.00	ncbi	NG_050145.1	class A broad-spectrum beta-lactamase TEM-1	BETA-LACTAM
/well/bag/jld684/REHAB/farm-WTP-enterobacteriaceae/circularised-plasmids/RHBSTW-00081_2.fasta	RHBSTW-00081_2	14590	15063	+	dfrA17	1-474/474	===============	0/0	100.00	99.79	ncbi	NG_047710.1	trimethoprim-resistant dihydrofolate reductase DfrA17	TRIMETHOPRIM
/well/bag/jld684/REHAB/farm-WTP-enterobacteriaceae/circularised-plasmids/RHBSTW-00081_2.fasta	RHBSTW-00081_2	15194	15982	+	aadA5	1-789/789	===============	0/0	100.00	100.00	ncbi	NG_047357.1	ANT(3'')-Ia family aminoglycoside nucleotidyltransferase AadA5	STREPTOMYCIN
/well/bag/jld684/REHAB/farm-WTP-enterobacteriaceae/circularised-plasmids/RHBSTW-00081_2.fasta	RHBSTW-00081_2	16529	17368	+	sul1	1-840/840	===============	0/0	100.00	100.00	ncbi	NG_048082.1	sulfonamide-resistant dihydropteroate synthase Sul1	SULFONAMIDE
/well/bag/jld684/REHAB/farm-WTP-enterobacteriaceae/circularised-plasmids/RHBSTW-00081_2.fasta	RHBSTW-00081_2	22663	23584	-	mph(A)	1-921/921	========/======	1/1	100.00	99.67	ncbi	NG_047986.1	Mph(A) family macrolide 2'-phosphotransferase	MACROLIDE
/well/bag/jld684/REHAB/farm-WTP-enterobacteriaceae/circularised-plasmids/RHBSTW-00082_2.fasta	RHBSTW-00082_2	14590	15063	+	dfrA17	1-474/474	===============	0/0	100.00	99.79	ncbi	NG_047710.1	trimethoprim-resistant dihydrofolate reductase DfrA17	TRIMETHOPRIM
/well/bag/jld684/REHAB/farm-WTP-enterobacteriaceae/circularised-plasmids/RHBSTW-00082_2.fasta	RHBSTW-00082_2	15194	15982	+	aadA5	1-789/789	===============	0/0	100.00	100.00	ncbi	NG_047357.1	ANT(3'')-Ia family aminoglycoside nucleotidyltransferase AadA5	STREPTOMYCIN
/well/bag/jld684/REHAB/farm-WTP-enterobacteriaceae/circularised-plasmids/RHBSTW-00082_2.fasta	RHBSTW-00082_2	16529	17368	+	sul1	1-840/840	===============	0/0	100.00	100.00	ncbi	NG_048082.1	sulfonamide-resistant dihydropteroate synthase Sul1	SULFONAMIDE
/well/bag/jld684/REHAB/farm-WTP-enterobacteriaceae/circularised-plasmids/RHBSTW-00082_2.fasta	RHBSTW-00082_2	22663	23584	-	mph(A)	1-921/921	========/======	1/1	100.00	99.67	ncbi	NG_047986.1	Mph(A) family macrolide 2'-phosphotransferase	MACROLIDE
/well/bag/jld684/REHAB/farm-WTP-enterobacteriaceae/circularised-plasmids/RHBSTW-00102_2.fasta	RHBSTW-00102_2	30721	31581	+	blaSHV-12	1-861/861	===============	0/0	100.00	100.00	ncbi	NG_050590.1	class A extended-spectrum beta-lactamase SHV-12	CEPHALOSPORIN
/well/bag/jld684/REHAB/farm-WTP-enterobacteriaceae/circularised-plasmids/RHBSTW-00102_2.fasta	RHBSTW-00102_2	34017	34673	+	qnrS1	1-657/657	===============	0/0	100.00	100.00	ncbi	NG_050543.1	quinolone resistance pentapeptide repeat protein QnrS1	QUINOLONE
/well/bag/jld684/REHAB/farm-WTP-enterobacteriaceae/circularised-plasmids/RHBSTW-00122_2.fasta	RHBSTW-00122_2	39728	40225	+	dfrA12	1-498/498	===============	0/0	100.00	100.00	ncbi	NG_047689.1	trimethoprim-resistant dihydrofolate reductase DfrA12	TRIMETHOPRIM
/well/bag/jld684/REHAB/farm-WTP-enterobacteriaceae/circularised-plasmids/RHBSTW-00122_2.fasta	RHBSTW-00122_2	40633	41424	+	aadA2	1-792/792	===============	0/0	100.00	100.00	ncbi	NG_047343.1	ANT(3'')-Ia family aminoglycoside nucleotidyltransferase AadA2	STREPTOMYCIN
/well/bag/jld684/REHAB/farm-WTP-enterobacteriaceae/circularised-plasmids/RHBSTW-00122_2.fasta	RHBSTW-00122_2	41686	42945	+	cmlA1	1-1260/1260	===============	0/0	100.00	99.92	ncbi	NG_047648.1	chloramphenicol efflux MFS transporter CmlA1	CHLORAMPHENICOL
/well/bag/jld684/REHAB/farm-WTP-enterobacteriaceae/circularised-plasmids/RHBSTW-00122_2.fasta	RHBSTW-00122_2	43038	43829	+	aadA1	1-792/792	===============	0/0	100.00	99.87	ncbi	NG_052266.1	ANT(3'')-Ia family aminoglycoside nucleotidyltransferase AadA1	STREPTOMYCIN
/well/bag/jld684/REHAB/farm-WTP-enterobacteriaceae/circularised-plasmids/RHBSTW-00122_2.fasta	RHBSTW-00122_2	45511	46302	-	sul3	1-792/792	===============	0/0	100.00	100.00	ncbi	NG_048120.1	sulfonamide-resistant dihydropteroate synthase Sul3	SULFONAMIDE
/well/bag/jld684/REHAB/farm-WTP-enterobacteriaceae/circularised-plasmids/RHBSTW-00122_2.fasta	RHBSTW-00122_2	49230	50045	+	aph(3')-Ia	1-816/816	===============	0/0	100.00	100.00	ncbi	NG_047430.1	aminoglycoside O-phosphotransferase APH(3')-Ia	KANAMYCIN
/well/bag/jld684/REHAB/farm-WTP-enterobacteriaceae/circularised-plasmids/RHBSTW-00122_2.fasta	RHBSTW-00122_2	50374	51234	-	blaTEM-1	1-861/861	===============	0/0	100.00	100.00	ncbi	NG_050145.1	class A broad-spectrum beta-lactamase TEM-1	BETA-LACTAM
/well/bag/jld684/REHAB/farm-WTP-enterobacteriaceae/circularised-plasmids/RHBSTW-00122_2.fasta	RHBSTW-00122_2	56596	57252	+	qnrS1	1-657/657	===============	0/0	100.00	100.00	ncbi	NG_050543.1	quinolone resistance pentapeptide repeat protein QnrS1	QUINOLONE
/well/bag/jld684/REHAB/farm-WTP-enterobacteriaceae/circularised-plasmids/RHBSTW-00122_2.fasta	RHBSTW-00122_2	61907	63106	+	tet(A)	1-1200/1200	===============	0/0	100.00	99.92	ncbi	NG_048154.1	tetracycline efflux MFS transporter Tet(A)	TETRACYCLINE
/well/bag/jld684/REHAB/farm-WTP-enterobacteriaceae/circularised-plasmids/RHBSTW-00123_2.fasta	RHBSTW-00123_2	121751	123370	-	mcr-9.1	1-1620/1620	===============	0/0	100.00	100.00	ncbi	NG_064792.1	phosphoethanolamine--lipid A transferase MCR-9.1	COLISTIN
/well/bag/jld684/REHAB/farm-WTP-enterobacteriaceae/circularised-plasmids/RHBSTW-00124_2.fasta	RHBSTW-00124_2	4955	6154	-	tet(A)	1-1200/1200	===============	0/0	100.00	100.00	ncbi	NG_048154.1	tetracycline efflux MFS transporter Tet(A)	TETRACYCLINE
/well/bag/jld684/REHAB/farm-WTP-enterobacteriaceae/circularised-plasmids/RHBSTW-00124_2.fasta	RHBSTW-00124_2	7276	8136	-	blaTEM-1	1-861/861	===============	0/0	100.00	100.00	ncbi	NG_050145.1	class A broad-spectrum beta-lactamase TEM-1	BETA-LACTAM
/well/bag/jld684/REHAB/farm-WTP-enterobacteriaceae/circularised-plasmids/RHBSTW-00124_2.fasta	RHBSTW-00124_2	13498	14154	+	qnrS1	1-657/657	===============	0/0	100.00	100.00	ncbi	NG_050543.1	quinolone resistance pentapeptide repeat protein QnrS1	QUINOLONE
/well/bag/jld684/REHAB/farm-WTP-enterobacteriaceae/circularised-plasmids/RHBSTW-00124_2.fasta	RHBSTW-00124_2	18809	20008	+	tet(A)	1-1200/1200	===============	0/0	100.00	100.00	ncbi	NG_048154.1	tetracycline efflux MFS transporter Tet(A)	TETRACYCLINE
/well/bag/jld684/REHAB/farm-WTP-enterobacteriaceae/circularised-plasmids/RHBSTW-00124_2.fasta	RHBSTW-00124_2	35625	36461	-	aph(6)-Id	1-837/837	===============	0/0	100.00	100.00	ncbi	NG_047464.1	aminoglycoside O-phosphotransferase APH(6)-Id	STREPTOMYCIN
/well/bag/jld684/REHAB/farm-WTP-enterobacteriaceae/circularised-plasmids/RHBSTW-00124_2.fasta	RHBSTW-00124_2	36461	37263	-	aph(3'')-Ib	2-804/804	===============	0/0	99.88	100.00	ncbi	NG_047413.1	aminoglycoside O-phosphotransferase APH(3'')-Ib	STREPTOMYCIN
/well/bag/jld684/REHAB/farm-WTP-enterobacteriaceae/circularised-plasmids/RHBSTW-00124_2.fasta	RHBSTW-00124_2	39485	40345	+	blaTEM-1	1-861/861	===============	0/0	100.00	100.00	ncbi	NG_050145.1	class A broad-spectrum beta-lactamase TEM-1	BETA-LACTAM
/well/bag/jld684/REHAB/farm-WTP-enterobacteriaceae/circularised-plasmids/RHBSTW-00124_2.fasta	RHBSTW-00124_2	40603	41394	-	sul3	1-792/792	===============	0/0	100.00	100.00	ncbi	NG_048120.1	sulfonamide-resistant dihydropteroate synthase Sul3	SULFONAMIDE
/well/bag/jld684/REHAB/farm-WTP-enterobacteriaceae/circularised-plasmids/RHBSTW-00124_2.fasta	RHBSTW-00124_2	44410	44883	-	dfrA14	1-474/474	===============	0/0	100.00	100.00	ncbi	NG_056035.1	trimethoprim-resistant dihydrofolate reductase DfrA14	TRIMETHOPRIM
/well/bag/jld684/REHAB/farm-WTP-enterobacteriaceae/circularised-plasmids/RHBSTW-00124_2.fasta	RHBSTW-00124_2	47879	48535	+	qnrS1	1-657/657	===============	0/0	100.00	100.00	ncbi	NG_050543.1	quinolone resistance pentapeptide repeat protein QnrS1	QUINOLONE
/well/bag/jld684/REHAB/farm-WTP-enterobacteriaceae/circularised-plasmids/RHBSTW-00132_2.fasta	RHBSTW-00132_2	43997	44641	-	qnrB4	1-645/645	===============	0/0	100.00	100.00	ncbi	NG_050502.1	quinolone resistance pentapeptide repeat protein QnrB4	QUINOLONE
/well/bag/jld684/REHAB/farm-WTP-enterobacteriaceae/circularised-plasmids/RHBSTW-00132_2.fasta	RHBSTW-00132_2	48765	49904	-	blaDHA-1	1-1140/1140	===============	0/0	100.00	100.00	ncbi	NG_049055.1	class C beta-lactamase DHA-1	CEPHALOSPORIN
/well/bag/jld684/REHAB/farm-WTP-enterobacteriaceae/circularised-plasmids/RHBSTW-00132_2.fasta	RHBSTW-00132_2	51481	52321	+	sul1	1-840/840	========/======	1/1	100.00	99.88	ncbi	NG_048082.1	sulfonamide-resistant dihydropteroate synthase Sul1	SULFONAMIDE
/well/bag/jld684/REHAB/farm-WTP-enterobacteriaceae/circularised-plasmids/RHBSTW-00132_2.fasta	RHBSTW-00132_2	55033	55602	+	dfrA19	1-570/570	===============	0/0	100.00	100.00	ncbi	NG_050403.1	trimethoprim-resistant dihydrofolate reductase DfrA19	TRIMETHOPRIM
/well/bag/jld684/REHAB/farm-WTP-enterobacteriaceae/circularised-plasmids/RHBSTW-00132_2.fasta	RHBSTW-00132_2	57371	57925	+	aac(6')-Ib	1-555/555	===============	0/0	100.00	99.82	ncbi	NG_052358.1	AAC(6')-Ib family aminoglycoside 6'-N-acetyltransferase	AMIKACIN/KANAMYCIN/TOBRAMYCIN
/well/bag/jld684/REHAB/farm-WTP-enterobacteriaceae/circularised-plasmids/RHBSTW-00132_2.fasta	RHBSTW-00132_2	58010	58564	+	aacA8	1-555/555	===============	0/0	100.00	99.10	ncbi	NG_052107.1	aminoglycoside 6'-N-acetyltransferase AacA8	AMINOGLYCOSIDE
/well/bag/jld684/REHAB/farm-WTP-enterobacteriaceae/circularised-plasmids/RHBSTW-00132_2.fasta	RHBSTW-00132_2	58649	59203	+	aacA8	1-555/555	===============	0/0	100.00	99.10	ncbi	NG_052107.1	aminoglycoside 6'-N-acetyltransferase AacA8	AMINOGLYCOSIDE
/well/bag/jld684/REHAB/farm-WTP-enterobacteriaceae/circularised-plasmids/RHBSTW-00132_2.fasta	RHBSTW-00132_2	61606	62445	+	sul1	1-840/840	===============	0/0	100.00	100.00	ncbi	NG_048082.1	sulfonamide-resistant dihydropteroate synthase Sul1	SULFONAMIDE
/well/bag/jld684/REHAB/farm-WTP-enterobacteriaceae/circularised-plasmids/RHBSTW-00132_2.fasta	RHBSTW-00132_2	96764	97624	+	blaTEM-1	1-861/861	===============	0/0	100.00	100.00	ncbi	NG_050145.1	class A broad-spectrum beta-lactamase TEM-1	BETA-LACTAM
/well/bag/jld684/REHAB/farm-WTP-enterobacteriaceae/circularised-plasmids/RHBSTW-00132_2.fasta	RHBSTW-00132_2	104580	105764	-	tet(D)	1-1185/1185	===============	0/0	100.00	99.92	ncbi	NG_048184.1	tetracycline efflux MFS transporter Tet(D)	TETRACYCLINE
/well/bag/jld684/REHAB/farm-WTP-enterobacteriaceae/circularised-plasmids/RHBSTW-00132_2.fasta	RHBSTW-00132_2	107361	108002	-	catA2	1-642/642	===============	0/0	100.00	100.00	ncbi	NG_047596.1	type A-2 chloramphenicol O-acetyltransferase CatII	CHLORAMPHENICOL
/well/bag/jld684/REHAB/farm-WTP-enterobacteriaceae/circularised-plasmids/RHBSTW-00132_2.fasta	RHBSTW-00132_2	109620	110435	-	sul2	1-816/816	===============	0/0	100.00	100.00	ncbi	NG_051852.1	sulfonamide-resistant dihydropteroate synthase Sul2	SULFONAMIDE
/well/bag/jld684/REHAB/farm-WTP-enterobacteriaceae/circularised-plasmids/RHBSTW-00136_2.fasta	RHBSTW-00136_2	17282	17938	-	qnrS1	1-657/657	===============	0/0	100.00	100.00	ncbi	NG_050543.1	quinolone resistance pentapeptide repeat protein QnrS1	QUINOLONE
/well/bag/jld684/REHAB/farm-WTP-enterobacteriaceae/circularised-plasmids/RHBSTW-00136_2.fasta	RHBSTW-00136_2	22579	23454	-	blaCTX-M-15	1-876/876	===============	0/0	100.00	100.00	ncbi	NG_048935.1	class A extended-spectrum beta-lactamase CTX-M-15	CEPHALOSPORIN
/well/bag/jld684/REHAB/farm-WTP-enterobacteriaceae/circularised-plasmids/RHBSTW-00138_3.fasta	RHBSTW-00138_3	35089	35928	-	sul1	1-840/840	===============	0/0	100.00	100.00	ncbi	NG_048082.1	sulfonamide-resistant dihydropteroate synthase Sul1	SULFONAMIDE
/well/bag/jld684/REHAB/farm-WTP-enterobacteriaceae/circularised-plasmids/RHBSTW-00138_3.fasta	RHBSTW-00138_3	36433	37224	-	aadA1	1-792/792	===============	0/0	100.00	99.87	ncbi	NG_052266.1	ANT(3'')-Ia family aminoglycoside nucleotidyltransferase AadA1	STREPTOMYCIN
/well/bag/jld684/REHAB/farm-WTP-enterobacteriaceae/circularised-plasmids/RHBSTW-00138_3.fasta	RHBSTW-00138_3	37333	38133	-	blaOXA-10	1-801/801	===============	0/0	100.00	100.00	ncbi	NG_049393.1	oxacillin-hydrolyzing class D beta-lactamase OXA-10	CEPHALOSPORIN
/well/bag/jld684/REHAB/farm-WTP-enterobacteriaceae/circularised-plasmids/RHBSTW-00138_3.fasta	RHBSTW-00138_3	38202	38735	-	ant(2'')-Ia	1-534/534	===============	0/0	100.00	99.81	ncbi	NG_047389.1	aminoglycoside nucleotidyltransferase ANT(2'')-Ia	GENTAMICIN/KANAMYCIN/TOBRAMYCIN
/well/bag/jld684/REHAB/farm-WTP-enterobacteriaceae/circularised-plasmids/RHBSTW-00138_5.fasta	RHBSTW-00138_5	7756	8229	-	dfrA14	1-474/474	===============	0/0	100.00	100.00	ncbi	NG_056035.1	trimethoprim-resistant dihydrofolate reductase DfrA14	TRIMETHOPRIM
/well/bag/jld684/REHAB/farm-WTP-enterobacteriaceae/circularised-plasmids/RHBSTW-00138_5.fasta	RHBSTW-00138_5	8297	8830	-	ant(2'')-Ia	1-534/534	===============	0/0	100.00	100.00	ncbi	NG_047387.1	aminoglycoside nucleotidyltransferase ANT(2'')-Ia	GENTAMICIN/KANAMYCIN/TOBRAMYCIN
/well/bag/jld684/REHAB/farm-WTP-enterobacteriaceae/circularised-plasmids/RHBSTW-00138_5.fasta	RHBSTW-00138_5	8975	9874	-	blaVEB-1	1-900/900	===============	0/0	100.00	100.00	ncbi	NG_050317.1	class A extended-spectrum beta-lactamase VEB-1	CEPHALOSPORIN
/well/bag/jld684/REHAB/farm-WTP-enterobacteriaceae/circularised-plasmids/RHBSTW-00138_5.fasta	RHBSTW-00138_5	9993	11252	-	cmlA5	1-1260/1260	===============	0/0	100.00	100.00	ncbi	NG_051436.1	chloramphenicol efflux MFS transporter CmlA5	CHLORAMPHENICOL
/well/bag/jld684/REHAB/farm-WTP-enterobacteriaceae/circularised-plasmids/RHBSTW-00138_5.fasta	RHBSTW-00138_5	11467	12021	-	aac(6')-Ib	1-555/555	===============	0/0	100.00	99.82	ncbi	NG_052262.1	AAC(6')-Ib family aminoglycoside 6'-N-acetyltransferase	AMIKACIN/KANAMYCIN/TOBRAMYCIN
/well/bag/jld684/REHAB/farm-WTP-enterobacteriaceae/circularised-plasmids/RHBSTW-00138_5.fasta	RHBSTW-00138_5	12188	12844	-	qnrVC4	1-657/657	===============	0/0	100.00	100.00	ncbi	NG_050553.1	quinolone resistance pentapeptide repeat protein QnrVC4	QUINOLONE
/well/bag/jld684/REHAB/farm-WTP-enterobacteriaceae/circularised-plasmids/RHBSTW-00138_6.fasta	RHBSTW-00138_6	7090	7623	-	ant(2'')-Ia	1-534/534	===============	0/0	100.00	100.00	ncbi	NG_064657.1	aminoglycoside nucleotidyltransferase ANT(2'')-Ia	GENTAMICIN/KANAMYCIN/TOBRAMYCIN
/well/bag/jld684/REHAB/farm-WTP-enterobacteriaceae/circularised-plasmids/RHBSTW-00147_4.fasta	RHBSTW-00147_4	7692	8552	+	blaTEM-1	1-861/861	===============	0/0	100.00	100.00	ncbi	NG_050145.1	class A broad-spectrum beta-lactamase TEM-1	BETA-LACTAM
/well/bag/jld684/REHAB/farm-WTP-enterobacteriaceae/circularised-plasmids/RHBSTW-00176_2.fasta	RHBSTW-00176_2	90104	90979	-	blaCTX-M-15	1-876/876	===============	0/0	100.00	100.00	ncbi	NG_048935.1	class A extended-spectrum beta-lactamase CTX-M-15	CEPHALOSPORIN
/well/bag/jld684/REHAB/farm-WTP-enterobacteriaceae/circularised-plasmids/RHBSTW-00176_4.fasta	RHBSTW-00176_4	29481	30341	-	blaTEM-1	1-861/861	===============	0/0	100.00	100.00	ncbi	NG_050145.1	class A broad-spectrum beta-lactamase TEM-1	BETA-LACTAM
/well/bag/jld684/REHAB/farm-WTP-enterobacteriaceae/circularised-plasmids/RHBSTW-00176_4.fasta	RHBSTW-00176_4	35908	37107	-	tet(A)	1-1200/1200	===============	0/0	100.00	100.00	ncbi	NG_048154.1	tetracycline efflux MFS transporter Tet(A)	TETRACYCLINE
/well/bag/jld684/REHAB/farm-WTP-enterobacteriaceae/circularised-plasmids/RHBSTW-00177_4.fasta	RHBSTW-00177_4	5289	6488	+	tet(A)	1-1200/1200	===============	0/0	100.00	100.00	ncbi	NG_048154.1	tetracycline efflux MFS transporter Tet(A)	TETRACYCLINE
/well/bag/jld684/REHAB/farm-WTP-enterobacteriaceae/circularised-plasmids/RHBSTW-00177_4.fasta	RHBSTW-00177_4	72385	73260	-	blaCTX-M-1	1-876/876	===============	0/0	100.00	100.00	ncbi	NG_048897.1	class A extended-spectrum beta-lactamase CTX-M-1	CEPHALOSPORIN
/well/bag/jld684/REHAB/farm-WTP-enterobacteriaceae/circularised-plasmids/RHBSTW-00180_2.fasta	RHBSTW-00180_2	40368	41573	-	tet(B)	1-1206/1206	===============	0/0	100.00	100.00	ncbi	NG_048163.1	tetracycline efflux MFS transporter Tet(B)	TETRACYCLINE
/well/bag/jld684/REHAB/farm-WTP-enterobacteriaceae/circularised-plasmids/RHBSTW-00180_2.fasta	RHBSTW-00180_2	45043	45597	+	aac(6')-Ib-cr	1-555/555	===============	0/0	100.00	99.82	ncbi	NG_052213.1	fluoroquinolone-acetylating aminoglycoside 6'-N-acetyltransferase AAC(6')-Ib-cr	AMIKACIN/QUINOLONE
/well/bag/jld684/REHAB/farm-WTP-enterobacteriaceae/circularised-plasmids/RHBSTW-00180_2.fasta	RHBSTW-00180_2	45728	46558	+	blaOXA-1	1-831/831	===============	0/0	100.00	100.00	ncbi	NG_049392.1	oxacillin-hydrolyzing class D beta-lactamase OXA-1	CEPHALOSPORIN
/well/bag/jld684/REHAB/farm-WTP-enterobacteriaceae/circularised-plasmids/RHBSTW-00180_2.fasta	RHBSTW-00180_2	50595	51470	-	blaCTX-M-15	1-876/876	===============	0/0	100.00	100.00	ncbi	NG_048935.1	class A extended-spectrum beta-lactamase CTX-M-15	CEPHALOSPORIN
/well/bag/jld684/REHAB/farm-WTP-enterobacteriaceae/circularised-plasmids/RHBSTW-00180_2.fasta	RHBSTW-00180_2	55153	55626	+	dfrA17	1-474/474	===============	0/0	100.00	99.79	ncbi	NG_047710.1	trimethoprim-resistant dihydrofolate reductase DfrA17	TRIMETHOPRIM
/well/bag/jld684/REHAB/farm-WTP-enterobacteriaceae/circularised-plasmids/RHBSTW-00180_2.fasta	RHBSTW-00180_2	55757	56545	+	aadA5	1-789/789	===============	0/0	100.00	100.00	ncbi	NG_047357.1	ANT(3'')-Ia family aminoglycoside nucleotidyltransferase AadA5	STREPTOMYCIN
/well/bag/jld684/REHAB/farm-WTP-enterobacteriaceae/circularised-plasmids/RHBSTW-00180_2.fasta	RHBSTW-00180_2	57092	57931	+	sul1	1-840/840	===============	0/0	100.00	100.00	ncbi	NG_048082.1	sulfonamide-resistant dihydropteroate synthase Sul1	SULFONAMIDE
/well/bag/jld684/REHAB/farm-WTP-enterobacteriaceae/circularised-plasmids/RHBSTW-00180_2.fasta	RHBSTW-00180_2	59498	60419	+	mph(A)	1-921/921	========/======	1/1	100.00	99.67	ncbi	NG_047986.1	Mph(A) family macrolide 2'-phosphotransferase	MACROLIDE
/well/bag/jld684/REHAB/farm-WTP-enterobacteriaceae/circularised-plasmids/RHBSTW-00218_2.fasta	RHBSTW-00218_2	5342	6217	+	blaCTX-M-55	1-876/876	===============	0/0	100.00	100.00	ncbi	NG_049006.1	class A extended-spectrum beta-lactamase CTX-M-55	CEPHALOSPORIN
/well/bag/jld684/REHAB/farm-WTP-enterobacteriaceae/circularised-plasmids/RHBSTW-00219_2.fasta	RHBSTW-00219_2	14611	15816	+	tet(B)	1-1206/1206	===============	0/0	100.00	100.00	ncbi	NG_048163.1	tetracycline efflux MFS transporter Tet(B)	TETRACYCLINE
/well/bag/jld684/REHAB/farm-WTP-enterobacteriaceae/circularised-plasmids/RHBSTW-00277_2.fasta	RHBSTW-00277_2	43005	43478	+	dfrA17	1-474/474	===============	0/0	100.00	99.79	ncbi	NG_047710.1	trimethoprim-resistant dihydrofolate reductase DfrA17	TRIMETHOPRIM
/well/bag/jld684/REHAB/farm-WTP-enterobacteriaceae/circularised-plasmids/RHBSTW-00277_2.fasta	RHBSTW-00277_2	43609	44397	+	aadA5	1-789/789	===============	0/0	100.00	100.00	ncbi	NG_047357.1	ANT(3'')-Ia family aminoglycoside nucleotidyltransferase AadA5	STREPTOMYCIN
/well/bag/jld684/REHAB/farm-WTP-enterobacteriaceae/circularised-plasmids/RHBSTW-00277_2.fasta	RHBSTW-00277_2	44944	45783	+	sul1	1-840/840	===============	0/0	100.00	100.00	ncbi	NG_048082.1	sulfonamide-resistant dihydropteroate synthase Sul1	SULFONAMIDE
/well/bag/jld684/REHAB/farm-WTP-enterobacteriaceae/circularised-plasmids/RHBSTW-00277_2.fasta	RHBSTW-00277_2	51078	51999	-	mph(A)	1-921/921	========/======	1/1	100.00	99.67	ncbi	NG_047986.1	Mph(A) family macrolide 2'-phosphotransferase	MACROLIDE
/well/bag/jld684/REHAB/farm-WTP-enterobacteriaceae/circularised-plasmids/RHBSTW-00277_2.fasta	RHBSTW-00277_2	53370	54185	+	sul2	1-816/816	===============	0/0	100.00	100.00	ncbi	NG_051852.1	sulfonamide-resistant dihydropteroate synthase Sul2	SULFONAMIDE
/well/bag/jld684/REHAB/farm-WTP-enterobacteriaceae/circularised-plasmids/RHBSTW-00277_2.fasta	RHBSTW-00277_2	54247	55049	+	aph(3'')-Ib	2-804/804	===============	0/0	99.88	99.88	ncbi	NG_047413.1	aminoglycoside O-phosphotransferase APH(3'')-Ib	STREPTOMYCIN
/well/bag/jld684/REHAB/farm-WTP-enterobacteriaceae/circularised-plasmids/RHBSTW-00277_2.fasta	RHBSTW-00277_2	55049	55885	+	aph(6)-Id	1-837/837	===============	0/0	100.00	100.00	ncbi	NG_047466.1	aminoglycoside O-phosphotransferase APH(6)-Id	STREPTOMYCIN
/well/bag/jld684/REHAB/farm-WTP-enterobacteriaceae/circularised-plasmids/RHBSTW-00277_2.fasta	RHBSTW-00277_2	56939	58138	+	tet(A)	1-1200/1200	===============	0/0	100.00	100.00	ncbi	NG_048154.1	tetracycline efflux MFS transporter Tet(A)	TETRACYCLINE
/well/bag/jld684/REHAB/farm-WTP-enterobacteriaceae/circularised-plasmids/RHBSTW-00277_2.fasta	RHBSTW-00277_2	66997	67857	+	aac(3)-IId	1-861/861	===============	0/0	100.00	100.00	ncbi	NG_047251.1	aminoglycoside N-acetyltransferase AAC(3)-IId	GENTAMICIN
/well/bag/jld684/REHAB/farm-WTP-enterobacteriaceae/circularised-plasmids/RHBSTW-00277_2.fasta	RHBSTW-00277_2	69029	69889	+	blaTEM-1	1-861/861	===============	0/0	100.00	100.00	ncbi	NG_050145.1	class A broad-spectrum beta-lactamase TEM-1	BETA-LACTAM
/well/bag/jld684/REHAB/farm-WTP-enterobacteriaceae/circularised-plasmids/RHBSTW-00313_2.fasta	RHBSTW-00313_2	14954	16153	-	tet(A)	1-1200/1200	===============	0/0	100.00	100.00	ncbi	NG_048154.1	tetracycline efflux MFS transporter Tet(A)	TETRACYCLINE
/well/bag/jld684/REHAB/farm-WTP-enterobacteriaceae/circularised-plasmids/RHBSTW-00321_3.fasta	RHBSTW-00321_3	12895	13368	+	dfrA1	1-474/474	===============	0/0	100.00	99.79	ncbi	NG_047677.1	trimethoprim-resistant dihydrofolate reductase DfrA1	TRIMETHOPRIM
/well/bag/jld684/REHAB/farm-WTP-enterobacteriaceae/circularised-plasmids/RHBSTW-00321_3.fasta	RHBSTW-00321_3	13461	14252	+	aadA1	1-792/792	===============	0/0	100.00	99.87	ncbi	NG_052230.1	ANT(3'')-Ia family aminoglycoside nucleotidyltransferase AadA1	STREPTOMYCIN
/well/bag/jld684/REHAB/farm-WTP-enterobacteriaceae/circularised-plasmids/RHBSTW-00321_3.fasta	RHBSTW-00321_3	19063	19878	-	sul2	1-816/816	===============	0/0	100.00	100.00	ncbi	NG_051852.1	sulfonamide-resistant dihydropteroate synthase Sul2	SULFONAMIDE
/well/bag/jld684/REHAB/farm-WTP-enterobacteriaceae/circularised-plasmids/RHBSTW-00321_3.fasta	RHBSTW-00321_3	27052	27708	-	qnrS1	1-657/657	===============	0/0	100.00	100.00	ncbi	NG_050543.1	quinolone resistance pentapeptide repeat protein QnrS1	QUINOLONE
/well/bag/jld684/REHAB/farm-WTP-enterobacteriaceae/circularised-plasmids/RHBSTW-00321_3.fasta	RHBSTW-00321_3	32349	33224	-	blaCTX-M-15	1-876/876	===============	0/0	100.00	100.00	ncbi	NG_048935.1	class A extended-spectrum beta-lactamase CTX-M-15	CEPHALOSPORIN
/well/bag/jld684/REHAB/farm-WTP-enterobacteriaceae/circularised-plasmids/RHBSTW-00322_2.fasta	RHBSTW-00322_2	24946	26151	+	tet(B)	1-1206/1206	===============	0/0	100.00	100.00	ncbi	NG_048163.1	tetracycline efflux MFS transporter Tet(B)	TETRACYCLINE
/well/bag/jld684/REHAB/farm-WTP-enterobacteriaceae/circularised-plasmids/RHBSTW-00322_2.fasta	RHBSTW-00322_2	32995	33468	-	dfrA14	1-474/474	===============	0/0	100.00	100.00	ncbi	NG_056035.1	trimethoprim-resistant dihydrofolate reductase DfrA14	TRIMETHOPRIM
/well/bag/jld684/REHAB/farm-WTP-enterobacteriaceae/circularised-plasmids/RHBSTW-00322_2.fasta	RHBSTW-00322_2	37412	38333	-	mph(A)	1-921/921	========/======	1/1	100.00	99.67	ncbi	NG_047986.1	Mph(A) family macrolide 2'-phosphotransferase	MACROLIDE
/well/bag/jld684/REHAB/farm-WTP-enterobacteriaceae/circularised-plasmids/RHBSTW-00322_3.fasta	RHBSTW-00322_3	37277	38113	-	aph(6)-Id	1-837/837	===============	0/0	100.00	100.00	ncbi	NG_047464.1	aminoglycoside O-phosphotransferase APH(6)-Id	STREPTOMYCIN
/well/bag/jld684/REHAB/farm-WTP-enterobacteriaceae/circularised-plasmids/RHBSTW-00322_3.fasta	RHBSTW-00322_3	38463	38936	-	dfrA14	1-474/474	===============	0/0	100.00	100.00	ncbi	NG_047696.1	trimethoprim-resistant dihydrofolate reductase DfrA14	TRIMETHOPRIM
/well/bag/jld684/REHAB/farm-WTP-enterobacteriaceae/circularised-plasmids/RHBSTW-00322_3.fasta	RHBSTW-00322_3	39545	40360	-	sul2	1-816/816	===============	0/0	100.00	100.00	ncbi	NG_051852.1	sulfonamide-resistant dihydropteroate synthase Sul2	SULFONAMIDE
/well/bag/jld684/REHAB/farm-WTP-enterobacteriaceae/circularised-plasmids/RHBSTW-00332_2.fasta	RHBSTW-00332_2	100612	101451	-	sul1	1-840/840	===============	0/0	100.00	100.00	ncbi	NG_048082.1	sulfonamide-resistant dihydropteroate synthase Sul1	SULFONAMIDE
/well/bag/jld684/REHAB/farm-WTP-enterobacteriaceae/circularised-plasmids/RHBSTW-00332_2.fasta	RHBSTW-00332_2	101956	102747	-	aadA2	1-792/792	===============	0/0	100.00	100.00	ncbi	NG_051846.1	ANT(3'')-Ia family aminoglycoside nucleotidyltransferase AadA2	STREPTOMYCIN
/well/bag/jld684/REHAB/farm-WTP-enterobacteriaceae/circularised-plasmids/RHBSTW-00365_3.fasta	RHBSTW-00365_3	3555	4415	-	aac(3)-IIa	1-861/861	===============	0/0	100.00	99.77	ncbi	NG_047244.1	aminoglycoside N-acetyltransferase AAC(3)-IIa	GENTAMICIN
/well/bag/jld684/REHAB/farm-WTP-enterobacteriaceae/circularised-plasmids/RHBSTW-00365_3.fasta	RHBSTW-00365_3	5858	6688	-	blaOXA-1	1-831/831	===============	0/0	100.00	100.00	ncbi	NG_049392.1	oxacillin-hydrolyzing class D beta-lactamase OXA-1	CEPHALOSPORIN
/well/bag/jld684/REHAB/farm-WTP-enterobacteriaceae/circularised-plasmids/RHBSTW-00365_3.fasta	RHBSTW-00365_3	6819	7373	-	aac(6')-Ib-cr	1-555/555	===============	0/0	100.00	99.82	ncbi	NG_052213.1	fluoroquinolone-acetylating aminoglycoside 6'-N-acetyltransferase AAC(6')-Ib-cr	AMIKACIN/QUINOLONE
/well/bag/jld684/REHAB/farm-WTP-enterobacteriaceae/circularised-plasmids/RHBSTW-00365_3.fasta	RHBSTW-00365_3	10873	12072	+	tet(A)	1-1200/1200	===============	0/0	100.00	100.00	ncbi	NG_048154.1	tetracycline efflux MFS transporter Tet(A)	TETRACYCLINE
/well/bag/jld684/REHAB/farm-WTP-enterobacteriaceae/circularised-plasmids/RHBSTW-00365_3.fasta	RHBSTW-00365_3	20300	20944	+	qnrB1	1-645/645	===============	0/0	100.00	100.00	ncbi	NG_050469.1	quinolone resistance pentapeptide repeat protein QnrB1	QUINOLONE
/well/bag/jld684/REHAB/farm-WTP-enterobacteriaceae/circularised-plasmids/RHBSTW-00365_3.fasta	RHBSTW-00365_3	24236	24709	+	dfrA14	1-474/474	===============	0/0	100.00	100.00	ncbi	NG_056035.1	trimethoprim-resistant dihydrofolate reductase DfrA14	TRIMETHOPRIM
/well/bag/jld684/REHAB/farm-WTP-enterobacteriaceae/circularised-plasmids/RHBSTW-00365_3.fasta	RHBSTW-00365_3	33326	34201	-	blaCTX-M-15	1-876/876	===============	0/0	100.00	100.00	ncbi	NG_048935.1	class A extended-spectrum beta-lactamase CTX-M-15	CEPHALOSPORIN
/well/bag/jld684/REHAB/farm-WTP-enterobacteriaceae/circularised-plasmids/RHBSTW-00365_3.fasta	RHBSTW-00365_3	37023	37883	+	blaTEM-1	1-861/861	===============	0/0	100.00	100.00	ncbi	NG_050145.1	class A broad-spectrum beta-lactamase TEM-1	BETA-LACTAM
/well/bag/jld684/REHAB/farm-WTP-enterobacteriaceae/circularised-plasmids/RHBSTW-00365_3.fasta	RHBSTW-00365_3	38604	39440	-	aph(6)-Id	1-837/837	===============	0/0	100.00	100.00	ncbi	NG_047464.1	aminoglycoside O-phosphotransferase APH(6)-Id	STREPTOMYCIN
/well/bag/jld684/REHAB/farm-WTP-enterobacteriaceae/circularised-plasmids/RHBSTW-00365_3.fasta	RHBSTW-00365_3	39440	40242	-	aph(3'')-Ib	2-804/804	===============	0/0	99.88	99.88	ncbi	NG_047413.1	aminoglycoside O-phosphotransferase APH(3'')-Ib	STREPTOMYCIN
/well/bag/jld684/REHAB/farm-WTP-enterobacteriaceae/circularised-plasmids/RHBSTW-00365_3.fasta	RHBSTW-00365_3	40304	41119	-	sul2	1-816/816	===============	0/0	100.00	100.00	ncbi	NG_051852.1	sulfonamide-resistant dihydropteroate synthase Sul2	SULFONAMIDE
/well/bag/jld684/REHAB/farm-WTP-enterobacteriaceae/circularised-plasmids/RHBSTW-00366_2.fasta	RHBSTW-00366_2	30782	31255	+	dfrA17	1-474/474	===============	0/0	100.00	99.79	ncbi	NG_047710.1	trimethoprim-resistant dihydrofolate reductase DfrA17	TRIMETHOPRIM
/well/bag/jld684/REHAB/farm-WTP-enterobacteriaceae/circularised-plasmids/RHBSTW-00366_2.fasta	RHBSTW-00366_2	31386	32174	+	aadA5	1-789/789	===============	0/0	100.00	100.00	ncbi	NG_047357.1	ANT(3'')-Ia family aminoglycoside nucleotidyltransferase AadA5	STREPTOMYCIN
/well/bag/jld684/REHAB/farm-WTP-enterobacteriaceae/circularised-plasmids/RHBSTW-00366_2.fasta	RHBSTW-00366_2	32721	33560	+	sul1	1-840/840	===============	0/0	100.00	100.00	ncbi	NG_048082.1	sulfonamide-resistant dihydropteroate synthase Sul1	SULFONAMIDE
/well/bag/jld684/REHAB/farm-WTP-enterobacteriaceae/circularised-plasmids/RHBSTW-00366_2.fasta	RHBSTW-00366_2	38855	39776	-	mph(A)	1-921/921	========/======	1/1	100.00	99.67	ncbi	NG_047986.1	Mph(A) family macrolide 2'-phosphotransferase	MACROLIDE
/well/bag/jld684/REHAB/farm-WTP-enterobacteriaceae/circularised-plasmids/RHBSTW-00366_2.fasta	RHBSTW-00366_2	41147	41962	+	sul2	1-816/816	===============	0/0	100.00	100.00	ncbi	NG_051852.1	sulfonamide-resistant dihydropteroate synthase Sul2	SULFONAMIDE
/well/bag/jld684/REHAB/farm-WTP-enterobacteriaceae/circularised-plasmids/RHBSTW-00366_2.fasta	RHBSTW-00366_2	42024	42826	+	aph(3'')-Ib	2-804/804	===============	0/0	99.88	99.88	ncbi	NG_047413.1	aminoglycoside O-phosphotransferase APH(3'')-Ib	STREPTOMYCIN
/well/bag/jld684/REHAB/farm-WTP-enterobacteriaceae/circularised-plasmids/RHBSTW-00366_2.fasta	RHBSTW-00366_2	42826	43662	+	aph(6)-Id	1-837/837	===============	0/0	100.00	100.00	ncbi	NG_047466.1	aminoglycoside O-phosphotransferase APH(6)-Id	STREPTOMYCIN
/well/bag/jld684/REHAB/farm-WTP-enterobacteriaceae/circularised-plasmids/RHBSTW-00366_2.fasta	RHBSTW-00366_2	44716	45915	+	tet(A)	1-1200/1200	===============	0/0	100.00	100.00	ncbi	NG_048154.1	tetracycline efflux MFS transporter Tet(A)	TETRACYCLINE
/well/bag/jld684/REHAB/farm-WTP-enterobacteriaceae/circularised-plasmids/RHBSTW-00366_2.fasta	RHBSTW-00366_2	47493	48368	-	blaCTX-M-27	1-876/876	===============	0/0	100.00	100.00	ncbi	NG_048976.1	class A extended-spectrum beta-lactamase CTX-M-27	CEPHALOSPORIN
/well/bag/jld684/REHAB/farm-WTP-enterobacteriaceae/circularised-plasmids/RHBSTW-00372_3.fasta	RHBSTW-00372_3	8809	9669	+	blaTEM-150	1-861/861	===============	0/0	100.00	99.88	ncbi	NG_050194.1	class A beta-lactamase TEM-150	BETA-LACTAM
/well/bag/jld684/REHAB/farm-WTP-enterobacteriaceae/circularised-plasmids/RHBSTW-00438_2.fasta	RHBSTW-00438_2	26290	27211	-	mph(A)	1-921/921	========/======	1/1	100.00	99.67	ncbi	NG_047986.1	Mph(A) family macrolide 2'-phosphotransferase	MACROLIDE
/well/bag/jld684/REHAB/farm-WTP-enterobacteriaceae/circularised-plasmids/RHBSTW-00438_2.fasta	RHBSTW-00438_2	88991	89851	+	aac(3)-IId	1-861/861	===============	0/0	100.00	100.00	ncbi	NG_047251.1	aminoglycoside N-acetyltransferase AAC(3)-IId	GENTAMICIN
/well/bag/jld684/REHAB/farm-WTP-enterobacteriaceae/circularised-plasmids/RHBSTW-00438_2.fasta	RHBSTW-00438_2	99582	100442	-	blaTEM-1	1-861/861	===============	0/0	100.00	100.00	ncbi	NG_050145.1	class A broad-spectrum beta-lactamase TEM-1	BETA-LACTAM
/well/bag/jld684/REHAB/farm-WTP-enterobacteriaceae/circularised-plasmids/RHBSTW-00440_2.fasta	RHBSTW-00440_2	86833	87306	-	dfrA14	1-474/474	===============	0/0	100.00	100.00	ncbi	NG_056035.1	trimethoprim-resistant dihydrofolate reductase DfrA14	TRIMETHOPRIM
/well/bag/jld684/REHAB/farm-WTP-enterobacteriaceae/circularised-plasmids/RHBSTW-00440_2.fasta	RHBSTW-00440_2	93254	94069	+	sul2	1-816/816	===============	0/0	100.00	100.00	ncbi	NG_051852.1	sulfonamide-resistant dihydropteroate synthase Sul2	SULFONAMIDE
/well/bag/jld684/REHAB/farm-WTP-enterobacteriaceae/circularised-plasmids/RHBSTW-00440_2.fasta	RHBSTW-00440_2	94131	94933	+	aph(3'')-Ib	2-804/804	===============	0/0	99.88	99.88	ncbi	NG_047413.1	aminoglycoside O-phosphotransferase APH(3'')-Ib	STREPTOMYCIN
/well/bag/jld684/REHAB/farm-WTP-enterobacteriaceae/circularised-plasmids/RHBSTW-00440_2.fasta	RHBSTW-00440_2	94933	95769	+	aph(6)-Id	1-837/837	===============	0/0	100.00	100.00	ncbi	NG_047464.1	aminoglycoside O-phosphotransferase APH(6)-Id	STREPTOMYCIN
/well/bag/jld684/REHAB/farm-WTP-enterobacteriaceae/circularised-plasmids/RHBSTW-00440_2.fasta	RHBSTW-00440_2	96490	97350	-	blaTEM-1	1-861/861	===============	0/0	100.00	100.00	ncbi	NG_050145.1	class A broad-spectrum beta-lactamase TEM-1	BETA-LACTAM
/well/bag/jld684/REHAB/farm-WTP-enterobacteriaceae/circularised-plasmids/RHBSTW-00441_2.fasta	RHBSTW-00441_2	50531	51004	+	dfrA14	1-474/474	===============	0/0	100.00	100.00	ncbi	NG_056035.1	trimethoprim-resistant dihydrofolate reductase DfrA14	TRIMETHOPRIM
/well/bag/jld684/REHAB/farm-WTP-enterobacteriaceae/circularised-plasmids/RHBSTW-00441_2.fasta	RHBSTW-00441_2	59621	60496	-	blaCTX-M-15	1-876/876	===============	0/0	100.00	100.00	ncbi	NG_048935.1	class A extended-spectrum beta-lactamase CTX-M-15	CEPHALOSPORIN
/well/bag/jld684/REHAB/farm-WTP-enterobacteriaceae/circularised-plasmids/RHBSTW-00441_2.fasta	RHBSTW-00441_2	63318	64178	+	blaTEM-1	1-861/861	===============	0/0	100.00	100.00	ncbi	NG_050145.1	class A broad-spectrum beta-lactamase TEM-1	BETA-LACTAM
/well/bag/jld684/REHAB/farm-WTP-enterobacteriaceae/circularised-plasmids/RHBSTW-00441_2.fasta	RHBSTW-00441_2	64899	65735	-	aph(6)-Id	1-837/837	===============	0/0	100.00	100.00	ncbi	NG_047464.1	aminoglycoside O-phosphotransferase APH(6)-Id	STREPTOMYCIN
/well/bag/jld684/REHAB/farm-WTP-enterobacteriaceae/circularised-plasmids/RHBSTW-00441_2.fasta	RHBSTW-00441_2	65735	66537	-	aph(3'')-Ib	2-804/804	===============	0/0	99.88	99.88	ncbi	NG_047413.1	aminoglycoside O-phosphotransferase APH(3'')-Ib	STREPTOMYCIN
/well/bag/jld684/REHAB/farm-WTP-enterobacteriaceae/circularised-plasmids/RHBSTW-00441_2.fasta	RHBSTW-00441_2	66599	67414	-	sul2	1-816/816	===============	0/0	100.00	100.00	ncbi	NG_051852.1	sulfonamide-resistant dihydropteroate synthase Sul2	SULFONAMIDE
/well/bag/jld684/REHAB/farm-WTP-enterobacteriaceae/circularised-plasmids/RHBSTW-00444_2.fasta	RHBSTW-00444_2	24414	25216	+	aph(3'')-Ib	2-804/804	===============	0/0	99.88	100.00	ncbi	NG_047413.1	aminoglycoside O-phosphotransferase APH(3'')-Ib	STREPTOMYCIN
/well/bag/jld684/REHAB/farm-WTP-enterobacteriaceae/circularised-plasmids/RHBSTW-00444_2.fasta	RHBSTW-00444_2	25216	26052	+	aph(6)-Id	1-837/837	===============	0/0	100.00	99.88	ncbi	NG_047464.1	aminoglycoside O-phosphotransferase APH(6)-Id	STREPTOMYCIN
/well/bag/jld684/REHAB/farm-WTP-enterobacteriaceae/circularised-plasmids/RHBSTW-00444_2.fasta	RHBSTW-00444_2	132404	133206	+	aph(3'')-Ib	2-804/804	===============	0/0	99.88	100.00	ncbi	NG_047413.1	aminoglycoside O-phosphotransferase APH(3'')-Ib	STREPTOMYCIN
/well/bag/jld684/REHAB/farm-WTP-enterobacteriaceae/circularised-plasmids/RHBSTW-00444_2.fasta	RHBSTW-00444_2	133206	134042	+	aph(6)-Id	1-837/837	===============	0/0	100.00	99.88	ncbi	NG_047464.1	aminoglycoside O-phosphotransferase APH(6)-Id	STREPTOMYCIN
/well/bag/jld684/REHAB/farm-WTP-enterobacteriaceae/circularised-plasmids/RHBSTW-00444_3.fasta	RHBSTW-00444_3	18393	19253	+	blaSHV-12	1-861/861	===============	0/0	100.00	100.00	ncbi	NG_050590.1	class A extended-spectrum beta-lactamase SHV-12	CEPHALOSPORIN
/well/bag/jld684/REHAB/farm-WTP-enterobacteriaceae/circularised-plasmids/RHBSTW-00444_4.fasta	RHBSTW-00444_4	10212	10868	-	qnrS2	1-657/657	===============	0/0	100.00	100.00	ncbi	NG_050544.1	quinolone resistance pentapeptide repeat protein QnrS2	QUINOLONE
/well/bag/jld684/REHAB/farm-WTP-enterobacteriaceae/circularised-plasmids/RHBSTW-00444_4.fasta	RHBSTW-00444_4	46586	47140	+	aac(6')-Ib-cr5	1-555/555	===============	0/0	100.00	100.00	ncbi	NG_051711.1	fluoroquinolone-acetylating aminoglycoside 6'-N-acetyltransferase AAC(6')-Ib-cr5	AMIKACIN/QUINOLONE
/well/bag/jld684/REHAB/farm-WTP-enterobacteriaceae/circularised-plasmids/RHBSTW-00444_4.fasta	RHBSTW-00444_4	47271	48101	+	blaOXA-1	1-831/831	===============	0/0	100.00	100.00	ncbi	NG_049392.1	oxacillin-hydrolyzing class D beta-lactamase OXA-1	CEPHALOSPORIN
/well/bag/jld684/REHAB/farm-WTP-enterobacteriaceae/circularised-plasmids/RHBSTW-00444_4.fasta	RHBSTW-00444_4	48239	48871	+	catB3	1-633/633	===============	0/0	100.00	100.00	ncbi	NG_047604.1	type B-3 chloramphenicol O-acetyltransferase CatB3	CHLORAMPHENICOL
/well/bag/jld684/REHAB/farm-WTP-enterobacteriaceae/circularised-plasmids/RHBSTW-00444_4.fasta	RHBSTW-00444_4	48956	49408	+	arr-3	1-453/453	===============	0/0	100.00	100.00	ncbi	NG_048581.1	NAD(+)--rifampin ADP-ribosyltransferase Arr-3	RIFAMYCIN
/well/bag/jld684/REHAB/farm-WTP-enterobacteriaceae/circularised-plasmids/RHBSTW-00444_4.fasta	RHBSTW-00444_4	49972	50811	+	sul1	1-840/840	===============	0/0	100.00	100.00	ncbi	NG_048082.1	sulfonamide-resistant dihydropteroate synthase Sul1	SULFONAMIDE
/well/bag/jld684/REHAB/farm-WTP-enterobacteriaceae/circularised-plasmids/RHBSTW-00444_4.fasta	RHBSTW-00444_4	55006	55927	-	mph(A)	1-921/921	========/======	1/1	100.00	99.67	ncbi	NG_047986.1	Mph(A) family macrolide 2'-phosphotransferase	MACROLIDE
/well/bag/jld684/REHAB/farm-WTP-enterobacteriaceae/circularised-plasmids/RHBSTW-00444_4.fasta	RHBSTW-00444_4	56904	57719	+	aph(3')-Ia	1-816/816	===============	0/0	100.00	100.00	ncbi	NG_047430.1	aminoglycoside O-phosphotransferase APH(3')-Ia	KANAMYCIN
/well/bag/jld684/REHAB/farm-WTP-enterobacteriaceae/circularised-plasmids/RHBSTW-00457_2.fasta	RHBSTW-00457_2	14590	15063	+	dfrA17	1-474/474	===============	0/0	100.00	99.79	ncbi	NG_047710.1	trimethoprim-resistant dihydrofolate reductase DfrA17	TRIMETHOPRIM
/well/bag/jld684/REHAB/farm-WTP-enterobacteriaceae/circularised-plasmids/RHBSTW-00457_2.fasta	RHBSTW-00457_2	15194	15982	+	aadA5	1-789/789	===============	0/0	100.00	100.00	ncbi	NG_047357.1	ANT(3'')-Ia family aminoglycoside nucleotidyltransferase AadA5	STREPTOMYCIN
/well/bag/jld684/REHAB/farm-WTP-enterobacteriaceae/circularised-plasmids/RHBSTW-00457_2.fasta	RHBSTW-00457_2	16529	17368	+	sul1	1-840/840	===============	0/0	100.00	100.00	ncbi	NG_048082.1	sulfonamide-resistant dihydropteroate synthase Sul1	SULFONAMIDE
/well/bag/jld684/REHAB/farm-WTP-enterobacteriaceae/circularised-plasmids/RHBSTW-00457_2.fasta	RHBSTW-00457_2	22663	23584	-	mph(A)	1-921/921	========/======	1/1	100.00	99.67	ncbi	NG_047986.1	Mph(A) family macrolide 2'-phosphotransferase	MACROLIDE
/well/bag/jld684/REHAB/farm-WTP-enterobacteriaceae/circularised-plasmids/RHBSTW-00464_5.fasta	RHBSTW-00464_5	7487	8677	+	tet(C)	1-1191/1191	===============	0/0	100.00	100.00	ncbi	NG_048181.1	tetracycline efflux MFS transporter Tet(C)	TETRACYCLINE
/well/bag/jld684/REHAB/farm-WTP-enterobacteriaceae/circularised-plasmids/RHBSTW-00464_5.fasta	RHBSTW-00464_5	24932	25771	-	sul1	1-840/840	===============	0/0	100.00	100.00	ncbi	NG_048082.1	sulfonamide-resistant dihydropteroate synthase Sul1	SULFONAMIDE
/well/bag/jld684/REHAB/farm-WTP-enterobacteriaceae/circularised-plasmids/RHBSTW-00464_5.fasta	RHBSTW-00464_5	26276	27067	-	aadA1	1-792/792	===============	0/0	100.00	99.75	ncbi	NG_052230.1	ANT(3'')-Ia family aminoglycoside nucleotidyltransferase AadA1	STREPTOMYCIN
/well/bag/jld684/REHAB/farm-WTP-enterobacteriaceae/circularised-plasmids/RHBSTW-00464_5.fasta	RHBSTW-00464_5	27160	27633	-	dfrA1	1-474/474	===============	0/0	100.00	99.58	ncbi	NG_047677.1	trimethoprim-resistant dihydrofolate reductase DfrA1	TRIMETHOPRIM
/well/bag/jld684/REHAB/farm-WTP-enterobacteriaceae/circularised-plasmids/RHBSTW-00482_2.fasta	RHBSTW-00482_2	30669	31142	+	dfrA17	1-474/474	===============	0/0	100.00	99.79	ncbi	NG_047710.1	trimethoprim-resistant dihydrofolate reductase DfrA17	TRIMETHOPRIM
/well/bag/jld684/REHAB/farm-WTP-enterobacteriaceae/circularised-plasmids/RHBSTW-00482_2.fasta	RHBSTW-00482_2	31273	32061	+	aadA5	1-789/789	===============	0/0	100.00	100.00	ncbi	NG_047357.1	ANT(3'')-Ia family aminoglycoside nucleotidyltransferase AadA5	STREPTOMYCIN
/well/bag/jld684/REHAB/farm-WTP-enterobacteriaceae/circularised-plasmids/RHBSTW-00482_2.fasta	RHBSTW-00482_2	32608	33447	+	sul1	1-840/840	===============	0/0	100.00	100.00	ncbi	NG_048082.1	sulfonamide-resistant dihydropteroate synthase Sul1	SULFONAMIDE
/well/bag/jld684/REHAB/farm-WTP-enterobacteriaceae/circularised-plasmids/RHBSTW-00482_2.fasta	RHBSTW-00482_2	38742	39663	-	mph(A)	1-921/921	========/======	1/1	100.00	99.67	ncbi	NG_047986.1	Mph(A) family macrolide 2'-phosphotransferase	MACROLIDE
/well/bag/jld684/REHAB/farm-WTP-enterobacteriaceae/circularised-plasmids/RHBSTW-00484_6.fasta	RHBSTW-00484_6	7521	8711	+	tet(C)	1-1191/1191	===============	0/0	100.00	100.00	ncbi	NG_048181.1	tetracycline efflux MFS transporter Tet(C)	TETRACYCLINE
/well/bag/jld684/REHAB/farm-WTP-enterobacteriaceae/circularised-plasmids/RHBSTW-00484_6.fasta	RHBSTW-00484_6	24966	25805	-	sul1	1-840/840	===============	0/0	100.00	100.00	ncbi	NG_048082.1	sulfonamide-resistant dihydropteroate synthase Sul1	SULFONAMIDE
/well/bag/jld684/REHAB/farm-WTP-enterobacteriaceae/circularised-plasmids/RHBSTW-00484_6.fasta	RHBSTW-00484_6	26310	27101	-	aadA1	1-792/792	===============	0/0	100.00	99.75	ncbi	NG_052230.1	ANT(3'')-Ia family aminoglycoside nucleotidyltransferase AadA1	STREPTOMYCIN
/well/bag/jld684/REHAB/farm-WTP-enterobacteriaceae/circularised-plasmids/RHBSTW-00484_6.fasta	RHBSTW-00484_6	27194	27667	-	dfrA1	1-474/474	===============	0/0	100.00	99.58	ncbi	NG_047677.1	trimethoprim-resistant dihydrofolate reductase DfrA1	TRIMETHOPRIM
/well/bag/jld684/REHAB/farm-WTP-enterobacteriaceae/circularised-plasmids/RHBSTW-00488_2.fasta	RHBSTW-00488_2	15919	16779	+	blaSHV-12	1-861/861	===============	0/0	100.00	100.00	ncbi	NG_050590.1	class A extended-spectrum beta-lactamase SHV-12	CEPHALOSPORIN
/well/bag/jld684/REHAB/farm-WTP-enterobacteriaceae/circularised-plasmids/RHBSTW-00488_3.fasta	RHBSTW-00488_3	24414	25216	+	aph(3'')-Ib	2-804/804	===============	0/0	99.88	100.00	ncbi	NG_047413.1	aminoglycoside O-phosphotransferase APH(3'')-Ib	STREPTOMYCIN
/well/bag/jld684/REHAB/farm-WTP-enterobacteriaceae/circularised-plasmids/RHBSTW-00488_3.fasta	RHBSTW-00488_3	25216	26052	+	aph(6)-Id	1-837/837	===============	0/0	100.00	99.88	ncbi	NG_047464.1	aminoglycoside O-phosphotransferase APH(6)-Id	STREPTOMYCIN
/well/bag/jld684/REHAB/farm-WTP-enterobacteriaceae/circularised-plasmids/RHBSTW-00488_6.fasta	RHBSTW-00488_6	10212	10868	-	qnrS2	1-657/657	===============	0/0	100.00	100.00	ncbi	NG_050544.1	quinolone resistance pentapeptide repeat protein QnrS2	QUINOLONE
/well/bag/jld684/REHAB/farm-WTP-enterobacteriaceae/circularised-plasmids/RHBSTW-00488_6.fasta	RHBSTW-00488_6	19365	19919	+	aac(6')-Ib-cr5	1-555/555	===============	0/0	100.00	100.00	ncbi	NG_051711.1	fluoroquinolone-acetylating aminoglycoside 6'-N-acetyltransferase AAC(6')-Ib-cr5	AMIKACIN/QUINOLONE
/well/bag/jld684/REHAB/farm-WTP-enterobacteriaceae/circularised-plasmids/RHBSTW-00488_6.fasta	RHBSTW-00488_6	20050	20880	+	blaOXA-1	1-831/831	===============	0/0	100.00	100.00	ncbi	NG_049392.1	oxacillin-hydrolyzing class D beta-lactamase OXA-1	CEPHALOSPORIN
/well/bag/jld684/REHAB/farm-WTP-enterobacteriaceae/circularised-plasmids/RHBSTW-00488_6.fasta	RHBSTW-00488_6	21018	21650	+	catB3	1-633/633	===============	0/0	100.00	100.00	ncbi	NG_047604.1	type B-3 chloramphenicol O-acetyltransferase CatB3	CHLORAMPHENICOL
/well/bag/jld684/REHAB/farm-WTP-enterobacteriaceae/circularised-plasmids/RHBSTW-00488_6.fasta	RHBSTW-00488_6	21735	22187	+	arr-3	1-453/453	===============	0/0	100.00	100.00	ncbi	NG_048581.1	NAD(+)--rifampin ADP-ribosyltransferase Arr-3	RIFAMYCIN
/well/bag/jld684/REHAB/farm-WTP-enterobacteriaceae/circularised-plasmids/RHBSTW-00488_6.fasta	RHBSTW-00488_6	22751	23590	+	sul1	1-840/840	===============	0/0	100.00	100.00	ncbi	NG_048082.1	sulfonamide-resistant dihydropteroate synthase Sul1	SULFONAMIDE
/well/bag/jld684/REHAB/farm-WTP-enterobacteriaceae/circularised-plasmids/RHBSTW-00488_6.fasta	RHBSTW-00488_6	27785	28706	-	mph(A)	1-921/921	========/======	1/1	100.00	99.67	ncbi	NG_047986.1	Mph(A) family macrolide 2'-phosphotransferase	MACROLIDE
/well/bag/jld684/REHAB/farm-WTP-enterobacteriaceae/circularised-plasmids/RHBSTW-00503_2.fasta	RHBSTW-00503_2	64933	65808	-	blaCTX-M-15	1-876/876	===============	0/0	100.00	100.00	ncbi	NG_048935.1	class A extended-spectrum beta-lactamase CTX-M-15	CEPHALOSPORIN
/well/bag/jld684/REHAB/farm-WTP-enterobacteriaceae/circularised-plasmids/RHBSTW-00503_4.fasta	RHBSTW-00503_4	2463	3299	-	aph(6)-Id	1-837/837	===============	0/0	100.00	100.00	ncbi	NG_047464.1	aminoglycoside O-phosphotransferase APH(6)-Id	STREPTOMYCIN
/well/bag/jld684/REHAB/farm-WTP-enterobacteriaceae/circularised-plasmids/RHBSTW-00503_4.fasta	RHBSTW-00503_4	3299	4101	-	aph(3'')-Ib	2-804/804	===============	0/0	99.88	99.88	ncbi	NG_047413.1	aminoglycoside O-phosphotransferase APH(3'')-Ib	STREPTOMYCIN
/well/bag/jld684/REHAB/farm-WTP-enterobacteriaceae/circularised-plasmids/RHBSTW-00503_4.fasta	RHBSTW-00503_4	4163	4978	-	sul2	1-816/816	===============	0/0	100.00	100.00	ncbi	NG_051852.1	sulfonamide-resistant dihydropteroate synthase Sul2	SULFONAMIDE
/well/bag/jld684/REHAB/farm-WTP-enterobacteriaceae/circularised-plasmids/RHBSTW-00510_4.fasta	RHBSTW-00510_4	33426	34070	+	qnrB1	1-645/645	===============	0/0	100.00	100.00	ncbi	NG_050469.1	quinolone resistance pentapeptide repeat protein QnrB1	QUINOLONE
/well/bag/jld684/REHAB/farm-WTP-enterobacteriaceae/circularised-plasmids/RHBSTW-00510_4.fasta	RHBSTW-00510_4	37362	37835	+	dfrA14	1-474/474	===============	0/0	100.00	100.00	ncbi	NG_056035.1	trimethoprim-resistant dihydrofolate reductase DfrA14	TRIMETHOPRIM
/well/bag/jld684/REHAB/farm-WTP-enterobacteriaceae/circularised-plasmids/RHBSTW-00510_4.fasta	RHBSTW-00510_4	46452	47327	-	blaCTX-M-15	1-876/876	===============	0/0	100.00	100.00	ncbi	NG_048935.1	class A extended-spectrum beta-lactamase CTX-M-15	CEPHALOSPORIN
/well/bag/jld684/REHAB/farm-WTP-enterobacteriaceae/circularised-plasmids/RHBSTW-00510_4.fasta	RHBSTW-00510_4	50149	51009	+	blaTEM-1	1-861/861	===============	0/0	100.00	100.00	ncbi	NG_050145.1	class A broad-spectrum beta-lactamase TEM-1	BETA-LACTAM
/well/bag/jld684/REHAB/farm-WTP-enterobacteriaceae/circularised-plasmids/RHBSTW-00510_4.fasta	RHBSTW-00510_4	51730	52566	-	aph(6)-Id	1-837/837	===============	0/0	100.00	100.00	ncbi	NG_047464.1	aminoglycoside O-phosphotransferase APH(6)-Id	STREPTOMYCIN
/well/bag/jld684/REHAB/farm-WTP-enterobacteriaceae/circularised-plasmids/RHBSTW-00510_4.fasta	RHBSTW-00510_4	52566	53368	-	aph(3'')-Ib	2-804/804	===============	0/0	99.88	99.88	ncbi	NG_047413.1	aminoglycoside O-phosphotransferase APH(3'')-Ib	STREPTOMYCIN
/well/bag/jld684/REHAB/farm-WTP-enterobacteriaceae/circularised-plasmids/RHBSTW-00510_4.fasta	RHBSTW-00510_4	53430	54245	-	sul2	1-816/816	===============	0/0	100.00	100.00	ncbi	NG_051852.1	sulfonamide-resistant dihydropteroate synthase Sul2	SULFONAMIDE
/well/bag/jld684/REHAB/farm-WTP-enterobacteriaceae/circularised-plasmids/RHBSTW-00646_2.fasta	RHBSTW-00646_2	39225	40085	-	blaSHV-1	1-861/861	===============	0/0	100.00	99.88	ncbi	NG_049989.1	class A broad-spectrum beta-lactamase SHV-1	BETA-LACTAM
/well/bag/jld684/REHAB/farm-WTP-enterobacteriaceae/circularised-plasmids/RHBSTW-00646_2.fasta	RHBSTW-00646_2	45828	46667	-	sul1	1-840/840	===============	0/0	100.00	100.00	ncbi	NG_048082.1	sulfonamide-resistant dihydropteroate synthase Sul1	SULFONAMIDE
/well/bag/jld684/REHAB/farm-WTP-enterobacteriaceae/circularised-plasmids/RHBSTW-00646_2.fasta	RHBSTW-00646_2	47172	47963	-	aadA1	1-792/792	===============	0/0	100.00	100.00	ncbi	NG_047324.1	ANT(3'')-Ia family aminoglycoside nucleotidyltransferase AadA1	STREPTOMYCIN
/well/bag/jld684/REHAB/farm-WTP-enterobacteriaceae/circularised-plasmids/RHBSTW-00671_5.fasta	RHBSTW-00671_5	32495	32992	+	dfrA12	1-498/498	===============	0/0	100.00	100.00	ncbi	NG_047689.1	trimethoprim-resistant dihydrofolate reductase DfrA12	TRIMETHOPRIM
/well/bag/jld684/REHAB/farm-WTP-enterobacteriaceae/circularised-plasmids/RHBSTW-00671_5.fasta	RHBSTW-00671_5	33400	34191	+	aadA2	1-792/792	===============	0/0	100.00	100.00	ncbi	NG_047343.1	ANT(3'')-Ia family aminoglycoside nucleotidyltransferase AadA2	STREPTOMYCIN
/well/bag/jld684/REHAB/farm-WTP-enterobacteriaceae/circularised-plasmids/RHBSTW-00671_5.fasta	RHBSTW-00671_5	34696	35535	+	sul1	1-840/840	===============	0/0	100.00	100.00	ncbi	NG_048082.1	sulfonamide-resistant dihydropteroate synthase Sul1	SULFONAMIDE
/well/bag/jld684/REHAB/farm-WTP-enterobacteriaceae/circularised-plasmids/RHBSTW-00671_5.fasta	RHBSTW-00671_5	39147	40346	+	tet(A)	1-1200/1200	===============	0/0	100.00	99.92	ncbi	NG_048154.1	tetracycline efflux MFS transporter Tet(A)	TETRACYCLINE
/well/bag/jld684/REHAB/farm-WTP-enterobacteriaceae/circularised-plasmids/RHBSTW-00697_4.fasta	RHBSTW-00697_4	2561	3751	+	tet(C)	1-1191/1191	===============	0/0	100.00	100.00	ncbi	NG_048177.1	tetracycline efflux MFS transporter Tet(C)	TETRACYCLINE
/well/bag/jld684/REHAB/farm-WTP-enterobacteriaceae/circularised-plasmids/RHBSTW-00822_2.fasta	RHBSTW-00822_2	3782	4703	-	mph(A)	1-921/921	========/======	1/1	100.00	99.67	ncbi	NG_047986.1	Mph(A) family macrolide 2'-phosphotransferase	MACROLIDE
/well/bag/jld684/REHAB/farm-WTP-enterobacteriaceae/circularised-plasmids/RHBSTW-00822_2.fasta	RHBSTW-00822_2	69332	70192	-	blaTEM-1	1-861/861	===============	0/0	100.00	100.00	ncbi	NG_050145.1	class A broad-spectrum beta-lactamase TEM-1	BETA-LACTAM
/well/bag/jld684/REHAB/farm-WTP-enterobacteriaceae/circularised-plasmids/RHBSTW-00822_2.fasta	RHBSTW-00822_2	72655	73854	-	tet(A)	1-1200/1200	===============	0/0	100.00	100.00	ncbi	NG_048159.1	tetracycline efflux MFS transporter Tet(A)	TETRACYCLINE
/well/bag/jld684/REHAB/farm-WTP-enterobacteriaceae/circularised-plasmids/RHBSTW-00822_2.fasta	RHBSTW-00822_2	74908	75744	-	aph(6)-Id	1-837/837	===============	0/0	100.00	100.00	ncbi	NG_047466.1	aminoglycoside O-phosphotransferase APH(6)-Id	STREPTOMYCIN
/well/bag/jld684/REHAB/farm-WTP-enterobacteriaceae/circularised-plasmids/RHBSTW-00822_2.fasta	RHBSTW-00822_2	75744	76546	-	aph(3'')-Ib	2-804/804	===============	0/0	99.88	99.88	ncbi	NG_047413.1	aminoglycoside O-phosphotransferase APH(3'')-Ib	STREPTOMYCIN
/well/bag/jld684/REHAB/farm-WTP-enterobacteriaceae/circularised-plasmids/RHBSTW-00822_2.fasta	RHBSTW-00822_2	76608	77423	-	sul2	1-816/816	===============	0/0	100.00	100.00	ncbi	NG_051852.1	sulfonamide-resistant dihydropteroate synthase Sul2	SULFONAMIDE
/well/bag/jld684/REHAB/farm-WTP-enterobacteriaceae/circularised-plasmids/RHBSTW-00822_3.fasta	RHBSTW-00822_3	5273	5827	+	aac(6')-Ib-cr	1-555/555	===============	0/0	100.00	99.82	ncbi	NG_052213.1	fluoroquinolone-acetylating aminoglycoside 6'-N-acetyltransferase AAC(6')-Ib-cr	AMIKACIN/QUINOLONE
/well/bag/jld684/REHAB/farm-WTP-enterobacteriaceae/circularised-plasmids/RHBSTW-00822_3.fasta	RHBSTW-00822_3	5924	6376	+	arr-3	1-453/453	===============	0/0	100.00	100.00	ncbi	NG_048581.1	NAD(+)--rifampin ADP-ribosyltransferase Arr-3	RIFAMYCIN
/well/bag/jld684/REHAB/farm-WTP-enterobacteriaceae/circularised-plasmids/RHBSTW-00822_3.fasta	RHBSTW-00822_3	6509	6982	+	dfrA27	1-474/474	===============	0/0	100.00	100.00	ncbi	NG_047723.1	trimethoprim-resistant dihydrofolate reductase DfrA27	TRIMETHOPRIM
/well/bag/jld684/REHAB/farm-WTP-enterobacteriaceae/circularised-plasmids/RHBSTW-00822_3.fasta	RHBSTW-00822_3	7163	8008	+	aadA16	1-846/846	===============	0/0	100.00	100.00	ncbi	NG_047339.1	ANT(3'')-Ia family aminoglycoside nucleotidyltransferase AadA16	STREPTOMYCIN
/well/bag/jld684/REHAB/farm-WTP-enterobacteriaceae/circularised-plasmids/RHBSTW-00822_3.fasta	RHBSTW-00822_3	8466	9305	+	sul1	1-840/840	===============	0/0	100.00	100.00	ncbi	NG_048082.1	sulfonamide-resistant dihydropteroate synthase Sul1	SULFONAMIDE
/well/bag/jld684/REHAB/farm-WTP-enterobacteriaceae/circularised-plasmids/RHBSTW-00822_3.fasta	RHBSTW-00822_3	12716	13360	-	qnrB6	1-645/645	===============	0/0	100.00	99.84	ncbi	NG_050523.1	quinolone resistance pentapeptide repeat protein QnrB6	QUINOLONE
/well/bag/jld684/REHAB/farm-WTP-enterobacteriaceae/circularised-plasmids/RHBSTW-00822_3.fasta	RHBSTW-00822_3	13932	14771	+	sul1	1-840/840	===============	0/0	100.00	100.00	ncbi	NG_048082.1	sulfonamide-resistant dihydropteroate synthase Sul1	SULFONAMIDE
/well/bag/jld684/REHAB/farm-WTP-enterobacteriaceae/circularised-plasmids/RHBSTW-00822_3.fasta	RHBSTW-00822_3	34777	35976	-	tet(A)	1-1200/1200	===============	0/0	100.00	100.00	ncbi	NG_048159.1	tetracycline efflux MFS transporter Tet(A)	TETRACYCLINE
/well/bag/jld684/REHAB/farm-WTP-enterobacteriaceae/circularised-plasmids/RHBSTW-00839_2.fasta	RHBSTW-00839_2	86005	86478	-	dfrA14	1-474/474	===============	0/0	100.00	100.00	ncbi	NG_056035.1	trimethoprim-resistant dihydrofolate reductase DfrA14	TRIMETHOPRIM
/well/bag/jld684/REHAB/farm-WTP-enterobacteriaceae/circularised-plasmids/RHBSTW-00839_2.fasta	RHBSTW-00839_2	92426	93241	+	sul2	1-816/816	===============	0/0	100.00	100.00	ncbi	NG_051852.1	sulfonamide-resistant dihydropteroate synthase Sul2	SULFONAMIDE
/well/bag/jld684/REHAB/farm-WTP-enterobacteriaceae/circularised-plasmids/RHBSTW-00839_2.fasta	RHBSTW-00839_2	93303	94105	+	aph(3'')-Ib	2-804/804	===============	0/0	99.88	99.88	ncbi	NG_047413.1	aminoglycoside O-phosphotransferase APH(3'')-Ib	STREPTOMYCIN
/well/bag/jld684/REHAB/farm-WTP-enterobacteriaceae/circularised-plasmids/RHBSTW-00839_2.fasta	RHBSTW-00839_2	94105	94941	+	aph(6)-Id	1-837/837	===============	0/0	100.00	100.00	ncbi	NG_047464.1	aminoglycoside O-phosphotransferase APH(6)-Id	STREPTOMYCIN
/well/bag/jld684/REHAB/farm-WTP-enterobacteriaceae/circularised-plasmids/RHBSTW-00839_2.fasta	RHBSTW-00839_2	95662	96522	-	blaTEM-1	1-861/861	===============	0/0	100.00	100.00	ncbi	NG_050145.1	class A broad-spectrum beta-lactamase TEM-1	BETA-LACTAM
/well/bag/jld684/REHAB/farm-WTP-enterobacteriaceae/circularised-plasmids/RHBSTW-00843_2.fasta	RHBSTW-00843_2	130914	132113	-	tet(A)	1-1200/1200	===============	0/0	100.00	100.00	ncbi	NG_048154.1	tetracycline efflux MFS transporter Tet(A)	TETRACYCLINE
/well/bag/jld684/REHAB/farm-WTP-enterobacteriaceae/circularised-plasmids/RHBSTW-00843_2.fasta	RHBSTW-00843_2	138698	139558	+	blaSHV-12	1-861/861	===============	0/0	100.00	99.88	ncbi	NG_050590.1	class A extended-spectrum beta-lactamase SHV-12	CEPHALOSPORIN
/well/bag/jld684/REHAB/farm-WTP-enterobacteriaceae/circularised-plasmids/RHBSTW-00843_2.fasta	RHBSTW-00843_2	143979	144839	+	blaSHV-12	1-861/861	===============	0/0	100.00	99.88	ncbi	NG_050590.1	class A extended-spectrum beta-lactamase SHV-12	CEPHALOSPORIN
/well/bag/jld684/REHAB/farm-WTP-enterobacteriaceae/circularised-plasmids/RHBSTW-00843_2.fasta	RHBSTW-00843_2	149260	150120	+	blaSHV-12	1-861/861	===============	0/0	100.00	99.88	ncbi	NG_050590.1	class A extended-spectrum beta-lactamase SHV-12	CEPHALOSPORIN
/well/bag/jld684/REHAB/farm-WTP-enterobacteriaceae/circularised-plasmids/RHBSTW-00843_2.fasta	RHBSTW-00843_2	154541	155401	+	blaSHV-12	1-861/861	===============	0/0	100.00	99.88	ncbi	NG_050590.1	class A extended-spectrum beta-lactamase SHV-12	CEPHALOSPORIN
/well/bag/jld684/REHAB/farm-WTP-enterobacteriaceae/circularised-plasmids/RHBSTW-00843_2.fasta	RHBSTW-00843_2	159822	160682	+	blaSHV-12	1-861/861	===============	0/0	100.00	99.88	ncbi	NG_050590.1	class A extended-spectrum beta-lactamase SHV-12	CEPHALOSPORIN
/well/bag/jld684/REHAB/farm-WTP-enterobacteriaceae/circularised-plasmids/RHBSTW-00843_2.fasta	RHBSTW-00843_2	165103	165963	+	blaSHV-12	1-861/861	===============	0/0	100.00	99.88	ncbi	NG_050590.1	class A extended-spectrum beta-lactamase SHV-12	CEPHALOSPORIN
/well/bag/jld684/REHAB/farm-WTP-enterobacteriaceae/circularised-plasmids/RHBSTW-00843_2.fasta	RHBSTW-00843_2	170384	171244	+	blaSHV-12	1-861/861	===============	0/0	100.00	99.88	ncbi	NG_050590.1	class A extended-spectrum beta-lactamase SHV-12	CEPHALOSPORIN
/well/bag/jld684/REHAB/farm-WTP-enterobacteriaceae/circularised-plasmids/RHBSTW-00843_2.fasta	RHBSTW-00843_2	177461	177934	+	dfrA1	1-474/474	===============	0/0	100.00	99.79	ncbi	NG_047677.1	trimethoprim-resistant dihydrofolate reductase DfrA1	TRIMETHOPRIM
/well/bag/jld684/REHAB/farm-WTP-enterobacteriaceae/circularised-plasmids/RHBSTW-00843_2.fasta	RHBSTW-00843_2	178027	178818	+	aadA1	1-792/792	===============	0/0	100.00	100.00	ncbi	NG_047324.1	ANT(3'')-Ia family aminoglycoside nucleotidyltransferase AadA1	STREPTOMYCIN
/well/bag/jld684/REHAB/farm-WTP-enterobacteriaceae/circularised-plasmids/RHBSTW-00843_2.fasta	RHBSTW-00843_2	179323	180162	+	sul1	1-840/840	===============	0/0	100.00	100.00	ncbi	NG_048082.1	sulfonamide-resistant dihydropteroate synthase Sul1	SULFONAMIDE
/well/bag/jld684/REHAB/farm-WTP-enterobacteriaceae/circularised-plasmids/RHBSTW-00895_2.fasta	RHBSTW-00895_2	7587	8508	-	mph(A)	1-921/921	========/======	1/1	100.00	99.67	ncbi	NG_047986.1	Mph(A) family macrolide 2'-phosphotransferase	MACROLIDE
/well/bag/jld684/REHAB/farm-WTP-enterobacteriaceae/circularised-plasmids/RHBSTW-00895_2.fasta	RHBSTW-00895_2	16009	16869	-	blaSHV-12	1-861/861	===============	0/0	100.00	100.00	ncbi	NG_050590.1	class A extended-spectrum beta-lactamase SHV-12	CEPHALOSPORIN
/well/bag/jld684/REHAB/farm-WTP-enterobacteriaceae/circularised-plasmids/RHBSTW-00900_6.fasta	RHBSTW-00900_6	27467	28282	+	sul2	1-816/816	===============	0/0	100.00	100.00	ncbi	NG_051852.1	sulfonamide-resistant dihydropteroate synthase Sul2	SULFONAMIDE
/well/bag/jld684/REHAB/farm-WTP-enterobacteriaceae/circularised-plasmids/RHBSTW-00900_6.fasta	RHBSTW-00900_6	28344	29146	+	aph(3'')-Ib	2-804/804	===============	0/0	99.88	99.88	ncbi	NG_047413.1	aminoglycoside O-phosphotransferase APH(3'')-Ib	STREPTOMYCIN
/well/bag/jld684/REHAB/farm-WTP-enterobacteriaceae/circularised-plasmids/RHBSTW-00900_6.fasta	RHBSTW-00900_6	29146	29982	+	aph(6)-Id	1-837/837	===============	0/0	100.00	100.00	ncbi	NG_047464.1	aminoglycoside O-phosphotransferase APH(6)-Id	STREPTOMYCIN
/well/bag/jld684/REHAB/farm-WTP-enterobacteriaceae/circularised-plasmids/RHBSTW-00900_6.fasta	RHBSTW-00900_6	30703	31563	-	blaTEM-1	1-861/861	===============	0/0	100.00	100.00	ncbi	NG_050145.1	class A broad-spectrum beta-lactamase TEM-1	BETA-LACTAM
/well/bag/jld684/REHAB/farm-WTP-enterobacteriaceae/circularised-plasmids/RHBSTW-00900_6.fasta	RHBSTW-00900_6	34385	35260	+	blaCTX-M-15	1-876/876	===============	0/0	100.00	100.00	ncbi	NG_048935.1	class A extended-spectrum beta-lactamase CTX-M-15	CEPHALOSPORIN
/well/bag/jld684/REHAB/farm-WTP-enterobacteriaceae/circularised-plasmids/RHBSTW-00900_6.fasta	RHBSTW-00900_6	43877	44350	-	dfrA14	1-474/474	===============	0/0	100.00	100.00	ncbi	NG_056035.1	trimethoprim-resistant dihydrofolate reductase DfrA14	TRIMETHOPRIM
/well/bag/jld684/REHAB/farm-WTP-enterobacteriaceae/circularised-plasmids/RHBSTW-00900_6.fasta	RHBSTW-00900_6	47642	48286	-	qnrB1	1-645/645	===============	0/0	100.00	100.00	ncbi	NG_050469.1	quinolone resistance pentapeptide repeat protein QnrB1	QUINOLONE
/well/bag/jld684/REHAB/farm-WTP-enterobacteriaceae/circularised-plasmids/RHBSTW-00900_6.fasta	RHBSTW-00900_6	56514	57713	-	tet(A)	1-1200/1200	===============	0/0	100.00	100.00	ncbi	NG_048154.1	tetracycline efflux MFS transporter Tet(A)	TETRACYCLINE
/well/bag/jld684/REHAB/farm-WTP-enterobacteriaceae/circularised-plasmids/RHBSTW-00900_6.fasta	RHBSTW-00900_6	61213	61767	+	aac(6')-Ib-cr	1-555/555	===============	0/0	100.00	99.82	ncbi	NG_052213.1	fluoroquinolone-acetylating aminoglycoside 6'-N-acetyltransferase AAC(6')-Ib-cr	AMIKACIN/QUINOLONE
/well/bag/jld684/REHAB/farm-WTP-enterobacteriaceae/circularised-plasmids/RHBSTW-00900_6.fasta	RHBSTW-00900_6	61898	62728	+	blaOXA-1	1-831/831	===============	0/0	100.00	100.00	ncbi	NG_049392.1	oxacillin-hydrolyzing class D beta-lactamase OXA-1	CEPHALOSPORIN
/well/bag/jld684/REHAB/farm-WTP-enterobacteriaceae/circularised-plasmids/RHBSTW-00900_6.fasta	RHBSTW-00900_6	64171	65031	+	aac(3)-IIa	1-861/861	===============	0/0	100.00	99.77	ncbi	NG_047244.1	aminoglycoside N-acetyltransferase AAC(3)-IIa	GENTAMICIN
/well/bag/jld684/REHAB/farm-WTP-enterobacteriaceae/circularised-plasmids/RHBSTW-00904_5.fasta	RHBSTW-00904_5	33775	34614	-	sul1	1-840/840	===============	0/0	100.00	100.00	ncbi	NG_048082.1	sulfonamide-resistant dihydropteroate synthase Sul1	SULFONAMIDE
/well/bag/jld684/REHAB/farm-WTP-enterobacteriaceae/circularised-plasmids/RHBSTW-00904_5.fasta	RHBSTW-00904_5	35119	35910	-	aadA1	1-792/792	===============	0/0	100.00	99.87	ncbi	NG_052266.1	ANT(3'')-Ia family aminoglycoside nucleotidyltransferase AadA1	STREPTOMYCIN
/well/bag/jld684/REHAB/farm-WTP-enterobacteriaceae/circularised-plasmids/RHBSTW-00904_5.fasta	RHBSTW-00904_5	36019	36819	-	blaOXA-10	1-801/801	===============	0/0	100.00	100.00	ncbi	NG_049393.1	oxacillin-hydrolyzing class D beta-lactamase OXA-10	CEPHALOSPORIN
/well/bag/jld684/REHAB/farm-WTP-enterobacteriaceae/circularised-plasmids/RHBSTW-00904_5.fasta	RHBSTW-00904_5	36923	38182	-	cmlA1	1-1260/1260	===============	0/0	100.00	99.92	ncbi	NG_047648.1	chloramphenicol efflux MFS transporter CmlA1	CHLORAMPHENICOL
/well/bag/jld684/REHAB/farm-WTP-enterobacteriaceae/circularised-plasmids/RHBSTW-00904_5.fasta	RHBSTW-00904_5	38437	38970	-	ant(2'')-Ia	1-534/534	===============	0/0	100.00	99.81	ncbi	NG_047389.1	aminoglycoside nucleotidyltransferase ANT(2'')-Ia	GENTAMICIN/KANAMYCIN/TOBRAMYCIN
/well/bag/jld684/REHAB/farm-WTP-enterobacteriaceae/circularised-plasmids/RHBSTW-00904_5.fasta	RHBSTW-00904_5	39079	39879	-	blaOXA-10	1-801/801	===============	0/0	100.00	100.00	ncbi	NG_049393.1	oxacillin-hydrolyzing class D beta-lactamase OXA-10	CEPHALOSPORIN
/well/bag/jld684/REHAB/farm-WTP-enterobacteriaceae/circularised-plasmids/RHBSTW-00985_3.fasta	RHBSTW-00985_3	23989	24791	+	aph(3'')-Ib	2-804/804	===============	0/0	99.88	100.00	ncbi	NG_047413.1	aminoglycoside O-phosphotransferase APH(3'')-Ib	STREPTOMYCIN
/well/bag/jld684/REHAB/farm-WTP-enterobacteriaceae/circularised-plasmids/RHBSTW-01065_28.fasta	RHBSTW-01065_28	23693	24553	-	blaTEM-2	1-861/861	===============	0/0	100.00	100.00	ncbi	NG_050234.1	class A broad-spectrum beta-lactamase TEM-2	BETA-LACTAM
